# Supplementary material for: High-throughput site-specific N-glycoproteomics reveals glyco-signatures for liver disease diagnosis
Source: Natl Sci Rev. 2022 Apr 5;10(1):nwac059. doi: 10.1093/nsr/nwac059 (PMC9985154; doi:10.1093/nsr/nwac059)
Supplement: nwac059_Supplemental_Files [file nwac059_supplemental_files.zip]

Archive with 2 entries (2 files):
- Supplementary_Information.pdf
- Table_S3-S13.xlsx
