# Supplementary material for: High-throughput site-specific N-glycoproteomics reveals glyco-signatures for liver disease diagnosis
Source: Natl Sci Rev. 2022 Apr 5;10(1):nwac059. doi: 10.1093/nsr/nwac059 (PMC9985154; doi:10.1093/nsr/nwac059)
Supplement: nwac059_Supplemental_Files [file nwac059_supplemental_files.zip › Table_S3-S13.xlsx]

## Sheet: Table S3
Table S3 The quantatied intact N-glucopeptides from IgG
Peptide	Protein	Glycan	[M+H+]	126-1	126-2	126-3	127N-1	127N-2	127N-3	127C-1	127C-2	127C-3	128N-1	128N-2	128N-3	128C-1	128C-2	128C-3	129N-1	129N-2	129N-3	129C-1	129C-2	129C-3	130N-1	130N-2	130N-3	130C-1	130C-2	130C-3	131-1	131-2	131-3
EEQFNSTFR	IgG2	HexNAc(4)Hex(5)	3219.54	47879.2	27067.2	13217.8	47529.2	29020.6	13612.9	51044.4	32647.6	12870.1	50399.1	31923.2	14684	50633.6	32862.1	12645	50361.3	31007.6	13109.6	50779.7	32876.2	13938.1	53314.3	32061.5	13890.2	50418.7	30443.9	13215.8	49553.1	29607.7	13896
EEQFNSTFR	IgG2	HexNAc(5)Hex(3)Fuc(1)	3244.57	66820.3	21413.2	16042.4	76092.8	22731.6	14993	82904.8	23053.4	14778.7	86405.6	24535.3	17204.6	84800	25030.2	16165.7	80866.8	24286.3	15170.9	85250.9	24885.9	17917.8	87824.3	24577.5	16959.3	78351.8	23481.8	16932.5	84195.7	23089.5	14632.3
EEQFNSTFR	IgG2	HexNAc(4)Hex(3)Fuc(1)	3041.49	228435	223554	22707.1	236217	222645	22300.4	246625	240320	24211.1	256372	245321	22752	270222	254676	25396.9	263528	250710	25535.2	268337	246712	25824.4	262911	250906	27823.2	252992	247257	22469.2	256671	236525	24831.6
EEQFNSTFR	IgG2	HexNAc(4)Hex(6)Fuc(1)	3527.65	13292.8	15572	49200	13451.8	15559.3	49143.6	14363.9	15395.8	51575.8	16146.3	16055.9	52711.4	14684.3	16728	56389.8	13596.7	15689.4	53567.4	13676.6	16651	51455.2	14364.6	17180.3	55475.2	14932.2	14232.7	50076.9	15620.5	16012.7	51958.3
EEQFNSTFR	IgG2	HexNAc(5)Hex(5)Fuc(1)	3568.68	40848.4	9710.35	17133.2	39358.3	11077.7	18038.2	40529.5	11305.1	19195.2	44510.3	10547.7	19105.9	46044.2	11483.7	19030.9	43731.6	12501	19357.3	43013.8	12028	18798.1	46008.6	10433.8	20295.6	41313.8	9980.2	19917.7	45070.4	11969.2	18996.5
EEQFNSTFR	IgG2	HexNAc(4)Hex(4)	3057.49	10382.3	36495	9094.47	9944.18	34951.5	11123.7	11053.2	38964.9	9776.39	10033.7	39567.3	10504.9	11007	41085.7	11347.8	10035.6	41545.4	9511.46	9370.3	40747.2	10298.3	11730	42447.4	11149.1	11756.7	36440.2	10479.4	11497.8	38294.2	9439.68
EEQFNSTFR	IgG2	HexNAc(4)Hex(5)NeuAc(1)	3580.72	33552.6	11835.6	15768.4	33639.8	13572.1	14416.3	37442.3	12008.9	15518.8	36566.6	13482.9	16625.6	35462.2	12353.1	18285.2	35509.6	12167.6	16807	34293.8	13403.4	16410.1	40188.3	13346.6	18593.6	34891.9	11560.6	18288.4	39092.9	12520.2	16996.1
EEQFNSTFR	IgG2	HexNAc(4)Hex(4)Fuc(1)	3203.55	522371	30867.6	98213.8	536181	30340.7	100651	581486	35087.9	104745	616646	37994.9	110402	587849	32075.5	105551	605580	34724.7	115538	575760	34293.4	111802	603453	33748.5	116845	572233	33231.3	108585	592399	32548.5	111801
EEQFNSTFR	IgG2	HexNAc(5)Hex(4)Fuc(1)NeuAc(1)	3767.81	13688.2	6414.86	NA	14101.7	6429.45	NA	16257.5	6203.07	NA	17246.9	6804.54	NA	15447.7	6659.43	NA	18102	7372.75	NA	15737.3	7335.27	NA	15836	6730.67	NA	16934.7	6948.57	NA	15959.2	5415.74	NA
EEQYNSTFR	IgG3	HexNAc(4)Hex(4)Fuc(1)	3219.54	52975.3	11241.4	27428.2	49083.4	12994.2	25159.5	55259.4	12099.8	29134.1	60736.2	15076.9	34321.2	54944	12103.3	29763.6	60411.3	12957.8	31634.3	59073.7	13221.9	30667.3	60737.7	13132.9	33295.2	54045.9	11410.5	25210.2	57695.1	12248.3	29362.6
EEQFNSTFR	IgG2	HexNAc(4)Hex(5)Fuc(1)NeuAc(2)	4087.97	5071.07	4496.74	8128.92	4949.39	3960.76	7662.8	6611.51	4997.39	9773.39	5268.5	5382.11	7466.21	5428.41	4676.38	8090.17	4909.82	5470.64	7039.01	5980.61	5435.58	8669.31	6050.5	5922.8	8854.43	4952.99	5153.51	8918.77	5389.65	4895.74	7901.36
EEQFNSTFR	IgG2	HexNAc(4)Hex(5)Fuc(1)	3365.6	40156.5	52476.9	161071	38689.3	53585.2	164536	45399.7	57126.9	169409	41310	61638.9	188659	43173.9	60478	181024	46183.3	59271.4	189166	42702.1	59990.9	185615	45351	59720.7	192762	40984.8	51802.2	173295	41446	54796.6	181112
EEQYNSTFR	IgG3	HexNAc(4)Hex(4)Fuc(1)NeuAc(1)	3580.72	15493.3	11941.2	10942.9	14356.2	10935.7	9524.83	17411.9	13584.4	9356.43	17322.8	15582.6	10971.8	17124.6	14542.9	11060.7	17867.2	16019.5	13116.9	17040	15558.7	11075.3	18556.9	13390.6	12415.4	17178.1	15108.6	10809.4	15972.3	12674.5	13024.9
EEQYNSTYR	IgG1	HexNAc(5)Hex(4)Fuc(1)	3438.61	24660.8	68698.1	11864.3	24812.8	66976.6	11082.8	29869.9	79662.3	12764.2	32717.3	86027	14213.7	31130.7	73054	11014.5	34252.3	87821.2	13525.9	33490	83696.4	12782.7	32983.6	88563.3	14594.6	28275.7	73651.5	12036.7	29760.7	78680.3	12508.4
EEQFNSTFR	IgG2	HexNAc(4)Hex(4)Fuc(1)NeuAc(1)	3564.73	16915.4	28612.3	124685	16953.6	28878.6	128465	17068	30261	138552	16700.4	32509.9	143239	19246.7	31875.6	142489	17613.8	32477	149298	17881.7	30856.7	137513	19612.3	33347.2	146410	18581.2	30120.6	139443	17872.5	32833	138340
EEQYNSTYR	IgG1	HexNAc(4)Hex(4)Fuc(1)	3235.53	7149.91	1285.38	5410.73	6888.43	1855.01	4993.73	8528.32	1001.39	5720.75	8341.5	1286.78	6382.16	8584.22	1096.81	6914.66	8917.65	1358.71	6223.18	9509.56	1932.45	6748.54	9635.35	1250.62	6642.93	7368.81	898.184	5718.04	9125.21	1130.16	5494.42
EEQFNSTFR	IgG2	HexNAc(4)Hex(6)	3381.59	27790.2	11532.6	7481.12	27050.1	12978.9	8682.48	27369.7	11070.9	7476.39	30891.6	12841.9	7523.52	26900.3	11019.1	6891.55	30203.6	11058.8	7655.03	31422	12166.1	7470.77	28676.4	13455.6	6869.11	25439.4	10964.2	8613.09	27210.4	13549.7	7180.48
EEQFNSTFR	IgG2	HexNAc(5)Hex(5)Fuc(1)NeuAc(1)	3929.86	8586.4	8990.18	10677.8	9471.02	9600.54	10815	7683.1	10140.8	11863.1	9046.92	9957.17	12046.2	10260.2	10797.9	11643.8	8624.69	9792.17	12399.8	9950.74	9893.01	11258.9	10533.2	9903.87	11744.6	8122.72	9651.51	11997.2	8131.42	10168.6	11763.4
EEQYNSTYR	IgG1	HexNAc(5)Hex(3)Fuc(1)	3276.56	13936.1	17691.1	57422.6	12676.5	15461.7	57853.3	15796.9	20282.6	70937.2	17719.5	21199	78864.5	12843.1	18862.3	63540.1	14770.6	22635.7	78354.2	15396.2	23241.9	78210.6	14863.4	21182.3	75513.2	12520.6	16862.7	63379.1	14549.1	17415.1	70554.7
EEQFNSTFR	IgG2	HexNAc(4)Hex(6)NeuAc(1)	3742.78	25191.1	NA	19103	22332.8	NA	16870.5	26311.2	NA	20321.1	26263.3	NA	19203.2	23945.3	NA	17849.7	25931.5	NA	19574.9	27301.1	NA	18970.4	27190.6	NA	21624.5	22499.3	NA	20147.3	24145.7	NA	18997.8
EEQFNSTFR	IgG2	HexNAc(6)Hex(4)Fuc(1)	3609.7	11282.5	NA	7259.09	12638.6	NA	8332.07	12865	NA	7934.11	12080.3	NA	6202.31	13064.5	NA	7620.4	11399.1	NA	8488.91	12164.1	NA	7085.56	14722.4	NA	8374.94	12871.9	NA	8277.96	11722.6	NA	7454.99
EEQFNSTFR	IgG2	HexNAc(5)Hex(4)Fuc(2)	3434.67	14000	9971.7	1924.37	12558.4	10258.5	2843.45	15598.1	9866.27	3491.54	14382	11393.5	2788.97	14869.8	10742.9	3837.55	14551.3	9850.4	3930.58	14740.7	9961.86	3389.94	16803.2	11581.6	3587.81	15814.8	12010.5	3693.6	15477.9	9895.38	3906.33
EEQFNSTYR	IgG4	HexNAc(4)Hex(5)Fuc(1)NeuAc(1)	3742.78	29327.6	19975.8	16490.6	27604.7	21271.7	15870.9	29094.1	19879.5	17190.7	32096.2	22602.4	19120.2	29963.2	21446.7	17788.3	29044.6	23076.9	17539.5	31720.6	21729.8	18362.1	30573.4	22777.3	20139	31465.2	19818.2	17186.9	29097.3	21437.7	17730.9
EEQYNSTFR	IgG3	HexNAc(4)Hex(5)Fuc(1)NeuAc(1)	3742.78	26932.9	6643.74	4881.93	29464.5	7042.94	4222.38	28347.3	6872.47	5255.86	31727.4	6682.85	5195.23	30217.3	7499.5	4648.04	30850.5	7367.55	4829.14	32329.8	7623.75	5538.61	30014.3	8153.21	5583.46	29419.1	8274.32	4457.17	31747.6	6805.09	5153.02
EEQFNSTYR	IgG4	HexNAc(4)Hex(4)Fuc(1)NeuAc(1)	3580.72	7213.84	8502.42	16561.1	7065.66	8140.46	14901.8	7836.13	9084.64	18829.4	7943.07	10864.9	19216	8263.03	10193	18215.4	7423.92	10237.9	17777.4	7415.42	8576.09	19133.8	8308.2	10599.8	18349.5	7491.68	8101.67	16957.3	6926.18	9503.75	17589.4
EEQYNSTFR	IgG3	HexNAc(4)Hex(4)NeuAc(2)	3795.85	13118	NA	NA	13213.3	NA	NA	13596.3	NA	NA	15452.6	NA	NA	13641.9	NA	NA	15387.2	NA	NA	13768.5	NA	NA	15407.2	NA	NA	12947.4	NA	NA	15015.2	NA	NA
EEQFNSTFR	IgG2	HexNAc(5)Hex(5)Fuc(1)NeuAc(2)	4291.05	24543.3	11835.6	NA	23878.2	13572.1	NA	26161.7	12008.9	NA	26907.9	13482.9	NA	26928.7	12353.1	NA	28800.9	12167.6	NA	27775.2	13403.4	NA	27737.3	13346.6	NA	25873.4	11560.6	NA	25852.6	12520.2	NA
EEQFNSTYR	IgG4	HexNAc(5)Hex(4)	3276.56	5934.05	2747.51	7457.83	6382.56	4871.67	6301.66	8188.85	5022.76	8902.62	8137.04	5268.15	8116.53	6843.02	4805.99	6741.06	6887.83	4423.89	9671.96	7450.61	4951.73	8221.2	7372.12	5057.39	8934.05	6060.45	5394.72	7143.56	7475.59	6131.34	7890.94
EEQYNSTFR	IgG3	HexNAc(4)Hex(5)Fuc(1)	3381.59	8718.92	9220.25	51373.2	10892.1	10527.3	50195	8626.76	10178.4	54794.5	10807.7	9399.98	59585.7	10114	10442.3	55909.2	9930.32	9929.18	60954.8	10436.4	11758.1	56603.2	9692.68	11775.5	57922.8	10928.2	9516.5	54766.6	8925.78	11146.6	54864.6
EEQFNSTFR	IgG2	HexNAc(3)Hex(6)NeuAc(2)	3900.88	10935.7	NA	NA	14058.3	NA	NA	12694.3	NA	NA	10270.5	NA	NA	13073.5	NA	NA	11717.2	NA	NA	11863.9	NA	NA	12737.7	NA	NA	13266.8	NA	NA	12253.2	NA	NA
EEQYNSTFR	IgG3	HexNAc(4)Hex(5)	3235.53	8219.8	25979.8	880.742	7347.43	22188.6	1140.25	8265.87	24398.8	898.498	9429.48	28295.3	657.559	7698.71	24714.5	736.023	8545.23	27414.9	864.915	8933.26	26086.3	839.025	8447.86	29414.1	805.945	7962.06	25938.2	845.977	7879.71	24551.2	814.628
EEQFNSTYR	IgG4	HexNAc(5)Hex(4)Fuc(2)NeuAc(1)	3929.86	5063.94	8612.57	NA	5185.25	9726.85	NA	5595.95	9962.56	NA	5200.74	9577.48	NA	6158.51	9594.93	NA	6095.07	10109.2	NA	5586.51	10092	NA	6289.17	9809.89	NA	5842.16	8610.3	NA	4565.2	9318.72	NA
EEQYNSTYR	IgG1	HexNAc(4)Hex(7)	3575.64	7138.26	NA	27680.3	5328.86	NA	28148.2	7433.73	NA	30743.7	7875.39	NA	33446.4	7435.12	NA	31836.8	8578.17	NA	32112.4	7682.58	NA	32912.1	8682.25	NA	33882.5	8187.33	NA	31314	7893.85	NA	30553.5
EEQYNSTYR	IgG1	HexNAc(4)Hex(5)Fuc(1)NeuAc(1)	3758.77	1504.9	12416.7	12562.9	1523.2	10906.9	12729.7	2130.66	12448.1	15364.7	2124.31	12614.1	13382.9	1678.67	12047.8	14668.8	1865.67	13285.2	16438.5	1614.24	13379.2	13000.8	1665.82	13923.5	14683	1175.76	12666.3	12434.7	1510.69	12180.6	13463.3
EEQYNSTFR	IgG3	HexNAc(3)Hex(5)Fuc(1)NeuAc(1)	3539.7	9202.87	NA	NA	9396.83	NA	NA	12019.2	NA	NA	12617	NA	NA	10917.7	NA	NA	10939.6	NA	NA	8259.49	NA	NA	24460.2	NA	NA	9743.26	NA	NA	23697.3	NA	NA
EEQYNSTYR	IgG1	HexNAc(5)Hex(4)Fuc(2)	3584.67	7213.84	3694.51	9319.67	7065.66	2921.55	9071.93	7836.13	3577.82	10004.9	7943.07	4482.06	10632.1	8263.03	4334.37	9103.87	7423.92	3976.08	9290.97	7415.42	3160.66	9694.61	8308.2	3828.97	9346.4	7491.68	3863.56	9509	6926.18	4318.36	9893.3
EEQFNSTFR	IgG2	HexNAc(3)Hex(5)NeuAc(2)	3738.83	17095.4	NA	10295.2	19067	NA	11110	16959.7	NA	14172.3	19549.3	NA	10827.9	18836.7	NA	11296.7	17863.7	NA	10753.9	19090.3	NA	11151.7	18565.9	NA	12270.3	18722.7	NA	12949.9	18607.7	NA	11072.7
EEQFNSTYR	IgG4	HexNAc(5)Hex(4)NeuAc(1)	3637.75	6580.21	NA	NA	6254.73	NA	NA	6887.35	NA	NA	7090.82	NA	NA	7492.04	NA	NA	8164.22	NA	NA	7362.3	NA	NA	6806.02	NA	NA	7397.75	NA	NA	7665.72	NA	NA
EEQFNSTFR	IgG2	HexNAc(2)Hex(12)	3947.75	9233.44	NA	NA	9218.27	NA	NA	10423	NA	NA	10490.4	NA	NA	9436.09	NA	NA	11184.5	NA	NA	8500.63	NA	NA	10061.2	NA	NA	10887.3	NA	NA	10087.6	NA	NA
EEQYNSTYR	IgG1	HexNAc(2)Hex(13)	4105.75	9308.15	NA	11057.2	11207.4	NA	14000.5	11038.8	NA	11460.9	10534.9	NA	14945.3	10293.9	NA	11267.5	12625.2	NA	14045.2	11964.3	NA	14112.9	11301	NA	14110.7	10186	NA	12465	10681.5	NA	12681.2
EEQYNSTFR	IgG3	HexNAc(5)Hex(4)Fuc(2)NeuAc(1)	3929.86	7359.67	NA	NA	8140.32	NA	NA	8119.11	NA	NA	7990.66	NA	NA	8649.69	NA	NA	8016.03	NA	NA	8067.53	NA	NA	6884.76	NA	NA	8029.16	NA	NA	7799.6	NA	NA
EEQFNSTYR	IgG4	HexNAc(5)Hex(4)Fuc(1)NeuAc(1)	3783.8	6902.46	8010.48	NA	6731.56	8090.44	NA	6932.11	7157.2	NA	6454.32	8542.04	NA	7549.92	9636	NA	7821.81	7713.12	NA	6598.05	8732.44	NA	7567.35	8307.11	NA	6992.72	7959.14	NA	5986.2	8391.28	NA
EEQYNSTYR	IgG1	HexNAc(4)Hex(5)NeuAc(1)	3612.71	5374.7	5422.64	8996.52	6524.66	6064.54	8741.7	5158.02	6204.52	8038.12	6684.2	6057.82	8289.72	5680.32	6513.7	8274.21	6160	6382.4	8530.82	5730.99	5319.15	6790.1	6156.83	5713.56	8892.63	5693.9	4880.74	8770.39	5674.85	5796.48	9162.7
EEQFNSTYR	IgG4	HexNAc(5)Hex(4)Fuc(1)	3422.62	4959.26	NA	NA	8740.94	NA	NA	6093.35	NA	NA	9330.58	NA	NA	7084.36	NA	NA	5328.46	NA	NA	5831.57	NA	NA	6831.42	NA	NA	7591.13	NA	NA	6023.73	NA	NA
EEQFNSTYR	IgG4	HexNAc(5)Hex(5)NeuAc(1)	3799.8	5442.31	NA	NA	3886.48	NA	NA	5311.39	NA	NA	5595.76	NA	NA	4993.72	NA	NA	4796.79	NA	NA	3864.25	NA	NA	5416.45	NA	NA	3558.24	NA	NA	3717.68	NA	NA
EEQYNSTFR	IgG3	HexNAc(5)Hex(5)NeuAc(1)	3799.8	5442.31	NA	NA	3886.48	NA	NA	5311.39	NA	NA	5595.76	NA	NA	4993.72	NA	NA	4796.79	NA	NA	3864.25	NA	NA	5416.45	NA	NA	3558.24	NA	NA	3717.68	NA	NA
EEQFNSTFR	IgG2	HexNAc(4)Hex(5)Fuc(1)NeuAc(1)	3726.78	9476.18	4515.87	16474.6	11701	3789.37	16044.6	11178.7	4629.76	17050.9	11409.8	4615.69	19590.4	11559.2	4823.64	18290.7	11179.4	4919.88	20229	10587.3	4801.92	17553.3	10253	4515.4	21046.5	11290.5	4239.74	17089.3	11729.4	5527.75	18807.1
EEQFNSTYR	IgG4	HexNAc(4)Hex(6)NeuAc(1)	3758.77	1442.12	4213.79	19503.8	1268.76	5918.39	17673.3	1864.02	4426.01	22274	1699.78	4899.22	21518.4	1246.24	4251.49	22226.5	1731.21	5525.54	23498.6	1246.03	5368.47	22573.1	1364.52	4719.86	25145	1779.28	4658.83	20825.7	1543.07	3177.79	22250.3
EEQFNSTFR	IgG2	HexNAc(4)Hex(5)NeuAc(2)	3941.91	5066.12	NA	NA	7035.45	NA	NA	5842.98	NA	NA	7241.97	NA	NA	6711.15	NA	NA	7202.1	NA	NA	6281.1	NA	NA	5661.19	NA	NA	6145.91	NA	NA	5745.16	NA	NA
EEQFNSTYR	IgG4	HexNAc(5)Hex(5)	3438.61	4345.12	NA	NA	5584.75	NA	NA	5546	NA	NA	6699.08	NA	NA	6512.19	NA	NA	6022.24	NA	NA	6401.17	NA	NA	7653.03	NA	NA	6298.22	NA	NA	5512.65	NA	NA
EEQYNSTFR	IgG3	HexNAc(5)Hex(5)	3438.61	4345.12	NA	NA	5584.75	NA	NA	5546	NA	NA	6699.08	NA	NA	6512.19	NA	NA	6022.24	NA	NA	6401.17	NA	NA	7653.03	NA	NA	6298.22	NA	NA	5512.65	NA	NA
EEQFNSTFR	IgG2	HexNAc(4)Hex(6)Fuc(3)NeuAc(1)	4196.94	3046.9	NA	NA	3699.56	NA	NA	3312.84	NA	NA	4105.72	NA	NA	3359.42	NA	NA	3920.3	NA	NA	4179.3	NA	NA	4136.69	NA	NA	4236.08	NA	NA	4606.72	NA	NA
EEQFNSTFR	IgG2	HexNAc(5)Hex(4)NeuAc(1)	3621.75	7942.91	7390.2	NA	7331.36	10240.2	NA	8341.74	9625.21	NA	9641.22	9837.74	NA	8460.81	10521.4	NA	8601.34	10803.5	NA	9107.34	8578.55	NA	8431.04	9679.25	NA	7705.02	10008.3	NA	8411.27	8796.51	NA
EEQFNSTYR	IgG4	HexNAc(4)Hex(5)NeuAc(1)	3596.72	11293.9	NA	NA	11425.4	NA	NA	12894.9	NA	NA	12504.2	NA	NA	13181.3	NA	NA	12485.9	NA	NA	13550.5	NA	NA	15105	NA	NA	11607.8	NA	NA	11571.4	NA	NA
EEQYNSTFR	IgG3	HexNAc(4)Hex(5)NeuAc(1)	3596.72	11293.9	8496.25	4568.39	11425.4	8464	4939.01	12894.9	10545.5	4794.44	12504.2	11254.4	5873.79	13181.3	9672.87	4952.34	12485.9	10606.5	5127.14	13550.5	11185.6	6648.18	15105	9436.12	6479.23	11607.8	9835.71	4939.36	11571.4	10093.1	6096.7
EEQFNSTYR	IgG4	HexNAc(5)Hex(4)Fuc(2)	3568.68	28258.1	4325.64	NA	26678	3716.2	NA	33558.9	5063.04	NA	31879.5	4319.11	NA	28001.3	4390.62	NA	33443.2	4420.92	NA	32824.1	3977.06	NA	32175.1	4754.51	NA	29053.3	4471.51	NA	31556.8	4683.15	NA
EEQYNSTYR	IgG1	HexNAc(5)Hex(6)	3616.66	5374.7	NA	10402.9	6524.66	NA	9918.81	5158.02	NA	10281.6	6684.2	NA	10003.8	5680.32	NA	9656.12	6160	NA	11409.5	5730.99	NA	10841.8	6156.83	NA	11718.8	5693.9	NA	9412.66	5674.85	NA	9668.48
EEQFNSTFR	IgG2	HexNAc(3)Hex(5)Fuc(1)NeuAc(1)	3523.7	4513.03	NA	NA	7855.59	NA	NA	4151.52	NA	NA	4487.37	NA	NA	4959.85	NA	NA	4043.72	NA	NA	4275.33	NA	NA	5032.78	NA	NA	5362.56	NA	NA	3853	NA	NA
EEQYNSTFR	IgG3	HexNAc(5)Hex(4)Fuc(2)	3568.68	3344.34	4325.64	NA	7127.12	3716.2	NA	4668.62	5063.04	NA	5090.15	4319.11	NA	4553.05	4390.62	NA	5960.6	4420.92	NA	4634.79	3977.06	NA	6786.82	4754.51	NA	4974.12	4471.51	NA	5144.88	4683.15	NA
EEQYNSTFR	IgG3	HexNAc(4)Hex(6)	3397.59	3562.93	1090.13	NA	2493.31	1729.31	NA	3450.91	1507.62	NA	4405.12	1465.12	NA	3715.79	1966.11	NA	3249.71	1750.8	NA	3547.95	2366.52	NA	3459.13	1637.72	NA	3080.21	1514.33	NA	3378.27	1906.89	NA
EEQFNSTYR	IgG4	HexNAc(5)Hex(3)	3114.51	5614.31	NA	5076.37	5664.04	NA	5190.87	5633.57	NA	4947.57	6070.78	NA	5501.67	6904.29	NA	7121.32	6438.67	NA	5364.2	6958.27	NA	4161.06	6480.02	NA	5392.04	6188.52	NA	5331.12	6153.4	NA	4926.69
EEQFNSTFR	IgG2	HexNAc(5)Hex(4)	3260.57	21261.2	NA	NA	23317.4	NA	NA	22157.7	NA	NA	24793.7	NA	NA	22736.9	NA	NA	22479.8	NA	NA	22286.4	NA	NA	22360.9	NA	NA	21282.6	NA	NA	21869.5	NA	NA
EEQYNSTFR	IgG3	HexNAc(3)Hex(4)NeuAc(2)	3592.77	6707.9	9108.15	NA	6608.15	9003.18	NA	6208.39	8049.93	NA	7282.18	9723.21	NA	8261.75	10315.8	NA	7920.92	6749.6	NA	6060.17	7073.5	NA	7793.28	9090.78	NA	8038.83	8770.46	NA	7296.05	7275.45	NA
EEQFNSTFR	IgG2	HexNAc(5)Hex(6)	3584.67	6768.81	3931.36	15768.4	8316.85	4299.82	14416.3	8056	4916.96	15518.8	7125.32	5281.26	16625.6	7133.17	5450	18285.2	6251.19	4661.49	16807	7085.24	3665.93	16410.1	7352.34	4295.69	18593.6	6798.95	4091.46	18288.4	7087.84	5118.26	16996.1
EEQYNSTYR	IgG1	HexNAc(3)Hex(5)NeuAc(2)	3770.82	2625.27	NA	NA	2921.97	NA	NA	3133.92	NA	NA	2362.35	NA	NA	3231.04	NA	NA	2811.89	NA	NA	3334.44	NA	NA	2614.44	NA	NA	2580.04	NA	NA	2910.44	NA	NA
EEQFNSTFR	IgG2	HexNAc(5)Hex(4)Fuc(1)	3406.62	164927	8696.16	68769	165047	10239	160192	183146	10941.6	168825	191670	8362.04	181915	191574	11158.9	179002	191513	7737.61	186023	188221	8704.96	177743	197432	10103.9	186862	188192	9398.14	172873	191970	10620.7	175558
EEQFNSTYR	IgG4	HexNAc(4)Hex(4)Fuc(1)	3219.54	10933.1	NA	NA	10779.8	NA	NA	11716.3	NA	NA	12676.2	NA	NA	11723.9	NA	NA	12007.2	NA	NA	12119.2	NA	NA	12196.5	NA	NA	10828.1	NA	NA	12934.8	NA	NA
EEQFNSTYR	IgG4	HexNAc(4)Hex(3)Fuc(1)	3057.49	29542.7	5666.78	8084.3	28769.8	6308.51	9092.84	34932.9	5550.9	9178.91	37281.4	6067.51	9642.87	35305.4	6051.83	9299.12	37516.6	6249.33	8072.5	36735.1	5946.8	9299.36	37378.2	6621.33	10048.9	31202.2	5185.87	7949.01	34936.1	5983.55	8297.12
EEQFNSTFR	IgG2	HexNAc(4)Hex(5)Fuc(2)	3511.66	9158.76	7550.26	19544.2	9348.9	7755.79	17704.5	9918.03	7314.92	19747.6	11032.9	9240.97	19773	9240.94	6610.16	20021.2	10319.3	8644.99	20087.4	10557.4	8246.5	19332.4	10314.7	8278.42	21385.3	10358.8	6733.35	18772.6	9617.97	7421.65	17193.1
EEQYNSTFR	IgG3	HexNAc(4)Hex(3)Fuc(1)	3057.49	9272.85	NA	19367.3	7747.67	NA	16779.6	10566.2	NA	17978.7	9696.53	NA	21665.5	8512.94	NA	19076	9327.04	NA	19197.7	9916.48	NA	19818	11832.4	NA	20562	8317.95	NA	18671.8	9547.6	NA	20149.8
EEQYNSTYR	IgG1	HexNAc(4)Hex(4)Fuc(1)NeuAc(1)	3596.72	11293.9	50294.8	23824.6	11425.4	46999	28481.1	12894.9	54322.6	28945.7	12504.2	53882.7	32015.1	13181.3	54478.8	28177.9	12485.9	57428.6	29349.8	13550.5	56567.2	30643.2	15105	58778.3	33010.2	11607.8	51484	27198.3	11571.4	54628.1	31119.9
EEQYNSTFR	IgG3	HexNAc(2)Hex(11)	3801.69	22029.5	NA	NA	22776.5	NA	NA	23321.2	NA	NA	25503.7	NA	NA	23003.1	NA	NA	24033.9	NA	NA	24957.1	NA	NA	26368.1	NA	NA	21492.7	NA	NA	22387.8	NA	NA
EEQFNSTYR	IgG4	HexNAc(4)Hex(5)Fuc(1)	3381.59	4510.77	8221.5	10425.7	7802.69	7203.27	10476.1	5551.54	7941.24	11031.5	7054.46	9011.17	12526.1	6004.54	8447.2	11039.7	5185.56	9194.3	10898.6	6607.11	8653.65	10509.1	5134.76	9815.17	10199.9	5602.89	8679.32	11224.8	5376.16	9370.58	11069.2
EEQYNSTYR	IgG1	HexNAc(4)Hex(5)Fuc(1)	3397.59	2159.39	17827.5	9104.24	6323.93	16846.9	9849.59	3105.7	17929.8	10287.3	3352.55	20243.4	9855.89	2418.38	18348.8	9530.9	2652.58	20922.6	10379.7	3026.49	18714	9824.34	2888.94	18790.4	10716.6	3722.7	19924	8616.69	2171.36	18724.9	9953.9
EEQFNSTYR	IgG4	HexNAc(4)Hex(5)	3235.53	4204.9	3253.65	880.742	4100.59	4703.4	1140.25	4375.75	3431.38	898.498	5489.4	4519.82	657.559	3841.45	3830.4	736.023	4281.38	4420.98	864.915	4765.98	3787.24	839.025	3637.63	4737.4	805.945	4482.37	3618.86	845.977	4105.99	4130.89	814.628
EEQYNSTFR	IgG3	HexNAc(4)Hex(4)	3073.48	5377.21	4872.23	3867.56	4656.19	4462	3569.11	4985.55	4742.44	4810.03	4716.24	5510.42	5494.57	3970.35	4614.84	3459.63	4866.59	5021.75	4481.68	4991.68	4994.61	3820.33	5001.68	5357.61	4240.82	5041.82	5051.54	3552.03	4742	4885.45	4210.56
EEQYNSTYR	IgG1	HexNAc(7)Hex(5)	3860.77	13296.7	NA	3284.52	14532.7	NA	2957.22	13881.3	NA	3496.43	13726.3	NA	3593.31	14874.2	NA	3668.99	14415.8	NA	4516.34	14157.7	NA	2468.72	15847.6	NA	3229.42	14344.9	NA	3187.71	13550.8	NA	3595.96
EEQFNSTYR	IgG4	HexNAc(5)Hex(5)Fuc(1)	3584.67	7213.84	2864.87	9319.67	7065.66	2444.3	9071.93	7836.13	3979.34	10004.9	7943.07	3006.74	10632.1	8263.03	3252.42	9103.87	7423.92	3050.47	9290.97	7415.42	3185.84	9694.61	8308.2	4282.8	9346.4	7491.68	2544.59	9509	6926.18	2929.44	9893.3
EEQYNSTYR	IgG1	HexNAc(4)Hex(3)Fuc(1)	3073.48	6068.62	19041.4	NA	5218.68	17340	NA	6063.81	21928.2	NA	8443.12	23279	NA	6790.58	18608.3	NA	6664.44	23643.2	NA	7285.07	21136.2	NA	6709.56	19999.3	NA	5888.85	18998.4	NA	6809	19480	NA
EEQFNSTYR	IgG4	HexNAc(4)Hex(3)Fuc(3)	3349.6	9622.01	27045.9	NA	11253	27525.5	NA	11358.3	29958	NA	11376.8	29031.7	NA	11628	29517.7	NA	10743.4	30590.8	NA	10567.7	29810.2	NA	11128	27683.2	NA	9777.35	28557.5	NA	11352.7	30000.8	NA
EEQFNSTFR	IgG2	HexNAc(3)Hex(6)NeuAc(1)	3539.7	9202.87	5255.21	NA	9396.83	4110.38	NA	12019.2	4603.51	NA	12617	6172.25	NA	10917.7	4012.8	NA	10939.6	4551.42	NA	8259.49	5534.3	NA	24460.2	6787.03	NA	9743.26	3320.37	NA	23697.3	6492.23	NA
EEQFNSTFR	IgG2	HexNAc(5)Hex(5)NeuAc(1)	3783.8	17098.1	NA	NA	16055.6	NA	NA	19558.9	NA	NA	17813.7	NA	NA	15388.4	NA	NA	17004	NA	NA	19443.8	NA	NA	20464.5	NA	NA	18212	NA	NA	19150.4	NA	NA
EEQYNSTYR	IgG1	HexNAc(5)Hex(5)Fuc(1)	3600.67	NA	50294.8	23824.6	NA	46999	28481.1	NA	54322.6	28945.7	NA	53882.7	32015.1	NA	54478.8	28177.9	NA	57428.6	29349.8	NA	56567.2	30643.2	NA	58778.3	33010.2	NA	51484	27198.3	NA	54628.1	31119.9
EEQFNSTYR	IgG4	HexNAc(5)Hex(3)Fuc(1)	3260.57	NA	19468.4	NA	NA	18207	NA	NA	20894.9	NA	NA	23038.7	NA	NA	19816.2	NA	NA	20795.7	NA	NA	21350.1	NA	NA	22669.5	NA	NA	18104.6	NA	NA	19485.4	NA
EEQYNSTYR	IgG1	HexNAc(5)Hex(5)Fuc(1)NeuAc(1)	3961.85	NA	6593.35	NA	NA	5129.07	NA	NA	6109.63	NA	NA	7476.91	NA	NA	6224.75	NA	NA	7308.3	NA	NA	7583.63	NA	NA	6476.78	NA	NA	6236.77	NA	NA	6463.52	NA
EEQFNSTFR	IgG2	HexNAc(5)Hex(5)Fuc(2)	3714.74	NA	8309.78	10477	NA	8933.32	11292.5	NA	9403.53	11383.8	NA	10635.8	9746.22	NA	8269.05	11173.6	NA	8788.05	11675.6	NA	8117.73	11381.8	NA	10410.8	11964.5	NA	8433.18	11997.7	NA	7739.93	12432.9
EEQYNSTYR	IgG1	HexNAc(5)Hex(4)	3292.56	NA	10855	NA	NA	9261.63	NA	NA	10523.6	NA	NA	13144.5	NA	NA	10587.4	NA	NA	11611.1	NA	NA	13018.5	NA	NA	14298	NA	NA	11075.2	NA	NA	11870.6	NA
EEQYNSTFR	IgG3	HexNAc(5)Hex(4)Fuc(1)	3422.62	NA	34120.9	NA	NA	33616.9	NA	NA	35145.7	NA	NA	37687.8	NA	NA	38436.6	NA	NA	38792	NA	NA	40464.2	NA	NA	38012.2	NA	NA	34571.2	NA	NA	36787.2	NA
EEQYNSTYR	IgG1	HexNAc(4)Hex(3)Fuc(2)	3219.54	NA	38630.2	4841.76	NA	35879.8	4441.45	NA	41692.6	4161.41	NA	42717.6	5340.65	NA	38787.4	4587.52	NA	40863.1	4114.83	NA	42985.3	5024.04	NA	44084.7	4080.07	NA	39119.1	4856.72	NA	37485.2	5091.43
EEQYNSTFR	IgG3	HexNAc(4)Hex(3)Fuc(3)	3349.6	NA	27045.9	7319.23	NA	27525.5	8156.74	NA	29958	7571.27	NA	29031.7	8713.32	NA	29517.7	8141.48	NA	30590.8	8469.36	NA	29810.2	8581.31	NA	27683.2	9685.96	NA	28557.5	7631.71	NA	30000.8	6555.66
EEQYNSTYR	IgG1	HexNAc(5)Hex(5)	3454.61	NA	9709.57	11036.8	NA	11435.2	9481.69	NA	12150.1	12137.7	NA	12762.8	10932	NA	12202.4	10993.3	NA	13611	12512.7	NA	12365.8	11991.3	NA	14391.5	12670.5	NA	11402.9	11092.5	NA	12553.8	12710.3
EEQFNSTYR	IgG4	HexNAc(3)Hex(5)Fuc(1)	3178.51	NA	15434.4	NA	NA	14747.4	NA	NA	16522.4	NA	NA	17772.1	NA	NA	15444.5	NA	NA	18019.9	NA	NA	17919.5	NA	NA	18857.4	NA	NA	15229.5	NA	NA	18983.1	NA
EEQFNSTYR	IgG4	HexNAc(5)Hex(5)Fuc(1)NeuAc(1)	3945.86	NA	3651.15	NA	NA	3444.79	NA	NA	4862.58	NA	NA	4208.38	NA	NA	4719.97	NA	NA	4103.61	NA	NA	4364.55	NA	NA	3827.78	NA	NA	3944.88	NA	NA	4493.96	NA
EEQFNSTYR	IgG4	HexNAc(6)Hex(4)Fuc(1)	3625.7	NA	3814.13	5158.43	NA	4595.24	4846.62	NA	4805.16	5976.07	NA	4517.52	4979.95	NA	4332.54	5049.76	NA	3863.22	4770.8	NA	4803.92	3980.51	NA	4679.75	5410.59	NA	4575.47	4932.08	NA	4619.6	4415.56
EEQYNSTFR	IgG3	HexNAc(4)Hex(6)NeuAc(1)	3758.77	NA	1376.79	16735.7	NA	730.374	17695.5	NA	1640.34	19175.4	NA	1565.58	16334	NA	1824.62	19490.9	NA	1617.46	18470.7	NA	1505.49	17968.6	NA	1428.93	18331.5	NA	1840.32	16158.8	NA	1447.45	17999.8
EEQFNSTFR	IgG2	HexNAc(5)Hex(7)Fuc(1)	3892.78	NA	8953.87	NA	NA	8261.66	NA	NA	8913.95	NA	NA	8365.67	NA	NA	10462.9	NA	NA	9451.05	NA	NA	8841.59	NA	NA	8638.54	NA	NA	8212.68	NA	NA	7675.52	NA
EEQFNSTFR	IgG2	HexNAc(3)Hex(4)Fuc(2)	3146.52	NA	7022.29	NA	NA	6605.1	NA	NA	7854.54	NA	NA	7931.38	NA	NA	8183.73	NA	NA	7816.17	NA	NA	7508.26	NA	NA	7528.93	NA	NA	7295.13	NA	NA	8179.76	NA
EEQYNSTFR	IgG3	HexNAc(5)Hex(4)	3276.56	NA	2747.51	NA	NA	4871.67	NA	NA	5022.76	NA	NA	5268.15	NA	NA	4805.99	NA	NA	4423.89	NA	NA	4951.73	NA	NA	5057.39	NA	NA	5394.72	NA	NA	6131.34	NA
EEQFNSTYR	IgG4	HexNAc(4)Hex(5)NeuAc(2)	3957.88	NA	5079.78	NA	NA	5433.35	NA	NA	4632.28	NA	NA	6169.4	NA	NA	5160.62	NA	NA	5396.15	NA	NA	5739.46	NA	NA	6551.22	NA	NA	5703.89	NA	NA	5822.65	NA
EEQFNSTFR	IgG2	HexNAc(5)Hex(6)NeuAc(1)	3945.86	NA	2243.48	NA	NA	2369.18	NA	NA	3068.27	NA	NA	3653.24	NA	NA	3601.2	NA	NA	3403.28	NA	NA	2830.02	NA	NA	3364.88	NA	NA	2815.75	NA	NA	3290.45	NA
EEQYNSTYR	IgG1	HexNAc(5)Hex(4)NeuAc(1)	3653.74	NA	6870.86	NA	NA	7417.39	NA	NA	6729.05	NA	NA	7336.28	NA	NA	6432.92	NA	NA	8839.45	NA	NA	7248.56	NA	NA	7657.15	NA	NA	7198.04	NA	NA	7899.97	NA
EEQFNSTYR	IgG4	HexNAc(4)Hex(4)Fuc(3)	3511.66	NA	9639.37	NA	NA	9529.85	NA	NA	8654.46	NA	NA	11867.2	NA	NA	8842.25	NA	NA	11538.2	NA	NA	10936	NA	NA	10068.7	NA	NA	10178.5	NA	NA	8466.43	NA
EEQFNSTYR	IgG4	HexNAc(4)Hex(6)	3397.59	NA	1090.13	NA	NA	1729.31	NA	NA	1507.62	NA	NA	1465.12	NA	NA	1966.11	NA	NA	1750.8	NA	NA	2366.52	NA	NA	1637.72	NA	NA	1514.33	NA	NA	1906.89	NA
EEQFNSTFR	IgG2	HexNAc(4)Hex(4)Fuc(3)	3495.66	NA	15715.1	15268.2	NA	15262.2	15862.4	NA	21312.2	17922	NA	23295.4	19334.1	NA	19303.7	16310.4	NA	24116.9	20866.7	NA	21963.1	19738	NA	25064.3	20129.1	NA	18417.4	18213.3	NA	21175.7	17622
EEQYNSTYR	IgG1	HexNAc(5)Hex(4)Fuc(1)NeuAc(1)	3799.8	NA	2963.08	NA	NA	3033.28	NA	NA	3391.56	NA	NA	4011.45	NA	NA	3374.44	NA	NA	2611.22	NA	NA	3027.2	NA	NA	4201.53	NA	NA	2909.81	NA	NA	3985.35	NA
EEQFNSTFR	IgG2	HexNAc(4)Hex(5)Fuc(3)	3657.72	NA	52613.7	14115.3	NA	48166.2	12462.4	NA	60601.8	16455.5	NA	64004	16546.1	NA	54745.2	15455	NA	62164.1	18741.4	NA	64807.9	17557.7	NA	65254.8	16989.2	NA	54815.7	14724.5	NA	58488.1	16866.2
EEQFNSTFR	IgG2	HexNAc(7)Hex(5)	3828.78	NA	8132.92	NA	NA	10821.1	NA	NA	8826.62	NA	NA	8712.67	NA	NA	8537.51	NA	NA	8405.57	NA	NA	8083.91	NA	NA	9581.48	NA	NA	8115.4	NA	NA	7477.92	NA
EEQFNSTYR	IgG4	HexNAc(4)Hex(4)NeuAc(1)	3434.67	NA	6335.09	8269.43	NA	7636.32	9943.27	NA	7775.06	7633.59	NA	6819.19	7704.03	NA	7789.2	8773.33	NA	6636.71	7882.16	NA	7766.27	8323.97	NA	10206	11835.7	NA	6575.73	8568.2	NA	9124.77	9498.66
EEQYNSTFR	IgG3	HexNAc(4)Hex(4)NeuAc(1)	3434.67	NA	6335.09	8269.43	NA	7636.32	9943.27	NA	7775.06	7633.59	NA	6819.19	7704.03	NA	7789.2	8773.33	NA	6636.71	7882.16	NA	7766.27	8323.97	NA	10206	11835.7	NA	6575.73	8568.2	NA	9124.77	9498.66
EEQFNSTYR	IgG4	HexNAc(4)Hex(4)	3073.48	NA	2163.61	NA	NA	4859.18	NA	NA	2269.15	NA	NA	2681.15	NA	NA	1858.38	NA	NA	1913.14	NA	NA	2037.45	NA	NA	2428.7	NA	NA	3270.69	NA	NA	2546.87	NA
EEQYNSTFR	IgG3	HexNAc(6)Hex(3)	3317.59	NA	5087.67	NA	NA	4932.52	NA	NA	5812.13	NA	NA	5659.4	NA	NA	6686.19	NA	NA	7075.64	NA	NA	5374.09	NA	NA	5621.18	NA	NA	5839.62	NA	NA	5883.05	NA
EEQFNSTYR	IgG4	HexNAc(4)Hex(7)NeuAc(1)	3920.83	NA	4192.25	NA	NA	3677.08	NA	NA	3973.94	NA	NA	4323.09	NA	NA	5117.06	NA	NA	5035.92	NA	NA	3628.66	NA	NA	4310.48	NA	NA	4549.74	NA	NA	3422.52	NA
EEQYNSTYR	IgG1	HexNAc(4)Hex(5)Fuc(2)	3543.65	NA	4258.63	NA	NA	5188.46	NA	NA	5786.93	NA	NA	6472.4	NA	NA	5326.16	NA	NA	6277.65	NA	NA	5971.34	NA	NA	6223.15	NA	NA	5131.7	NA	NA	5793.09	NA
EEQYNSTFR	IgG3	HexNAc(6)Hex(4)Fuc(1)	3625.7	NA	7700.6	5918.57	NA	8746.8	6564.69	NA	9259.35	6304.29	NA	8551.96	6655.9	NA	8585.85	6776.79	NA	9153.15	4932.38	NA	8993.61	6326.78	NA	8532.83	6581.38	NA	8356.94	7037.12	NA	8602.32	7089.72
EEQFNSTFR	IgG2	HexNAc(4)Hex(6)Fuc(1)NeuAc(1)	3888.84	NA	7492.91	NA	NA	8167.49	NA	NA	8635.95	NA	NA	9274.31	NA	NA	9377.73	NA	NA	7923.26	NA	NA	8832.26	NA	NA	8969.41	NA	NA	8597.47	NA	NA	8107.87	NA
EEQFNSTFR	IgG2	HexNAc(3)Hex(6)Fuc(1)NeuAc(1)	3685.76	NA	9497.97	NA	NA	7988.24	NA	NA	9542.96	NA	NA	11196.1	NA	NA	10038.9	NA	NA	8622.94	NA	NA	8571.19	NA	NA	9966.04	NA	NA	9837.03	NA	NA	8279.69	NA
EEQYNSTYR	IgG1	HexNAc(5)Hex(6)Fuc(1)	3762.72	NA	5102.73	NA	NA	5653.47	NA	NA	4969.2	NA	NA	5592.75	NA	NA	5148.05	NA	NA	4555.76	NA	NA	4004.95	NA	NA	5417.08	NA	NA	4565.83	NA	NA	4323.31	NA
EEQFNSTYR	IgG4	HexNAc(3)Hex(7)NeuAc(2)	4078.93	NA	4107.02	NA	NA	6017.62	NA	NA	3650.06	NA	NA	8236.09	NA	NA	3978.44	NA	NA	3590.75	NA	NA	3882.23	NA	NA	4983.94	NA	NA	5230.95	NA	NA	3910.8	NA
EEQFNSTFR	IgG2	HexNAc(3)Hex(5)NeuAc(1)	3377.65	NA	1735.88	NA	NA	2158.5	NA	NA	1997.5	NA	NA	2339.05	NA	NA	2614.25	NA	NA	3025.41	NA	NA	2305.59	NA	NA	2245.04	NA	NA	2156.78	NA	NA	2216.66	NA
EEQFNSTYR	IgG4	HexNAc(6)Hex(3)Fuc(1)NeuAc(1)	3824.83	NA	8132.92	NA	NA	10821.1	NA	NA	8826.62	NA	NA	8712.67	NA	NA	8537.51	NA	NA	8405.57	NA	NA	8083.91	NA	NA	9581.48	NA	NA	8115.4	NA	NA	7477.92	NA
EEQYNSTFR	IgG3	HexNAc(6)Hex(3)Fuc(1)NeuAc(1)	3824.83	NA	8132.92	NA	NA	10821.1	NA	NA	8826.62	NA	NA	8712.67	NA	NA	8537.51	NA	NA	8405.57	NA	NA	8083.91	NA	NA	9581.48	NA	NA	8115.4	NA	NA	7477.92	NA
EEQYNSTFR	IgG3	HexNAc(5)Hex(5)Fuc(1)	3584.67	NA	2864.87	5006.14	NA	2444.3	4797.32	NA	3979.34	5421.95	NA	3006.74	5804.48	NA	3252.42	5374.08	NA	3050.47	6177.11	NA	3185.84	5322.79	NA	4282.8	6283.98	NA	2544.59	5612.65	NA	2929.44	5669
EEQYNSTYR	IgG1	HexNAc(5)Hex(4)Fuc(2)NeuAc(1)	3945.86	NA	6809.76	2910.29	NA	7830.71	3708.93	NA	7562.87	2769.54	NA	8311.79	3321.56	NA	8238.12	3403.3	NA	7978.53	3651.85	NA	6934.29	3482.53	NA	8738.41	3230.01	NA	8183.4	3390.28	NA	7819.74	3344.06
EEQFNSTYR	IgG4	HexNAc(5)Hex(4)Fuc(2)NeuAc(2)	4291.05	NA	NA	5626.09	NA	NA	5388.21	NA	NA	6403.41	NA	NA	5809.62	NA	NA	7507.39	NA	NA	6279.47	NA	NA	5520.12	NA	NA	6649.66	NA	NA	5405.89	NA	NA	5814.9
EEQYNSTFR	IgG3	HexNAc(4)Hex(5)Fuc(2)	3527.65	NA	NA	4827.99	NA	NA	6164.4	NA	NA	5367.55	NA	NA	4833.21	NA	NA	5771.94	NA	NA	5565.23	NA	NA	4278.4	NA	NA	5467.22	NA	NA	4984.03	NA	NA	4353.57
EEQYNSTFR	IgG3	HexNAc(5)Hex(4)NeuAc(1)	3637.75	NA	NA	9550.65	NA	NA	7581.23	NA	NA	9039.06	NA	NA	9788.08	NA	NA	10126.5	NA	NA	9787.41	NA	NA	8740.69	NA	NA	11509.3	NA	NA	8771.27	NA	NA	9932.41
EEQFNSTFR	IgG2	HexNAc(3)Hex(4)Fuc(1)	3000.47	NA	NA	4529.8	NA	NA	4430.47	NA	NA	5277.83	NA	NA	5002.98	NA	NA	4792.67	NA	NA	4242.8	NA	NA	4562.75	NA	NA	4548.39	NA	NA	4774.47	NA	NA	4638.58
EEQYNSTFR	IgG3	HexNAc(5)Hex(5)Fuc(2)	3730.73	NA	NA	5213.44	NA	NA	5625.11	NA	NA	6213.94	NA	NA	5808.78	NA	NA	5440.54	NA	NA	6999.31	NA	NA	5459.24	NA	NA	6774.66	NA	NA	6048.42	NA	NA	5077.69
EEQYNSTYR	IgG1	HexNAc(4)Hex(5)	3251.53	NA	NA	7653.72	NA	NA	8816.6	NA	NA	10236.3	NA	NA	9159.14	NA	NA	9203.32	NA	NA	9244.59	NA	NA	9140.15	NA	NA	10572.1	NA	NA	10007	NA	NA	9471.91
EEQYNSTYR	IgG1	HexNAc(6)Hex(3)Fuc(1)NeuAc(1)	3840.83	NA	NA	7105.32	NA	NA	5494.97	NA	NA	6101.82	NA	NA	6710.47	NA	NA	6698	NA	NA	6052.18	NA	NA	6376.4	NA	NA	6900.46	NA	NA	6896.6	NA	NA	6839.95
EEQFNSTYR	IgG4	HexNAc(5)Hex(4)NeuAc(2)	3998.93	NA	NA	5522.71	NA	NA	5293.37	NA	NA	6267.33	NA	NA	4931.71	NA	NA	5409.33	NA	NA	4399.7	NA	NA	5372.55	NA	NA	5886.81	NA	NA	5397.15	NA	NA	4930.02
EEQYNSTYR	IgG1	HexNAc(4)Hex(6)NeuAc(1)	3774.77	NA	NA	3900.63	NA	NA	3797.46	NA	NA	4243.85	NA	NA	4464.38	NA	NA	3831.57	NA	NA	4620.77	NA	NA	5192.52	NA	NA	4683.43	NA	NA	3962.31	NA	NA	4554.12
EEQYNSTYR	IgG1	HexNAc(4)Hex(5)Fuc(3)	3689.7	NA	NA	1827.48	NA	NA	2383.93	NA	NA	2615.04	NA	NA	2606.07	NA	NA	2594.8	NA	NA	2431.11	NA	NA	3228.42	NA	NA	2313.39	NA	NA	2831.41	NA	NA	2870.8
EEQYNSTFR	IgG3	HexNAc(5)Hex(6)Fuc(1)	3746.73	NA	NA	4529.8	NA	NA	4430.47	NA	NA	5277.83	NA	NA	5002.98	NA	NA	4792.67	NA	NA	4242.8	NA	NA	4562.75	NA	NA	4548.39	NA	NA	4774.47	NA	NA	4638.58
EEQYNSTYR	IgG1	HexNAc(6)Hex(3)	3333.58	NA	NA	1829.05	NA	NA	3606.91	NA	NA	3068.84	NA	NA	2277.88	NA	NA	3791.8	NA	NA	2861.76	NA	NA	2731.37	NA	NA	2794.95	NA	NA	2507.69	NA	NA	3413.12
EEQYNSTYR	IgG1	HexNAc(6)Hex(4)Fuc(1)	3641.69	NA	NA	4884.37	NA	NA	6106.79	NA	NA	5972.04	NA	NA	7031.05	NA	NA	6119.27	NA	NA	5909.95	NA	NA	4748.52	NA	NA	5445.05	NA	NA	4692.71	NA	NA	6080.38
EEQFNSTYR	IgG4	HexNAc(5)Hex(5)Fuc(2)	3730.73	NA	NA	15277.3	NA	NA	14897.5	NA	NA	17564.6	NA	NA	18458.6	NA	NA	15179.3	NA	NA	15481.3	NA	NA	16302	NA	NA	16845.3	NA	NA	13939.5	NA	NA	14451.5
EEQYNSTFR	IgG3	HexNAc(6)Hex(4)NeuAc(2)	4202.02	NA	6560	NA	NA	8390.58	NA	NA	6626.99	NA	NA	8925.2	NA	NA	6488.1	NA	NA	9331.86	NA	NA	6476.88	NA	NA	8936.91	NA	NA	6081.21	NA	NA	8666.8	NA
EEQFNSTFR	IgG2	HexNAc(6)Hex(4)Fuc(1)	3609.7	NA	NA	3744.12	NA	NA	3322.52	NA	NA	4002.77	NA	NA	3691.25	NA	NA	4771.07	NA	NA	4247.27	NA	NA	3798.27	NA	NA	4989.92	NA	NA	4230.24	NA	NA	4023.3

## Sheet: Table S4
Table S4 The quantatied intact N-glycopeptides from IgG
Peptide	Protein	Glycan	[M+H+]	126-1	126-2	126-3	127N-1	127N-2	127N-3	127C-1	127C-2	127C-3	128N-1	128N-2	128N-3	128C-1	128C-2	128C-3	129N-1	129N-2	129N-3	129C-1	129C-2	129C-3	130N-1	130N-2	130N-3	130C-1	130C-2	130C-3	131-1	131-2	131-3
EEQYNSTYR	IgG1	HexNAc(4)Hex(5)Fuc(1)NeuAc(1)	3758.77	817.865	NA	221.958	2599.93	960.582	1239.21	2497.93	1070.8	1692.54	3613.53	2565.08	2694.31	3893.14	2334.95	2575.71	6335.04	2982.51	3333.86	5851.91	2654.35	2996.71	7664.79	3882.26	5204.03	8212.75	3806.2	4815.49	1432.5	725.398	879.024
EEQYNSTFR	IgG3	HexNAc(6)Hex(4)Fuc(1)	3625.7	539.446	NA	NA	2409.73	NA	NA	2295.99	NA	NA	4091.63	NA	NA	4325.12	NA	NA	5952.47	NA	NA	6012.42	NA	NA	7042.63	NA	NA	8351.28	NA	NA	1709.88	NA	NA
EEQYNSTFR	IgG3	HexNAc(5)Hex(4)Fuc(2)	3568.68	1250.05	1393.66	1575.27	3224.71	4268.68	4158.65	2441.32	4822.27	5005.65	5969.44	9150.58	7568.78	5188.27	9645.36	7105.67	7456.16	14460.7	10473.7	7667.29	12479.9	10478.4	11031.5	19180.3	16129.9	10127	17192.4	14888.8	1518.62	2749.76	1822.37
EEQYNSTYR	IgG1	HexNAc(4)Hex(7)	3575.64	560.518	475.474	NA	2622.41	2441.53	NA	2099.18	2420.16	NA	3811.66	3726.12	NA	3766.93	4135.54	NA	6719.6	5356.81	NA	5544.63	5099.31	NA	8994.86	6862.71	NA	7888.81	6517.53	NA	1099.21	1191.39	NA
EEQYNSTFR	IgG3	HexNAc(4)Hex(4)Fuc(1)NeuAc(1)	3580.72	NA	NA	NA	736.599	NA	NA	917.36	NA	NA	1571.79	NA	NA	1773.18	NA	NA	2361.32	NA	NA	2273.14	NA	NA	2576.64	NA	NA	3002.02	NA	NA	NA	NA	NA
EEQYNSTFR	IgG3	HexNAc(4)Hex(6)	3397.59	NA	NA	NA	740.977	1305.1	NA	813.058	828.508	NA	1281.04	1869.93	NA	1126.75	1671.37	NA	1612.52	2318.15	NA	1561.49	2599.5	NA	3003.63	2588.09	NA	2327.87	2973.71	NA	526.544	NA	NA
EEQYNSTYR	IgG1	HexNAc(4)Hex(5)Fuc(1)	3397.59	936.753	735.51	760.82	1374.38	1853.38	3185.31	1856.26	2271.03	1996.13	1910.92	3495.25	4435.37	3071.74	4122.74	4122.65	4072.79	5967.23	5897.81	4066.6	5595.19	6667.99	6053.85	6500.12	8244.94	6386.83	8265.43	8292.44	671.681	963.249	1418.94
EEQYNSTFR	IgG3	HexNAc(4)Hex(3)Fuc(3)	3349.6	1403.76	428.26	857.647	2737.36	1620	2002.62	2235.66	1649.29	1455.24	4361.35	3549.47	2525.93	4179.05	2889.61	3662.59	6431.76	5565.92	4341.29	5924.46	3975.82	4137.85	9252.22	6008.26	6101.53	8692.32	5881.63	7492.81	666.434	607.496	979.546
EEQYNSTYR	IgG1	HexNAc(4)Hex(4)Fuc(1)	3235.53	NA	589.053	NA	NA	1271.05	NA	NA	1361.81	NA	NA	1803.45	NA	NA	2041.99	NA	NA	3119.92	NA	NA	3001.84	NA	NA	5474.77	NA	NA	4026.97	NA	NA	491.93	NA
EEQYNSTFR	IgG3	HexNAc(4)Hex(3)Fuc(2)	3203.55	23707.4	NA	NA	82072	568.257	NA	77367.5	549.73	NA	143426	788.872	NA	148681	1290.02	NA	210970	1952.66	NA	198478	1332.21	NA	285771	2086.21	NA	278013	2252.48	NA	46619	480.746	NA
EEQFNSTFR	IgG2	HexNAc(4)Hex(6)Fuc(1)NeuAc(1)	3888.84	1114.31	NA	NA	3102.46	NA	NA	3079.1	NA	NA	4920.2	NA	NA	4682.95	NA	NA	7515.68	NA	NA	6947.28	NA	NA	11642.3	NA	NA	9496.99	NA	NA	1401.74	NA	NA
EEQFNSTFR	IgG3	HexNAc(6)Hex(4)NeuAc(2)	3758.77	1294.11	2235.89	NA	3210.53	8018.49	2201.35	2876.08	6597.75	2489.82	5766.5	13717.7	4475.92	6828.35	13371.4	4304.4	8628.58	18896.9	6368.53	8714.03	17614.8	6014.75	12272.2	24298.3	8755.99	10567.1	26088.7	9043.64	1662.47	3326.29	971.367
EEQFNSTFR	IgG2	HexNAc(5)Hex(5)Fuc(1)NeuAc(1)	3929.86	2192.4	1940.13	NA	6079.38	4616.65	NA	6328.36	5246.91	NA	10881.9	9169.55	NA	11615.7	9350.42	NA	16575	14163.7	NA	15672.6	13306.8	NA	25281.7	19237.6	NA	18264.9	17285.2	NA	3344.07	2015.69	NA
EEQFNSTFR	IgG2	HexNAc(5)Hex(5)Fuc(2)	3714.74	608.748	NA	671.107	2819.38	NA	2054.37	1983.14	NA	2316.38	3993.3	NA	4724.33	3909.77	NA	3356.75	6077.61	NA	5907.31	5776.34	NA	4506.18	7663.23	NA	7406.42	8690.7	NA	8576.2	1159.03	NA	884.335
EEQFNSTFR	IgG2	HexNAc(5)Hex(4)Fuc(1)NeuAc(1)	3767.81	1266.64	1020.34	NA	3741.38	4753.24	NA	3588.5	4114.1	NA	5993.61	8250.56	NA	7777.23	7559.75	NA	11569.8	10851.2	NA	8563.43	10225.9	NA	13654.3	15416.3	NA	12122.2	12447	NA	2133.68	2031.82	NA
EEQFNSTYR	IgG4	HexNAc(4)Hex(6)NeuAc(1)	3758.77	NA	NA	NA	421.326	NA	NA	532.387	NA	NA	571.934	NA	NA	1125.56	NA	NA	1222.54	NA	NA	836.294	NA	NA	1444.15	NA	NA	1634.07	NA	NA	473.917	NA	NA
EEQFNSTYR	IgG4	HexNAc(4)Hex(5)Fuc(3)	3673.71	964.195	NA	NA	3821.93	NA	NA	3150.6	NA	NA	7566.58	NA	NA	6376.19	NA	NA	10683.2	NA	NA	9654.56	NA	NA	12288	NA	NA	13537	NA	NA	2178.81	NA	NA
EEQFNSTFR	IgG2	HexNAc(4)Hex(5)Fuc(1)NeuAc(1)	3726.78	664.215	485.119	NA	1795.17	1391.07	422.775	1747.82	833.367	NA	3921.92	2155.71	919.205	4005.99	1822.35	627.205	6007	3224.07	1785.32	5778.78	3229.08	1374.53	8915.08	5224.5	2146.29	7971.51	4289.33	2139.87	911.08	923.389	NA
EEQFNSTFR	IgG2	HexNAc(4)Hex(5)Fuc(1)NeuAc(1)	3726.78	710.864	485.119	NA	1575.36	1391.07	422.775	1989.24	833.367	NA	3520.3	2155.71	919.205	3521.02	1822.35	627.205	4312.77	3224.07	1785.32	3875.93	3229.08	1374.53	6546.34	5224.5	2146.29	5120.52	4289.33	2139.87	1230.39	923.389	NA
EEQFNSTFR	IgG2	HexNAc(5)Hex(5)Fuc(1)	3568.68	14175.8	12528.8	1545.35	48847.1	42633.3	5629.92	48363.9	42357.8	5861.51	81274.1	71027.9	8580.95	86417.6	73624.3	9452.38	123625	106931	12656.7	110214	102415	12669.5	161219	142734	20587.2	159755	144912	18346.7	24300.7	21694.2	2641.37
EEQFNSTYR	IgG4	HexNAc(5)Hex(4)Fuc(2)	3568.68	1250.05	967.627	542.534	3224.71	3020.53	822.147	2441.32	3798.73	432.872	5969.44	5566.17	1475.82	5188.27	5053.25	1429.2	7456.16	7116.02	3289.05	7667.29	7097.83	2890.1	11031.5	11367.3	4817.7	10127	8693.91	3496.47	1518.62	1252.3	NA
EEQFNSTFR	IgG2	HexNAc(4)Hex(6)Fuc(1)	3527.65	1283.38	3388.61	2191.96	3999.63	10073.2	5977.71	3525.73	10489.6	5115.41	7767.86	15510.5	8748.28	7204.66	16158.6	9262.98	9646.53	25980.4	16210.4	9332.04	23964.9	12564.7	14171.1	34545.4	19858.2	15038	33055.5	18019.4	2275.62	5249.5	2628.21
EEQFNSTFR	IgG2	HexNAc(4)Hex(5)Fuc(2)	3511.66	4289.26	2344.03	2634.72	13855.7	9013.29	7757.42	13402.6	8212.99	7879.89	23621.4	15769.9	15124.2	22504.5	14922.7	14774.9	31569.6	21438.2	21489.4	32179.9	20706.9	19644.3	46542.3	28756.9	29276.7	45685.7	29742	28553.9	6782	5210.35	4142.87
EEQFNSTFR	IgG2	HexNAc(4)Hex(4)Fuc(3)	3495.66	3382.21	NA	9587.9	10118.5	NA	26951.3	9027.37	NA	25638.3	16148.1	NA	48844.5	18521.4	NA	52378.3	24280.4	NA	73677	24459.1	NA	67515.9	34657.4	NA	101166	34528.9	NA	99412.5	5280.47	NA	17593.4
EEQFNSTFR	IgG2	HexNAc(5)Hex(4)Fuc(1)	3406.62	3337.82	2225.04	1453.67	13810.6	7428.94	7241.1	12752	8873.47	5917.38	22553.9	12721.7	12319	23487.5	13590.8	11852.9	32392.3	21397.2	17539.2	31698.5	20313.7	17089.5	43768.2	28358	22329	41037	27895.2	22367.9	6715.31	4152.71	3087.24
EEQFNSTFR	IgG2	HexNAc(5)Hex(4)Fuc(1)	3406.62	3337.82	2225.04	9587.9	13810.6	7428.94	26951.3	12752	8873.47	25638.3	22553.9	12721.7	48844.5	23487.5	13590.8	52378.3	32392.3	21397.2	73677	31698.5	20313.7	67515.9	43768.2	28358	101166	41037	27895.2	99412.5	6715.31	4152.71	17593.4
EEQFNSTYR	IgG4	HexNAc(4)Hex(6)	3397.59	NA	NA	NA	740.977	1305.1	NA	813.058	828.508	NA	1281.04	1869.93	NA	1126.75	1671.37	NA	1612.52	2318.15	NA	1561.49	2599.5	NA	3003.63	2588.09	NA	2327.87	2973.71	NA	526.544	NA	NA
EEQFNSTFR	IgG2	HexNAc(4)Hex(5)Fuc(1)	3365.6	2140.86	NA	2322.64	5187.42	NA	7054.91	6096.34	NA	7763.3	9847.11	NA	12976.6	10164.5	NA	12593.4	15873.8	NA	18430.8	13568.1	NA	16898.2	17642.7	NA	25143.7	18697.1	NA	25248	2664.3	NA	3698.32
EEQFNSTFR	IgG2	HexNAc(5)Hex(3)Fuc(1)	3244.57	1517.9	763.122	NA	3655.29	2558.85	1808.13	3676.58	3080.99	1851.1	6605.2	4541.49	3295.5	6941.04	4574.34	3527.89	10983.7	7142.07	5073.23	9047.81	7069.44	3367.98	15190.7	8104.78	6562.5	12819.3	9045.14	5912.67	2178.21	1417.05	769.361
EEQFNSTFR	IgG2	HexNAc(5)Hex(3)Fuc(1)	3244.57	1517.9	763.122	NA	3655.29	2558.85	1808.13	3676.58	3080.99	1851.1	6605.2	4541.49	3295.5	6941.04	4574.34	3527.89	10983.7	7142.07	5073.23	9047.81	7069.44	3367.98	15190.7	8104.78	6562.5	12819.3	9045.14	5912.67	2178.21	1417.05	769.361
EEQFNSTFR	IgG2	HexNAc(4)Hex(5)	3219.54	1034.34	1869.75	1220.88	3236.65	4244.21	4150.44	3044.05	4256.98	3787.23	5344	7516.18	5836.09	5985.8	7090.77	6475.35	7719.8	12922.2	9568.67	7881.41	12277.8	9892.46	10424.6	17548.8	10726.6	10847.9	16900.9	12731.7	1324.83	2461.74	1746.95
EEQFNSTFR	IgG2	HexNAc(4)Hex(5)	3219.54	1034.34	1869.75	1781.82	3236.65	4244.21	5553.44	3044.05	4256.98	5891.51	5344	7516.18	9995.84	5985.8	7090.77	8599.4	7719.8	12922.2	15133.3	7881.41	12277.8	12084	10424.6	17548.8	17147.1	10847.9	16900.9	18041.6	1324.83	2461.74	2417.95
EEQFNSTFR	IgG2	HexNAc(4)Hex(4)Fuc(1)	3203.55	17235.5	1216.6	5859.01	55819.2	2293.52	22671.7	56090.9	3251.52	22362.8	96974.4	4596.13	35477.2	99130.2	4860.4	39846.3	148422	7347.66	58917.6	135388	5841.95	50895.5	191422	9291.22	74594.1	197140	8012.81	76927.1	35424.7	1463.88	11389.9
EEQFNSTFR	IgG2	HexNAc(4)Hex(4)Fuc(1)	3203.55	17235.5	5182.59	5859.01	55819.2	15134.9	22671.7	56090.9	15029.4	22362.8	96974.4	24772.6	35477.2	99130.2	28536	39846.3	148422	36974.4	58917.6	135388	33656	50895.5	191422	48966.1	74594.1	197140	50718.2	76927.1	35424.7	7378.65	11389.9
EEQFNSTFR	IgG2	HexNAc(4)Hex(3)Fuc(1)	3041.49	1287.27	3432.66	5859.01	4226.57	9641.14	22671.7	4331.25	9859.12	22362.8	7609.25	16277.8	35477.2	7083.07	15882.3	39846.3	10868.4	26809.7	58917.6	10127.9	25024.5	50895.5	14497.4	34154	74594.1	14936.5	32347.2	76927.1	1868.03	4781.21	11389.9
EEQYNSTYR	IgG1	HexNAc(2)Hex(12)	3979.74	NA	880.366	NA	NA	3399.18	NA	NA	3018.42	NA	NA	6415.44	NA	NA	5263.49	NA	NA	8475.43	NA	NA	7148.96	NA	NA	11387.2	NA	NA	10679.9	NA	NA	1747.82	NA
EEQYNSTFR	IgG3	HexNAc(6)Hex(6)Fuc(1)	3949.81	NA	2390.41	1889.31	NA	10066.4	8773.31	NA	8777.92	8427.03	NA	15662	15584.2	NA	15111.5	15442.2	NA	25415.1	21575.2	NA	23731.1	18975.9	NA	32269.2	30781.5	NA	30941.5	29616.1	NA	5107.35	4366.88
EEQYNSTFR	IgG3	HexNAc(4)Hex(5)Fuc(3)	3673.71	NA	5271.71	NA	NA	17045.5	NA	NA	15757.7	NA	NA	30253.7	NA	NA	27428.1	NA	NA	42577.9	NA	NA	40606.8	NA	NA	55465.7	NA	NA	55421.1	NA	NA	8679.77	NA
EEQYNSTFR	IgG3	HexNAc(4)Hex(3)Fuc(1)	3057.49	NA	411.966	NA	NA	928.479	NA	NA	1755.11	NA	NA	2461.98	NA	NA	2194.67	NA	NA	3087.44	NA	NA	2511.44	NA	NA	4672.71	NA	NA	4568.85	NA	NA	840.871	NA
EEQFNSTYR	IgG4	HexNAc(6)Hex(6)Fuc(1)	3949.81	NA	2390.41	1889.31	NA	10066.4	8773.31	NA	8777.92	8427.03	NA	15662	15584.2	NA	15111.5	15442.2	NA	25415.1	21575.2	NA	23731.1	18975.9	NA	32269.2	30781.5	NA	30941.5	29616.1	NA	5107.35	4366.88
EEQFNSTYR	IgG4	HexNAc(5)Hex(4)Fuc(2)NeuAc(1)	3929.86	NA	NA	NA	NA	460.452	NA	NA	638.515	NA	NA	1557.03	NA	NA	817.98	NA	NA	1200.3	NA	NA	1477.33	NA	NA	2201.79	NA	NA	1649.55	NA	NA	495.652	NA
EEQFNSTFR	IgG2	HexNAc(7)Hex(5)	3828.78	NA	388.074	NA	NA	506.155	NA	NA	477.138	NA	NA	1771.84	NA	NA	1579.84	NA	NA	2130.53	NA	NA	1708.25	NA	NA	3719.83	NA	NA	3066.26	NA	NA	373.166	NA
EEQFNSTFR	IgG2	HexNAc(4)Hex(6)NeuAc(1)	3742.78	NA	1034.76	NA	NA	3584.73	NA	NA	3214.61	NA	NA	5355.75	NA	NA	6762.93	NA	NA	8113.35	NA	NA	8988.03	NA	NA	11767.9	NA	NA	11675.5	NA	NA	1781.96	NA
EEQFNSTFR	IgG2	HexNAc(4)Hex(4)Fuc(1)NeuAc(1)	3564.73	NA	NA	NA	NA	956.194	NA	NA	769.607	NA	NA	1043.09	NA	NA	956.702	NA	NA	2314.99	NA	NA	1872.62	NA	NA	3549.89	NA	NA	2928.08	NA	NA	NA	NA
EEQFNSTYR	IgG4	HexNAc(4)Hex(3)Fuc(3)	3349.6	NA	428.26	NA	NA	1620	NA	NA	1649.29	NA	NA	3549.47	NA	NA	2889.61	NA	NA	5565.92	NA	NA	3975.82	NA	NA	6008.26	NA	NA	5881.63	NA	NA	607.496	NA
EEQYNSTFR	IgG3	HexNAc(5)Hex(7)Fuc(3)NeuAc(2)	4907.28	NA	NA	1757.97	NA	NA	3140.01	NA	NA	2521.36	NA	NA	5721.3	NA	NA	5035	NA	NA	8257.31	NA	NA	9036.69	NA	NA	13240	NA	NA	13143.9	NA	NA	1674.81
EEQYNSTYR	IgG1	HexNAc(5)Hex(6)NeuAc(2)	4339.03	NA	NA	2433.26	NA	NA	7200.12	NA	NA	7024.02	NA	NA	11443.8	NA	NA	13110.5	NA	NA	17488.8	NA	NA	18284	NA	NA	22365	NA	NA	23340.7	NA	NA	3688.29
EEQYNSTFR	IgG3	HexNAc(4)Hex(6)NeuAc(1)	3758.77	NA	NA	NA	NA	NA	698.142	NA	NA	436.001	NA	NA	581.094	NA	NA	1053.68	NA	NA	1470.5	NA	NA	1206.73	NA	NA	1531.9	NA	NA	1602.03	NA	NA	NA
EEQYNSTFR	IgG3	HexNAc(4)Hex(4)NeuAc(2)	3795.85	NA	NA	917.888	NA	NA	2390.86	NA	NA	2930.44	NA	NA	5039.85	NA	NA	5254.09	NA	NA	7312.64	NA	NA	6760.27	NA	NA	10447.8	NA	NA	7960.27	NA	NA	1365.72
EEQYNSTYR	IgG1	HexNAc(2)Hex(10)	3655.64	NA	NA	2335.71	NA	NA	5963.59	NA	NA	6625.11	NA	NA	11168.2	NA	NA	11998.9	NA	NA	16901.6	NA	NA	16779.3	NA	NA	22050.6	NA	NA	20924.8	NA	NA	3939.17
EEQYNSTFR	IgG3	HexNAc(4)Hex(4)NeuAc(1)	3434.67	NA	NA	NA	NA	NA	417.021	NA	NA	NA	NA	NA	1290.17	NA	NA	798.009	NA	NA	1678.81	NA	NA	1647.64	NA	NA	2849.24	NA	NA	1580.78	NA	NA	475.463
EEQFNSTYR	IgG4	HexNAc(5)Hex(7)Fuc(3)NeuAc(2)	4907.28	NA	NA	1757.97	NA	NA	3140.01	NA	NA	2521.36	NA	NA	5721.3	NA	NA	5035	NA	NA	8257.31	NA	NA	9036.69	NA	NA	13240	NA	NA	13143.9	NA	NA	1674.81
EEQFNSTYR	IgG4	HexNAc(5)Hex(8)NeuAc(1)	4285.96	NA	NA	1467.85	NA	NA	4282.4	NA	NA	3923.25	NA	NA	8402.82	NA	NA	9168.44	NA	NA	10414.9	NA	NA	13623.7	NA	NA	18099.9	NA	NA	17636	NA	NA	2054.85
EEQFNSTFR	IgG2	HexNAc(5)Hex(5)NeuAc(2)	4144.96	NA	NA	1575.27	NA	NA	4158.65	NA	NA	5005.65	NA	NA	7568.78	NA	NA	7105.67	NA	NA	10473.7	NA	NA	10478.4	NA	NA	16129.9	NA	NA	14888.8	NA	NA	1822.37
EEQFNSTFR	IgG2	HexNAc(4)Hex(5)NeuAc(2)	3941.91	NA	NA	1163.43	NA	NA	3980.76	NA	NA	4777.49	NA	NA	6892.54	NA	NA	6916.66	NA	NA	10432	NA	NA	9407.38	NA	NA	14155.2	NA	NA	13932.9	NA	NA	2650.89
EEQFNSTFR	IgG2	HexNAc(4)Hex(5)Fuc(3)	3657.71	NA	NA	5961.28	NA	NA	20453.7	NA	NA	22796.9	NA	NA	37694.8	NA	NA	36153.1	NA	NA	58562.6	NA	NA	54089.8	NA	NA	75460.2	NA	NA	73805.9	NA	NA	10754.4
EEQFNSTYR	IgG4	HexNAc(4)Hex(4)NeuAc(1)	3434.67	NA	NA	NA	NA	NA	417.021	NA	NA	NA	NA	NA	1290.17	NA	NA	798.009	NA	NA	1678.81	NA	NA	1647.64	NA	NA	2849.24	NA	NA	1580.78	NA	NA	475.463
EEQFNSTFR	IgG2	HexNAc(2)Hex(8)	3299.54	NA	NA	472.058	NA	NA	2182.45	NA	NA	1505.15	NA	NA	3359.45	NA	NA	5076	NA	NA	4337.35	NA	NA	3612.22	NA	NA	6462.77	NA	NA	6297.81	NA	NA	1115.29

## Sheet: Table S5
Table S5 the identified intact N-glycopeptides and glycoproteins from serum
Peptide	Glycan	[M+H]+	Protein
E.EQFN[+730.264]STYR..V	HexNAc(2)Hex(2)	2144.09	>sp|P01861|IGHG4_HUMAN Immunoglobulin heavy constant gamma 4 OS=Homo sapiens OX=9606 GN=IGHG4 PE=1 SV=1
K.GLN[+1378.476]LTE..D	HexNAc(2)Hex(6)	2394.16	>sp|Q08380|LG3BP_HUMAN Galectin-3-binding protein OS=Homo sapiens OX=9606 GN=LGALS3BP PE=1 SV=1
R.GLNAMAN[+1241.454]E..T	HexNAc(3)Hex(3)Fuc(1)	2430.17	>sp|P20929|NEBU_HUMAN Nebulin OS=Homo sapiens OX=9606 GN=NEB PE=1 SV=5
R.GN[+1930.692]R..S	HexNAc(4)Hex(6)Fuc(1)	2576.13	>sp|P01023|A2MG_HUMAN Alpha-2-macroglobulin OS=Homo sapiens OX=9606 GN=A2M PE=1 SV=3
R.GINN[+1565.560]GSD..L	HexNAc(3)Hex(5)Fuc(1)	2611.2	>sp|Q9UIA0|CYH4_HUMAN Cytohesin-4 OS=Homo sapiens OX=9606 GN=CYTH4 PE=1 SV=1
E.GLNQPSN[+1444.534]E..S	HexNAc(4)Hex(3)Fuc(1)	2672.28	>sp|Q14674|ESPL1_HUMAN Separin OS=Homo sapiens OX=9606 GN=ESPL1 PE=1 SV=3
R.LQAN[+1378.476]QSLNR..M	HexNAc(2)Hex(6)	2721.29	>sp|Q13472|TOP3A_HUMAN DNA topoisomerase 3-alpha OS=Homo sapiens OX=9606 GN=TOP3A PE=1 SV=1
E.GLNFN[+1444.534]LTE..I	HexNAc(4)Hex(3)Fuc(1)	2721.33	>sp|P01009|A1AT_HUMAN Alpha-1-antitrypsin OS=Homo sapiens OX=9606 GN=SERPINA1 PE=1 SV=3
K.C[+57.021]VN[+1647.613]C[+57.021]TR..R	HexNAc(5)Hex(3)Fuc(1)	2756.21	>sp|Q9NY15|STAB1_HUMAN Stabilin-1 OS=Homo sapiens OX=9606 GN=STAB1 PE=1 SV=3
K.C[+57.021]VN[+1663.608]C[+57.021]TR..R	HexNAc(5)Hex(4)	2772.21	>sp|Q9NY15|STAB1_HUMAN Stabilin-1 OS=Homo sapiens OX=9606 GN=STAB1 PE=1 SV=3
K.C[+57.021]PN[+1647.613]SSAE..S	HexNAc(5)Hex(3)Fuc(1)	2781.25	>sp|Q8IWK6|AGRA3_HUMAN Adhesion G protein-coupled receptor A3 OS=Homo sapiens OX=9606 GN=ADGRA3 PE=1 SV=2
R.MN[+1864.634]K..T	HexNAc(2)Hex(9)	2785.26	>sp|P01024|CO3_HUMAN Complement C3 OS=Homo sapiens OX=9606 GN=C3 PE=1 SV=2
K.IQATN[+1565.560]VSE..A	HexNAc(3)Hex(5)Fuc(1)	2796.34	>sp|Q2TBF2|WSCD2_HUMAN WSC domain-containing protein 2 OS=Homo sapiens OX=9606 GN=WSCD2 PE=2 SV=2
R.GLNAMAN[+1241.454]ETPD..F	HexNAc(3)Hex(3)Fuc(1)	2813.38	>sp|P20929|NEBU_HUMAN Nebulin OS=Homo sapiens OX=9606 GN=NEB PE=1 SV=5
E.ATPVN[+1606.587]LTE..P	HexNAc(4)Hex(4)Fuc(1)	2820.38	>sp|P05090|APOD_HUMAN Apolipoprotein D OS=Homo sapiens OX=9606 GN=APOD PE=1 SV=1
R.IQATSLSGN[+1038.375]GSWTD..P	HexNAc(2)Hex(3)Fuc(1)	2844.39	>sp|P08069|IGF1R_HUMAN Insulin-like growth factor 1 receptor OS=Homo sapiens OX=9606 GN=IGF1R PE=1 SV=1
R.GLNN[+1971.719]D..S	HexNAc(5)Hex(5)Fuc(1)	2873.3	>sp|Q7Z6B7|SRGP1_HUMAN SLIT-ROBO Rho GTPase-activating protein 1 OS=Homo sapiens OX=9606 GN=SRGAP1 PE=1 SV=1
E.GLNFN[+1378.476]LTE..I	HexNAc(2)Hex(6)	2884.44	>sp|P01009|A1AT_HUMAN Alpha-1-antitrypsin OS=Homo sapiens OX=9606 GN=SERPINA1 PE=1 SV=3
R.AVNFN[+892.317]GSAGTPVTFNE..N	HexNAc(2)Hex(3)	2886.42	>sp|O00222|GRM8_HUMAN Metabotropic glutamate receptor 8 OS=Homo sapiens OX=9606 GN=GRM8 PE=1 SV=2
E.GLNQPSN[+1659.660]E..S	HexNAc(4)Hex(3)NeuAc(1)	2887.4	>sp|Q14674|ESPL1_HUMAN Separin OS=Homo sapiens OX=9606 GN=ESPL1 PE=1 SV=3
R.GLNN[+1606.587]DSPE..R	HexNAc(4)Hex(4)Fuc(1)	2891.39	>sp|Q7Z6B7|SRGP1_HUMAN SLIT-ROBO Rho GTPase-activating protein 1 OS=Homo sapiens OX=9606 GN=SRGAP1 PE=1 SV=1
R.IQATSLSGN[+1095.397]GSWTD..P	HexNAc(3)Hex(3)	2901.41	>sp|P08069|IGF1R_HUMAN Insulin-like growth factor 1 receptor OS=Homo sapiens OX=9606 GN=IGF1R PE=1 SV=1
K.C[+57.021]VN[+1809.666]C[+57.021]TR..R	HexNAc(5)Hex(4)Fuc(1)	2918.26	>sp|Q9NY15|STAB1_HUMAN Stabilin-1 OS=Homo sapiens OX=9606 GN=STAB1 PE=1 SV=3
K.C[+57.021]PN[+1809.666]SSAE..S	HexNAc(5)Hex(4)Fuc(1)	2943.3	>sp|Q8IWK6|AGRA3_HUMAN Adhesion G protein-coupled receptor A3 OS=Homo sapiens OX=9606 GN=ADGRA3 PE=1 SV=2
R.MN[+2026.687]K..T	HexNAc(2)Hex(10)	2947.31	>sp|P01024|CO3_HUMAN Complement C3 OS=Homo sapiens OX=9606 GN=C3 PE=1 SV=2
E.LFN[+1864.634]QSD..I	HexNAc(2)Hex(9)	2957.31	>sp|P04114|APOB_HUMAN Apolipoprotein B-100 OS=Homo sapiens OX=9606 GN=APOB PE=1 SV=2
K.C[+57.021]VN[+1850.693]C[+57.021]TR..R	HexNAc(6)Hex(3)Fuc(1)	2959.29	>sp|Q9NY15|STAB1_HUMAN Stabilin-1 OS=Homo sapiens OX=9606 GN=STAB1 PE=1 SV=3
E.SHPN[+1378.476]ATFSAVGE..A	HexNAc(2)Hex(6)	2964.38	>sp|P0DOX6|IGM_HUMAN Immunoglobulin mu heavy chain OS=Homo sapiens OX=9606 PE=1 SV=2
E.QYN[+1768.640]STFR..V	HexNAc(4)Hex(5)Fuc(1)	2983.33	>sp|P01860|IGHG3_HUMAN Immunoglobulin heavy constant gamma 3 OS=Homo sapiens OX=9606 GN=IGHG3 PE=1 SV=2
R.GINN[+1942.740]GSD..L	HexNAc(3)Hex(6)NeuAc(1)	2988.38	>sp|Q9UIA0|CYH4_HUMAN Cytohesin-4 OS=Homo sapiens OX=9606 GN=CYTH4 PE=1 SV=1
E.EQFN[+1581.555]STYR..V	HexNAc(3)Hex(6)	2995.38	>sp|P01861|IGHG4_HUMAN Immunoglobulin heavy constant gamma 4 OS=Homo sapiens OX=9606 GN=IGHG4 PE=1 SV=1
D.GYFN[+1444.534]LTMSYR..S	HexNAc(4)Hex(3)Fuc(1)	2995.37	>sp|P51993|FUT6_HUMAN Alpha-(1,3)-fucosyltransferase 6 OS=Homo sapiens OX=9606 GN=FUT6 PE=1 SV=1
E.EQYN[+1565.560]STYR..V	HexNAc(3)Hex(5)Fuc(1)	2995.38	>sp|P0DOX5|IGG1_HUMAN Immunoglobulin gamma-1 heavy chain OS=Homo sapiens OX=9606 PE=1 SV=2
K.LGAC[+57.021]N[+1983.766]D..T	HexNAc(4)Hex(5)NeuAc(1)	3002.37	>sp|P01008|ANT3_HUMAN Antithrombin-III OS=Homo sapiens OX=9606 GN=SERPINC1 PE=1 SV=1
E.QFN[+1809.666]STFR..V	HexNAc(5)Hex(4)Fuc(1)	3008.36	>sp|P01859|IGHG2_HUMAN Immunoglobulin heavy constant gamma 2 OS=Homo sapiens OX=9606 GN=IGHG2 PE=1 SV=2
E.QYN[+1780.687]STYR..V	HexNAc(3)Hex(5)NeuAc(1)	3011.37	>sp|P0DOX5|IGG1_HUMAN Immunoglobulin gamma-1 heavy chain OS=Homo sapiens OX=9606 PE=1 SV=2
E.EQYN[+1581.555]STYR..V	HexNAc(3)Hex(6)	3011.37	>sp|P0DOX5|IGG1_HUMAN Immunoglobulin gamma-1 heavy chain OS=Homo sapiens OX=9606 PE=1 SV=2
E.QYN[+1809.666]STYR..V	HexNAc(5)Hex(4)Fuc(1)	3040.35	>sp|P0DOX5|IGG1_HUMAN Immunoglobulin gamma-1 heavy chain OS=Homo sapiens OX=9606 PE=1 SV=2
R.EEQFN[+1444.534]STFR..V	HexNAc(4)Hex(3)Fuc(1)	3041.49	>sp|P01859|IGHG2_HUMAN Immunoglobulin heavy constant gamma 2 OS=Homo sapiens OX=9606 GN=IGHG2 PE=1 SV=2
E.NYN[+1983.766]K..S	HexNAc(4)Hex(5)NeuAc(1)	3050.46	>sp|P02787|TRFE_HUMAN Serotransferrin OS=Homo sapiens OX=9606 GN=TF PE=1 SV=3
E.EQYN[+1622.582]STYR..V	HexNAc(4)Hex(5)	3052.4	>sp|P0DOX5|IGG1_HUMAN Immunoglobulin gamma-1 heavy chain OS=Homo sapiens OX=9606 PE=1 SV=2
K.SLTFN[+1403.507]ETYQD..I	HexNAc(3)Hex(4)Fuc(1)	3060.48	>sp|P01008|ANT3_HUMAN Antithrombin-III OS=Homo sapiens OX=9606 GN=SERPINC1 PE=1 SV=1
K.SLTFN[+1983.766]E..T	HexNAc(4)Hex(5)NeuAc(1)	3063.45	>sp|P01008|ANT3_HUMAN Antithrombin-III OS=Homo sapiens OX=9606 GN=SERPINC1 PE=1 SV=1
R.EEQYN[+1444.534]STYR..V	HexNAc(4)Hex(3)Fuc(1)	3073.48	>sp|P0DOX5|IGG1_HUMAN Immunoglobulin gamma-1 heavy chain OS=Homo sapiens OX=9606 PE=1 SV=2
R.QSN[+1809.666]ETYR..D	HexNAc(5)Hex(4)Fuc(1)	3076.42	>sp|P78332|RBM6_HUMAN RNA-binding protein 6 OS=Homo sapiens OX=9606 GN=RBM6 PE=1 SV=5
K.C[+57.021]VN[+1971.719]C[+57.021]TR..R	HexNAc(5)Hex(5)Fuc(1)	3080.32	>sp|Q9NY15|STAB1_HUMAN Stabilin-1 OS=Homo sapiens OX=9606 GN=STAB1 PE=1 SV=3
K.IQATN[+1581.555]VSEAE..C	HexNAc(3)Hex(6)	3082.5	>sp|Q2TBF2|WSCD2_HUMAN WSC domain-containing protein 2 OS=Homo sapiens OX=9606 GN=WSCD2 PE=2 SV=2
R.AVN[+1983.766]ITSE..N	HexNAc(4)Hex(5)NeuAc(1)	3086.49	>sp|P02748|CO9_HUMAN Complement component C9 OS=Homo sapiens OX=9606 GN=C9 PE=1 SV=2
R.EEQYN[+1460.529]STYR..V	HexNAc(4)Hex(4)	3089.48	>sp|P0DOX5|IGG1_HUMAN Immunoglobulin gamma-1 heavy chain OS=Homo sapiens OX=9606 PE=1 SV=2
D.GINN[+1054.370]YTC[+57.021]LC[+57.021]PPE..Y	HexNAc(2)Hex(4)	3090.5	>sp|O94813|SLIT2_HUMAN Slit homolog 2 protein OS=Homo sapiens OX=9606 GN=SLIT2 PE=1 SV=1
E.SGQN[+1971.719]VTAR..N	HexNAc(5)Hex(5)Fuc(1)	3103.4	>sp|P0DOX2|IGA2_HUMAN Immunoglobulin alpha-2 heavy chain OS=Homo sapiens OX=9606 PE=1 SV=2
K.C[+57.021]VN[+2012.745]C[+57.021]TR..R	HexNAc(6)Hex(4)Fuc(1)	3121.34	>sp|Q9NY15|STAB1_HUMAN Stabilin-1 OS=Homo sapiens OX=9606 GN=STAB1 PE=1 SV=3
E.SHPN[+1540.529]ATFSAVGE..A	HexNAc(2)Hex(7)	3126.43	>sp|P01871|IGHM_HUMAN Immunoglobulin heavy constant mu OS=Homo sapiens OX=9606 GN=IGHM PE=1 SV=4
E.GLNFN[+568.212]LTEIPEAQIHE..G	HexNAc(2)Hex(1)	3131.82	>sp|P01009|A1AT_HUMAN Alpha-1-antitrypsin OS=Homo sapiens OX=9606 GN=SERPINA1 PE=1 SV=3
K.THTN[+1971.719]ISE..S	HexNAc(5)Hex(5)Fuc(1)	3142.44	>sp|P01871|IGHM_HUMAN Immunoglobulin heavy constant mu OS=Homo sapiens OX=9606 GN=IGHM PE=1 SV=4
D.DNSN[+1659.660]QSSIAD..A	HexNAc(4)Hex(3)NeuAc(1)	3149.53	>sp|Q4VC05|BCL7A_HUMAN B-cell CLL/lymphoma 7 protein family member A OS=Homo sapiens OX=9606 GN=BCL7A PE=1 SV=1
D.GYFN[+1606.587]LTMSYR..S	HexNAc(4)Hex(4)Fuc(1)	3157.43	>sp|P51993|FUT6_HUMAN Alpha-(1,3)-fucosyltransferase 6 OS=Homo sapiens OX=9606 GN=FUT6 PE=1 SV=1
E.EQYN[+1727.613]STYR..V	HexNAc(3)Hex(6)Fuc(1)	3157.43	>sp|P0DOX5|IGG1_HUMAN Immunoglobulin gamma-1 heavy chain OS=Homo sapiens OX=9606 PE=1 SV=2
E.QFN[+1967.771]STFR..V	HexNAc(4)Hex(4)Fuc(1)NeuAc(1)	3166.47	>sp|P01859|IGHG2_HUMAN Immunoglobulin heavy constant gamma 2 OS=Homo sapiens OX=9606 GN=IGHG2 PE=1 SV=2
E.SHPN[+1581.555]ATFSAVGE..A	HexNAc(3)Hex(6)	3167.46	>sp|P0DOX6|IGM_HUMAN Immunoglobulin mu heavy chain OS=Homo sapiens OX=9606 PE=1 SV=2
E.QFN[+1971.719]STFR..V	HexNAc(5)Hex(5)Fuc(1)	3170.41	>sp|P01859|IGHG2_HUMAN Immunoglobulin heavy constant gamma 2 OS=Homo sapiens OX=9606 GN=IGHG2 PE=1 SV=2
R.GLNAMAN[+1983.766]E..T	HexNAc(4)Hex(5)NeuAc(1)	3172.48	>sp|P20929|NEBU_HUMAN Nebulin OS=Homo sapiens OX=9606 GN=NEB PE=1 SV=5
D.GYFN[+1622.582]LTMSYR..S	HexNAc(4)Hex(5)	3173.42	>sp|P51993|FUT6_HUMAN Alpha-(1,3)-fucosyltransferase 6 OS=Homo sapiens OX=9606 GN=FUT6 PE=1 SV=1
K.SLGNVN[+1581.555]FTVSAE..A	HexNAc(3)Hex(6)	3188.51	>sp|P01023|A2MG_HUMAN Alpha-2-macroglobulin OS=Homo sapiens OX=9606 GN=A2M PE=1 SV=3
E.EQFN[+1784.634]STYR..V	HexNAc(4)Hex(6)	3198.46	>sp|P01861|IGHG4_HUMAN Immunoglobulin heavy constant gamma 4 OS=Homo sapiens OX=9606 GN=IGHG4 PE=1 SV=1
E.QYN[+1971.719]STYR..V	HexNAc(5)Hex(5)Fuc(1)	3202.4	>sp|P0DOX5|IGG1_HUMAN Immunoglobulin gamma-1 heavy chain OS=Homo sapiens OX=9606 PE=1 SV=2
K.VN[+1942.740]ITVC[+57.021]GE..Y	HexNAc(3)Hex(6)NeuAc(1)	3203.51	>sp|P20742|PZP_HUMAN Pregnancy zone protein OS=Homo sapiens OX=9606 GN=PZP PE=1 SV=4
R.EEQFN[+1606.587]STFR..V	HexNAc(4)Hex(4)Fuc(1)	3203.55	>sp|P01859|IGHG2_HUMAN Immunoglobulin heavy constant gamma 2 OS=Homo sapiens OX=9606 GN=IGHG2 PE=1 SV=2
E.QYN[+1983.766]STYR..V	HexNAc(4)Hex(5)NeuAc(1)	3214.45	>sp|P0DOX5|IGG1_HUMAN Immunoglobulin gamma-1 heavy chain OS=Homo sapiens OX=9606 PE=1 SV=2
E.EQYN[+1784.634]STYR..V	HexNAc(4)Hex(6)	3214.45	>sp|P0DOX5|IGG1_HUMAN Immunoglobulin gamma-1 heavy chain OS=Homo sapiens OX=9606 PE=1 SV=2
R.EEQFN[+1606.587]STYR..V	HexNAc(4)Hex(4)Fuc(1)	3219.54	>sp|P01861|IGHG4_HUMAN Immunoglobulin heavy constant gamma 4 OS=Homo sapiens OX=9606 GN=IGHG4 PE=1 SV=1
R.EEQFN[+1622.582]STFR..V	HexNAc(4)Hex(5)	3219.54	>sp|P01859|IGHG2_HUMAN Immunoglobulin heavy constant gamma 2 OS=Homo sapiens OX=9606 GN=IGHG2 PE=1 SV=2
E.AN[+1702.581]LTC[+57.021]TLTGLR..D	HexNAc(2)Hex(8)	3221.49	>sp|P01876|IGHA1_HUMAN Immunoglobulin heavy constant alpha 1 OS=Homo sapiens OX=9606 GN=IGHA1 PE=1 SV=2
R.EEQYN[+1606.587]STYR..V	HexNAc(4)Hex(4)Fuc(1)	3235.53	>sp|P0DOX5|IGG1_HUMAN Immunoglobulin gamma-1 heavy chain OS=Homo sapiens OX=9606 PE=1 SV=2
R.QSN[+1971.719]ETYR..D	HexNAc(5)Hex(5)Fuc(1)	3238.47	>sp|P78332|RBM6_HUMAN RNA-binding protein 6 OS=Homo sapiens OX=9606 GN=RBM6 PE=1 SV=5
K.VN[+1983.766]ITVC[+57.021]GE..Y	HexNAc(4)Hex(5)NeuAc(1)	3244.54	>sp|P20742|PZP_HUMAN Pregnancy zone protein OS=Homo sapiens OX=9606 GN=PZP PE=1 SV=4
R.EEQFN[+1647.613]STFR..V	HexNAc(5)Hex(3)Fuc(1)	3244.57	>sp|P01859|IGHG2_HUMAN Immunoglobulin heavy constant gamma 2 OS=Homo sapiens OX=9606 GN=IGHG2 PE=1 SV=2
R.EEQYN[+1622.582]STYR..V	HexNAc(4)Hex(5)	3251.53	>sp|P0DOX5|IGG1_HUMAN Immunoglobulin gamma-1 heavy chain OS=Homo sapiens OX=9606 PE=1 SV=2
K.SMTN[+2344.950]R..T	HexNAc(4)Hex(5)NeuAc(2)	3252.49	>sp|P05546|HEP2_HUMAN Heparin cofactor 2 OS=Homo sapiens OX=9606 GN=SERPIND1 PE=1 SV=3
E.GLNVN[+2026.687]LTE..T	HexNAc(2)Hex(10)	3255.49	>sp|P20848|A1ATR_HUMAN Putative alpha-1-antitrypsin-related protein OS=Homo sapiens OX=9606 GN=SERPINA2 PE=1 SV=1
R.EEQFN[+1647.613]STYR..V	HexNAc(5)Hex(3)Fuc(1)	3260.57	>sp|P01861|IGHG4_HUMAN Immunoglobulin heavy constant gamma 4 OS=Homo sapiens OX=9606 GN=IGHG4 PE=1 SV=1
R.EEQYN[+1647.613]STFR..V	HexNAc(5)Hex(3)Fuc(1)	3260.57	>sp|P01860|IGHG3_HUMAN Immunoglobulin heavy constant gamma 3 OS=Homo sapiens OX=9606 GN=IGHG3 PE=1 SV=2
E.SGQN[+2129.824]VTAR..N	HexNAc(4)Hex(5)Fuc(1)NeuAc(1)	3261.51	>sp|P0DOX2|IGA2_HUMAN Immunoglobulin alpha-2 heavy chain OS=Homo sapiens OX=9606 PE=1 SV=2
R.IQATSLSGN[+1460.529]GSWTD..P	HexNAc(4)Hex(4)	3266.54	>sp|P08069|IGF1R_HUMAN Insulin-like growth factor 1 receptor OS=Homo sapiens OX=9606 GN=IGF1R PE=1 SV=1
E.LQAN[+1825.661]ITAGPAE..G	HexNAc(5)Hex(5)	3279.57	>sp|Q7Z5N4|SDK1_HUMAN Protein sidekick-1 OS=Homo sapiens OX=9606 GN=SDK1 PE=2 SV=3
E.GLNVN[+2053.772]LTE..T	HexNAc(7)Hex(3)Fuc(1)	3282.57	>sp|P20848|A1ATR_HUMAN Putative alpha-1-antitrypsin-related protein OS=Homo sapiens OX=9606 GN=SERPINA2 PE=1 SV=1
K.C[+57.021]VN[+2174.798]C[+57.021]TR..R	HexNAc(6)Hex(5)Fuc(1)	3283.4	>sp|Q9NY15|STAB1_HUMAN Stabilin-1 OS=Homo sapiens OX=9606 GN=STAB1 PE=1 SV=3
E.SHPN[+1702.581]ATFSAVGE..A	HexNAc(2)Hex(8)	3288.49	>sp|P01871|IGHM_HUMAN Immunoglobulin heavy constant mu OS=Homo sapiens OX=9606 GN=IGHM PE=1 SV=4
E.SN[+2026.687]SSTQFE..V	HexNAc(2)Hex(10)	3295.41	>sp|P0C0L4|CO4A_HUMAN Complement C4-A OS=Homo sapiens OX=9606 GN=C4A PE=1 SV=2
K.THTN[+2129.824]ISE..S	HexNAc(4)Hex(5)Fuc(1)NeuAc(1)	3300.54	>sp|P01871|IGHM_HUMAN Immunoglobulin heavy constant mu OS=Homo sapiens OX=9606 GN=IGHM PE=1 SV=4
R.TLN[+1983.766]QSSDE..L	HexNAc(4)Hex(5)NeuAc(1)	3316.59	>sp|P01011|AACT_HUMAN Alpha-1-antichymotrypsin OS=Homo sapiens OX=9606 GN=SERPINA3 PE=1 SV=2
E.QYN[+2088.797]STYR..V	HexNAc(3)Hex(6)Fuc(1)NeuAc(1)	3319.48	>sp|P0DOX5|IGG1_HUMAN Immunoglobulin gamma-1 heavy chain OS=Homo sapiens OX=9606 PE=1 SV=2
R.GINN[+1864.634]GSDLPE..D	HexNAc(2)Hex(9)	3319.54	>sp|Q9UIA0|CYH4_HUMAN Cytohesin-4 OS=Homo sapiens OX=9606 GN=CYTH4 PE=1 SV=1
E.GLNQPSN[+2092.745]E..S	HexNAc(4)Hex(7)Fuc(1)	3320.49	>sp|Q14674|ESPL1_HUMAN Separin OS=Homo sapiens OX=9606 GN=ESPL1 PE=1 SV=3
K.NLFLN[+1983.766]HSE..N	HexNAc(4)Hex(5)NeuAc(1)	3326.59	>sp|P00738|HPT_HUMAN Haptoglobin OS=Homo sapiens OX=9606 GN=HP PE=1 SV=1
E.QFN[+2129.824]STFR..V	HexNAc(4)Hex(5)Fuc(1)NeuAc(1)	3328.52	>sp|P01859|IGHG2_HUMAN Immunoglobulin heavy constant gamma 2 OS=Homo sapiens OX=9606 GN=IGHG2 PE=1 SV=2
R.EEQYN[+1704.635]STYR..V	HexNAc(6)Hex(3)	3333.58	>sp|P0DOX5|IGG1_HUMAN Immunoglobulin gamma-1 heavy chain OS=Homo sapiens OX=9606 PE=1 SV=2
R.GINN[+2295.824]GSD..L	HexNAc(5)Hex(7)Fuc(1)	3341.46	>sp|Q9UIA0|CYH4_HUMAN Cytohesin-4 OS=Homo sapiens OX=9606 GN=CYTH4 PE=1 SV=1
E.NFN[+1983.766]STQK..F	HexNAc(4)Hex(5)NeuAc(1)	3350.6	>sp|P43652|AFAM_HUMAN Afamin OS=Homo sapiens OX=9606 GN=AFM PE=1 SV=1
E.NFN[+1987.714]STQK..F	HexNAc(5)Hex(6)	3354.55	>sp|P43652|AFAM_HUMAN Afamin OS=Homo sapiens OX=9606 GN=AFM PE=1 SV=1
E.SHPN[+1540.529]ATFSAVGE..A	HexNAc(2)Hex(7)	3355.6	>sp|P0DOX6|IGM_HUMAN Immunoglobulin mu heavy chain OS=Homo sapiens OX=9606 PE=1 SV=2
E.SHPN[+1540.529]ATFSAVGE..A	HexNAc(2)Hex(7)	3355.6	>sp|P01871|IGHM_HUMAN Immunoglobulin heavy constant mu OS=Homo sapiens OX=9606 GN=IGHM PE=1 SV=4
E.QFN[+2145.819]STYR..V	HexNAc(4)Hex(6)NeuAc(1)	3360.51	>sp|P01861|IGHG4_HUMAN Immunoglobulin heavy constant gamma 4 OS=Homo sapiens OX=9606 GN=IGHG4 PE=1 SV=1
E.EQFN[+1946.687]STYR..V	HexNAc(4)Hex(7)	3360.51	>sp|P01861|IGHG4_HUMAN Immunoglobulin heavy constant gamma 4 OS=Homo sapiens OX=9606 GN=IGHG4 PE=1 SV=1
D.GYFN[+1809.666]LTMSYR..S	HexNAc(5)Hex(4)Fuc(1)	3360.51	>sp|P51993|FUT6_HUMAN Alpha-(1,3)-fucosyltransferase 6 OS=Homo sapiens OX=9606 GN=FUT6 PE=1 SV=1
E.QYN[+2129.824]STYR..V	HexNAc(4)Hex(5)Fuc(1)NeuAc(1)	3360.51	>sp|P0DOX5|IGG1_HUMAN Immunoglobulin gamma-1 heavy chain OS=Homo sapiens OX=9606 PE=1 SV=2
E.GLNM[+15.995]N[+1581.555]LSSNSAK..K	HexNAc(3)Hex(6)	3361.58	>sp|Q6ZP01|RBM44_HUMAN RNA-binding protein 44 OS=Homo sapiens OX=9606 GN=RBM44 PE=2 SV=3
R.EEQFN[+1768.640]STFR..V	HexNAc(4)Hex(5)Fuc(1)	3365.6	>sp|P01859|IGHG2_HUMAN Immunoglobulin heavy constant gamma 2 OS=Homo sapiens OX=9606 GN=IGHG2 PE=1 SV=2
K.SYN[+2491.008]E..T	HexNAc(4)Hex(5)Fuc(1)NeuAc(2)	3372.55	>sp|P04114|APOB_HUMAN Apolipoprotein B-100 OS=Homo sapiens OX=9606 GN=APOB PE=1 SV=2
R.GVNFN[+1983.766]VSK..V	HexNAc(4)Hex(5)NeuAc(1)	3376.65	>sp|P03952|KLKB1_HUMAN Plasma kallikrein OS=Homo sapiens OX=9606 GN=KLKB1 PE=1 SV=1
D.VTVN[+1784.634]FTQGE..W	HexNAc(4)Hex(6)	3377.63	>sp|Q96PE6|ZIM3_HUMAN Zinc finger imprinted 3 OS=Homo sapiens OX=9606 GN=ZIM3 PE=2 SV=1
R.EEQYN[+1768.640]STFR..V	HexNAc(4)Hex(5)Fuc(1)	3381.59	>sp|P01860|IGHG3_HUMAN Immunoglobulin heavy constant gamma 3 OS=Homo sapiens OX=9606 GN=IGHG3 PE=1 SV=2
R.EEQFN[+1768.640]STYR..V	HexNAc(4)Hex(5)Fuc(1)	3381.59	>sp|P01861|IGHG4_HUMAN Immunoglobulin heavy constant gamma 4 OS=Homo sapiens OX=9606 GN=IGHG4 PE=1 SV=1
E.GSHN[+1622.582]STVSLTTK..N	HexNAc(4)Hex(5)	3382.64	>sp|P04114|APOB_HUMAN Apolipoprotein B-100 OS=Homo sapiens OX=9606 GN=APOB PE=1 SV=2
E.AN[+1864.634]LTC[+57.021]TLTGLR..D	HexNAc(2)Hex(9)	3383.54	>sp|P01876|IGHA1_HUMAN Immunoglobulin heavy constant alpha 1 OS=Homo sapiens OX=9606 GN=IGHA1 PE=1 SV=2
E.GLNFN[+2110.793]LTE..I	HexNAc(8)Hex(3)	3387.59	>sp|P01009|A1AT_HUMAN Alpha-1-antitrypsin OS=Homo sapiens OX=9606 GN=SERPINA1 PE=1 SV=3
E.GINVN[+2170.851]TSGR..N	HexNAc(5)Hex(4)Fuc(1)NeuAc(1)	3387.59	>sp|Q96RW7|HMCN1_HUMAN Hemicentin-1 OS=Homo sapiens OX=9606 GN=HMCN1 PE=1 SV=2
R.GLN[+1983.766]VTLSSTGR..N	HexNAc(4)Hex(5)NeuAc(1)	3387.62	>sp|P0C0L4|CO4A_HUMAN Complement C4-A OS=Homo sapiens OX=9606 GN=C4A PE=1 SV=2
E.NFN[+2344.950]ISR..I	HexNAc(4)Hex(5)NeuAc(2)	3394.6	>sp|P02760|AMBP_HUMAN Protein AMBP OS=Homo sapiens OX=9606 GN=AMBP PE=1 SV=1
D.GQN[+1606.587]WTSLYTHVD..D	HexNAc(4)Hex(4)Fuc(1)	3396.58	>sp|Q9ULT8|HECD1_HUMAN E3 ubiquitin-protein ligase HECTD1 OS=Homo sapiens OX=9606 GN=HECTD1 PE=1 SV=3
R.EEQYN[+1768.640]STYR..V	HexNAc(4)Hex(5)Fuc(1)	3397.59	>sp|P0DOX5|IGG1_HUMAN Immunoglobulin gamma-1 heavy chain OS=Homo sapiens OX=9606 PE=1 SV=2
D.QQQN[+2170.851]LTE..Q	HexNAc(5)Hex(4)Fuc(1)NeuAc(1)	3400.61	>sp|O94967|WDR47_HUMAN WD repeat-containing protein 47 OS=Homo sapiens OX=9606 GN=WDR47 PE=1 SV=1
D.VTVN[+1809.666]FTQGE..W	HexNAc(5)Hex(4)Fuc(1)	3402.67	>sp|Q96PE6|ZIM3_HUMAN Zinc finger imprinted 3 OS=Homo sapiens OX=9606 GN=ZIM3 PE=2 SV=1
R.EEQFN[+1809.666]STFR..V	HexNAc(5)Hex(4)Fuc(1)	3406.62	>sp|P01859|IGHG2_HUMAN Immunoglobulin heavy constant gamma 2 OS=Homo sapiens OX=9606 GN=IGHG2 PE=1 SV=2
E.NYN[+2348.898]K..S	HexNAc(5)Hex(6)NeuAc(1)	3415.59	>sp|P02787|TRFE_HUMAN Serotransferrin OS=Homo sapiens OX=9606 GN=TF PE=1 SV=3
E.EQYN[+1987.714]STYR..V	HexNAc(5)Hex(6)	3417.53	>sp|P0DOX5|IGG1_HUMAN Immunoglobulin gamma-1 heavy chain OS=Homo sapiens OX=9606 PE=1 SV=2
E.YC[+57.021]N[+1622.582]LTQC[+57.021]SDAE..G	HexNAc(4)Hex(5)	3422.53	>sp|P08519|APOA_HUMAN Apolipoprotein(a) OS=Homo sapiens OX=9606 GN=LPA PE=1 SV=1
R.EEQYN[+1809.666]STFR..V	HexNAc(5)Hex(4)Fuc(1)	3422.62	>sp|P01860|IGHG3_HUMAN Immunoglobulin heavy constant gamma 3 OS=Homo sapiens OX=9606 GN=IGHG3 PE=1 SV=2
R.EEQFN[+1809.666]STYR..V	HexNAc(5)Hex(4)Fuc(1)	3422.62	>sp|P01861|IGHG4_HUMAN Immunoglobulin heavy constant gamma 4 OS=Homo sapiens OX=9606 GN=IGHG4 PE=1 SV=1
K.SLTFN[+2344.950]E..T	HexNAc(4)Hex(5)NeuAc(2)	3424.63	>sp|P01008|ANT3_HUMAN Antithrombin-III OS=Homo sapiens OX=9606 GN=SERPINC1 PE=1 SV=1
K.SLGNVN[+1821.713]FTVSAE..A	HexNAc(4)Hex(4)NeuAc(1)	3428.67	>sp|P01023|A2MG_HUMAN Alpha-2-macroglobulin OS=Homo sapiens OX=9606 GN=A2M PE=1 SV=3
E.NVRN[+1606.587]GTQVRYYR..E	HexNAc(4)Hex(4)Fuc(1)	3431.64	>sp|P48547|KCNC1_HUMAN Potassium voltage-gated channel subfamily C member 1 OS=Homo sapiens OX=9606 GN=KCNC1 PE=1 SV=1
E.SHPN[+1864.634]ATFSAVGE..A	HexNAc(2)Hex(9)	3450.54	>sp|P01871|IGHM_HUMAN Immunoglobulin heavy constant mu OS=Homo sapiens OX=9606 GN=IGHM PE=1 SV=4
E.ANYYSN[+1768.640]ATTDE..H	HexNAc(4)Hex(5)Fuc(1)	3456.58	>sp|P01023|A2MG_HUMAN Alpha-2-macroglobulin OS=Homo sapiens OX=9606 GN=A2M PE=1 SV=3
K.TPLTAN[+1971.719]ITK..S	HexNAc(5)Hex(5)Fuc(1)	3458.7	>sp|P0DOX2|IGA2_HUMAN Immunoglobulin alpha-2 heavy chain OS=Homo sapiens OX=9606 PE=1 SV=2
E.AN[+1942.740]LTC[+57.021]TLTGLR..D	HexNAc(3)Hex(6)NeuAc(1)	3461.64	>sp|P01876|IGHA1_HUMAN Immunoglobulin heavy constant alpha 1 OS=Homo sapiens OX=9606 GN=IGHA1 PE=1 SV=2
E.GINVN[+2256.851]TSGR..N	HexNAc(8)Hex(3)Fuc(1)	3473.59	>sp|Q96RW7|HMCN1_HUMAN Hemicentin-1 OS=Homo sapiens OX=9606 GN=HMCN1 PE=1 SV=2
R.GLNAM[+15.995]AN[+2272.846]E..T	HexNAc(8)Hex(4)	3477.55	>sp|P20929|NEBU_HUMAN Nebulin OS=Homo sapiens OX=9606 GN=NEB PE=1 SV=5
R.SPYYN[+1983.766]VSDE..I	HexNAc(4)Hex(5)NeuAc(1)	3496.64	>sp|P00751|CFAB_HUMAN Complement factor B OS=Homo sapiens OX=9606 GN=CFB PE=1 SV=2
E.AN[+1983.766]LTC[+57.021]TLTGLR..D	HexNAc(4)Hex(5)NeuAc(1)	3502.67	>sp|P01876|IGHA1_HUMAN Immunoglobulin heavy constant alpha 1 OS=Homo sapiens OX=9606 GN=IGHA1 PE=1 SV=2
K.WVSN[+2344.950]K..T	HexNAc(4)Hex(5)NeuAc(2)	3506.71	>sp|P01008|ANT3_HUMAN Antithrombin-III OS=Homo sapiens OX=9606 GN=SERPINC1 PE=1 SV=1
E.ATPVN[+1768.640]LTEPAK..L	HexNAc(4)Hex(5)Fuc(1)	3507.78	>sp|P05090|APOD_HUMAN Apolipoprotein D OS=Homo sapiens OX=9606 GN=APOD PE=1 SV=1
E.EEN[+1987.714]QSGPPAR..G	HexNAc(5)Hex(6)	3511.65	>sp|O94875|SRBS2_HUMAN Sorbin and SH3 domain-containing protein 2 OS=Homo sapiens OX=9606 GN=SORBS2 PE=1 SV=3
E.SHPN[+1702.581]ATFSAVGE..A	HexNAc(2)Hex(8)	3517.66	>sp|P01871|IGHM_HUMAN Immunoglobulin heavy constant mu OS=Homo sapiens OX=9606 GN=IGHM PE=1 SV=4
E.EQYN[+2088.797]STYR..V	HexNAc(3)Hex(6)Fuc(1)NeuAc(1)	3518.61	>sp|P01871|IGHM_HUMAN Immunoglobulin heavy constant mu OS=Homo sapiens OX=9606 GN=IGHM PE=1 SV=4
E.LQAN[+2190.793]VSAQE..P	HexNAc(6)Hex(6)	3519.62	>sp|P0DOX5|IGG1_HUMAN Immunoglobulin gamma-1 heavy chain OS=Homo sapiens OX=9606 PE=1 SV=2
E.AQSN[+2344.950]ASLD..V	HexNAc(4)Hex(5)NeuAc(2)	3519.67	>sp|Q9H2X0|CHRD_HUMAN Chordin OS=Homo sapiens OX=9606 GN=CHRD PE=1 SV=2
K.GC[+57.021]VLLSYLN[+1983.766]E..T	HexNAc(4)Hex(5)NeuAc(1)	3520.68	>sp|P00736|C1R_HUMAN Complement C1r subcomponent OS=Homo sapiens OX=9606 GN=C1R PE=1 SV=2
R.EEQYN[+1663.608]STYR..V	HexNAc(5)Hex(4)	3521.73	>sp|P01023|A2MG_HUMAN Alpha-2-macroglobulin OS=Homo sapiens OX=9606 GN=A2M PE=1 SV=3
E.EQYN[+2092.745]STYR..V	HexNAc(4)Hex(7)Fuc(1)	3522.56	>sp|P0DOX5|IGG1_HUMAN Immunoglobulin gamma-1 heavy chain OS=Homo sapiens OX=9606 PE=1 SV=2
D.GYFN[+1971.719]LTMSYR..S	HexNAc(5)Hex(5)Fuc(1)	3522.56	>sp|P0DOX5|IGG1_HUMAN Immunoglobulin gamma-1 heavy chain OS=Homo sapiens OX=9606 PE=1 SV=2
R.QQQHLFGSN[+1784.634]VTD..C	HexNAc(4)Hex(6)	3527.63	>sp|P51993|FUT6_HUMAN Alpha-(1,3)-fucosyltransferase 6 OS=Homo sapiens OX=9606 GN=FUT6 PE=1 SV=1
R.EEQFN[+1930.692]STFR..V	HexNAc(4)Hex(6)Fuc(1)	3527.65	>sp|P02787|TRFE_HUMAN Serotransferrin OS=Homo sapiens OX=9606 GN=TF PE=1 SV=3
D.SAN[+1983.766]YSC[+57.021]VYVD..L	HexNAc(4)Hex(5)NeuAc(1)	3530.6	>sp|P01859|IGHG2_HUMAN Immunoglobulin heavy constant gamma 2 OS=Homo sapiens OX=9606 GN=IGHG2 PE=1 SV=2
E.ASLSN[+2211.877]ASATE..S	HexNAc(6)Hex(3)Fuc(1)NeuAc(1)	3531.67	>sp|P04217|A1BG_HUMAN Alpha-1B-glycoprotein OS=Homo sapiens OX=9606 GN=A1BG PE=1 SV=4
E.SHPN[+1727.613]ATFSAVGE..A	HexNAc(3)Hex(6)Fuc(1)	3542.69	>sp|Q86TD4|SRCA_HUMAN Sarcalumenin OS=Homo sapiens OX=9606 GN=SRL PE=2 SV=2
E.AN[+2024.793]LTC[+57.021]TLTGLR..D	HexNAc(5)Hex(4)NeuAc(1)	3543.7	>sp|P0DOX6|IGM_HUMAN Immunoglobulin mu heavy chain OS=Homo sapiens OX=9606 PE=1 SV=2
K.SLGNVN[+1942.740]FTVSAE..A	HexNAc(3)Hex(6)NeuAc(1)	3549.69	>sp|P01876|IGHA1_HUMAN Immunoglobulin heavy constant alpha 1 OS=Homo sapiens OX=9606 GN=IGHA1 PE=1 SV=2
K.N[+2344.950]GSLFAFR..G	HexNAc(4)Hex(5)NeuAc(2)	3555.68	>sp|P01023|A2MG_HUMAN Alpha-2-macroglobulin OS=Homo sapiens OX=9606 GN=A2M PE=1 SV=3
D.GQN[+1768.640]WTSLYTHVD..D	HexNAc(4)Hex(5)Fuc(1)	3558.64	>sp|P04004|VTNC_HUMAN Vitronectin OS=Homo sapiens OX=9606 GN=VTN PE=1 SV=1
R.LAN[+2344.950]LTQGE..D	HexNAc(4)Hex(5)NeuAc(2)	3559.73	>sp|Q9ULT8|HECD1_HUMAN E3 ubiquitin-protein ligase HECTD1 OS=Homo sapiens OX=9606 GN=HECTD1 PE=1 SV=3
K.N[+2352.846]GSLFAFR..G	HexNAc(6)Hex(7)	3563.58	>sp|P10909|CLUS_HUMAN Clusterin OS=Homo sapiens OX=9606 GN=CLU PE=1 SV=1
R.EEQFN[+1967.771]STFR..V	HexNAc(4)Hex(4)Fuc(1)NeuAc(1)	3564.73	>sp|P04004|VTNC_HUMAN Vitronectin OS=Homo sapiens OX=9606 GN=VTN PE=1 SV=1
R.EEQFN[+1971.719]STFR..V	HexNAc(5)Hex(5)Fuc(1)	3568.68	>sp|P01859|IGHG2_HUMAN Immunoglobulin heavy constant gamma 2 OS=Homo sapiens OX=9606 GN=IGHG2 PE=1 SV=2
E.QYN[+2344.950]STYR..V	HexNAc(4)Hex(5)NeuAc(2)	3575.64	>sp|P01859|IGHG2_HUMAN Immunoglobulin heavy constant gamma 2 OS=Homo sapiens OX=9606 GN=IGHG2 PE=1 SV=2
R.EEQFN[+1983.766]STFR..V	HexNAc(4)Hex(5)NeuAc(1)	3580.72	>sp|P0DOX5|IGG1_HUMAN Immunoglobulin gamma-1 heavy chain OS=Homo sapiens OX=9606 PE=1 SV=2
D.TVYGN[+1540.529]C[+57.021]STHFTVK..T	HexNAc(2)Hex(7)	3582.67	>sp|P01859|IGHG2_HUMAN Immunoglobulin heavy constant gamma 2 OS=Homo sapiens OX=9606 GN=IGHG2 PE=1 SV=2
E.LHN[+2344.950]ISVAD..S	HexNAc(4)Hex(5)NeuAc(2)	3582.75	>sp|P04114|APOB_HUMAN Apolipoprotein B-100 OS=Homo sapiens OX=9606 GN=APOB PE=1 SV=2
R.EEQFN[+1971.719]STYR..V	HexNAc(5)Hex(5)Fuc(1)	3584.67	>sp|P04217|A1BG_HUMAN Alpha-1B-glycoprotein OS=Homo sapiens OX=9606 GN=A1BG PE=1 SV=4
K.SLGNVN[+1983.766]FTVSAE..A	HexNAc(4)Hex(5)NeuAc(1)	3590.72	>sp|P01861|IGHG4_HUMAN Immunoglobulin heavy constant gamma 4 OS=Homo sapiens OX=9606 GN=IGHG4 PE=1 SV=1
E.NVRN[+1768.640]GTQVRYYR..E	HexNAc(4)Hex(5)Fuc(1)	3593.7	>sp|P01023|A2MG_HUMAN Alpha-2-macroglobulin OS=Homo sapiens OX=9606 GN=A2M PE=1 SV=3
R.EEQFN[+1983.766]STYR..V	HexNAc(4)Hex(5)NeuAc(1)	3596.72	>sp|P48547|KCNC1_HUMAN Potassium voltage-gated channel subfamily C member 1 OS=Homo sapiens OX=9606 GN=KCNC1 PE=1 SV=1
R.EEQYN[+1967.771]STYR..V	HexNAc(4)Hex(4)Fuc(1)NeuAc(1)	3596.72	>sp|P01861|IGHG4_HUMAN Immunoglobulin heavy constant gamma 4 OS=Homo sapiens OX=9606 GN=IGHG4 PE=1 SV=1
R.EEQYN[+1983.766]STFR..V	HexNAc(4)Hex(5)NeuAc(1)	3596.72	>sp|P0DOX5|IGG1_HUMAN Immunoglobulin gamma-1 heavy chain OS=Homo sapiens OX=9606 PE=1 SV=2
E.ANYYSN[+2110.793]ATTD..E	HexNAc(8)Hex(3)	3599.6	>sp|P01860|IGHG3_HUMAN Immunoglobulin heavy constant gamma 3 OS=Homo sapiens OX=9606 GN=IGHG3 PE=1 SV=2
D.GQN[+1809.666]WTSLYTHVD..D	HexNAc(5)Hex(4)Fuc(1)	3599.66	>sp|P01023|A2MG_HUMAN Alpha-2-macroglobulin OS=Homo sapiens OX=9606 GN=A2M PE=1 SV=3
R.QSN[+2332.903]ETYR..D	HexNAc(5)Hex(5)Fuc(1)NeuAc(1)	3599.66	>sp|Q9ULT8|HECD1_HUMAN E3 ubiquitin-protein ligase HECTD1 OS=Homo sapiens OX=9606 GN=HECTD1 PE=1 SV=3
R.EEQYN[+1971.719]STYR..V	HexNAc(5)Hex(5)Fuc(1)	3600.67	>sp|P78332|RBM6_HUMAN RNA-binding protein 6 OS=Homo sapiens OX=9606 GN=RBM6 PE=1 SV=5
R.N[+2344.950]VTAEQAR..N	HexNAc(4)Hex(5)NeuAc(2)	3602.75	>sp|P0DOX5|IGG1_HUMAN Immunoglobulin gamma-1 heavy chain OS=Homo sapiens OX=9606 PE=1 SV=2
E.GLNVN[+2149.767]LTE..T	HexNAc(5)Hex(7)	3607.74	>sp|P00748|FA12_HUMAN Coagulation factor XII OS=Homo sapiens OX=9606 GN=F12 PE=1 SV=3
R.LSSN[+2344.950]STK..K	HexNAc(4)Hex(5)NeuAc(2)	3609.76	>sp|P20848|A1ATR_HUMAN Putative alpha-1-antitrypsin-related protein OS=Homo sapiens OX=9606 GN=SERPINA2 PE=1 SV=1
K.YNQN[+1983.766]FSAGNNE..N	HexNAc(4)Hex(5)NeuAc(1)	3610.63	>sp|P13671|CO6_HUMAN Complement component C6 OS=Homo sapiens OX=9606 GN=C6 PE=1 SV=3
E.SHPN[+2026.687]ATFSAVGE..A	HexNAc(2)Hex(10)	3612.59	>sp|P04114|APOB_HUMAN Apolipoprotein B-100 OS=Homo sapiens OX=9606 GN=APOB PE=1 SV=2
R.EEQYN[+1983.766]STYR..V	HexNAc(4)Hex(5)NeuAc(1)	3612.71	>sp|P01871|IGHM_HUMAN Immunoglobulin heavy constant mu OS=Homo sapiens OX=9606 GN=IGHM PE=1 SV=4
R.GLNN[+2714.031]D..S	HexNAc(6)Hex(7)NeuAc(1)	3615.61	>sp|P0DOX5|IGG1_HUMAN Immunoglobulin gamma-1 heavy chain OS=Homo sapiens OX=9606 PE=1 SV=2
R.GGSSGWSGGLAQN[+1983.766]R..S	HexNAc(4)Hex(5)NeuAc(1)	3616.65	>sp|Q7Z6B7|SRGP1_HUMAN SLIT-ROBO Rho GTPase-activating protein 1 OS=Homo sapiens OX=9606 GN=SRGAP1 PE=1 SV=1
K.TPLTAN[+2129.824]ITK..S	HexNAc(4)Hex(5)Fuc(1)NeuAc(1)	3616.81	>sp|P07357|CO8A_HUMAN Complement component C8 alpha chain OS=Homo sapiens OX=9606 GN=C8A PE=1 SV=2
D.YLN[+2710.083]E..T	HexNAc(5)Hex(6)NeuAc(2)	3617.68	>sp|P0DOX2|IGA2_HUMAN Immunoglobulin alpha-2 heavy chain OS=Homo sapiens OX=9606 PE=1 SV=2
K.VAN[+1768.640]FSNM[+15.995]DEDD..I	HexNAc(4)Hex(5)Fuc(1)	3620.72	>sp|P01023|A2MG_HUMAN Alpha-2-macroglobulin OS=Homo sapiens OX=9606 GN=A2M PE=1 SV=3
R.TLLN[+2548.030]ASR..S	HexNAc(5)Hex(5)NeuAc(2)	3621.73	>sp|O14646|CHD1_HUMAN Chromodomain-helicase-DNA-binding protein 1 OS=Homo sapiens OX=9606 GN=CHD1 PE=1 SV=2
E.GLNFN[+2344.950]LTE..I	HexNAc(4)Hex(5)NeuAc(2)	3621.75	>sp|P01880|IGHD_HUMAN Immunoglobulin heavy constant delta OS=Homo sapiens OX=9606 GN=IGHD PE=1 SV=3
E.SGQN[+2491.008]VTAR..N	HexNAc(4)Hex(5)Fuc(1)NeuAc(2)	3622.69	>sp|P01009|A1AT_HUMAN Alpha-1-antitrypsin OS=Homo sapiens OX=9606 GN=SERPINA1 PE=1 SV=3
K.VVLHPN[+1983.766]YSQVD..I	HexNAc(4)Hex(5)NeuAc(1)	3623.76	>sp|P0DOX2|IGA2_HUMAN Immunoglobulin alpha-2 heavy chain OS=Homo sapiens OX=9606 PE=1 SV=2
K.IQATN[+2129.824]VSEAE..C	HexNAc(4)Hex(5)Fuc(1)NeuAc(1)	3630.77	>sp|P00738|HPT_HUMAN Haptoglobin OS=Homo sapiens OX=9606 GN=HP PE=1 SV=1
E.EEN[+2110.793]QSGPPAR..G	HexNAc(8)Hex(3)	3634.73	>sp|Q2TBF2|WSCD2_HUMAN WSC domain-containing protein 2 OS=Homo sapiens OX=9606 GN=WSCD2 PE=2 SV=2
K.LPTQN[+1983.766]ITFQTE..S	HexNAc(4)Hex(5)NeuAc(1)	3644.77	>sp|O94875|SRBS2_HUMAN Sorbin and SH3 domain-containing protein 2 OS=Homo sapiens OX=9606 GN=SORBS2 PE=1 SV=3
R.SWPAVGN[+1942.740]C[+57.021]SSALR..W	HexNAc(3)Hex(6)NeuAc(1)	3646.67	>sp|Q14624|ITIH4_HUMAN Inter-alpha-trypsin inhibitor heavy chain H4 OS=Homo sapiens OX=9606 GN=ITIH4 PE=1 SV=4
E.AN[+2129.824]LTC[+57.021]TLTGLR..D	HexNAc(4)Hex(5)Fuc(1)NeuAc(1)	3648.73	>sp|P02790|HEMO_HUMAN Hemopexin OS=Homo sapiens OX=9606 GN=HPX PE=1 SV=2
R.EEQFN[+1825.661]STFR..V	HexNAc(5)Hex(5)	3651.79	>sp|P01876|IGHA1_HUMAN Immunoglobulin heavy constant alpha 1 OS=Homo sapiens OX=9606 GN=IGHA1 PE=1 SV=2
R.EN[+1983.766]ISDPTSPLR..T	HexNAc(4)Hex(5)NeuAc(1)	3651.82	>sp|P01859|IGHG2_HUMAN Immunoglobulin heavy constant gamma 2 OS=Homo sapiens OX=9606 GN=IGHG2 PE=1 SV=2
R.EEQYN[+2024.793]STYR..V	HexNAc(5)Hex(4)NeuAc(1)	3653.74	>sp|P01591|IGJ_HUMAN Immunoglobulin J chain OS=Homo sapiens OX=9606 GN=JCHAIN PE=1 SV=4
E.GLNFN[+1967.771]LTEIPE..A	HexNAc(4)Hex(4)Fuc(1)NeuAc(1)	3653.84	>sp|P0DOX5|IGG1_HUMAN Immunoglobulin gamma-1 heavy chain OS=Homo sapiens OX=9606 PE=1 SV=2
K.THTN[+2491.008]ISE..S	HexNAc(4)Hex(5)Fuc(1)NeuAc(2)	3661.73	>sp|P01009|A1AT_HUMAN Alpha-1-antitrypsin OS=Homo sapiens OX=9606 GN=SERPINA1 PE=1 SV=3
E.YN[+2710.083]K..S	HexNAc(5)Hex(6)NeuAc(2)	3662.73	>sp|P01871|IGHM_HUMAN Immunoglobulin heavy constant mu OS=Homo sapiens OX=9606 GN=IGHM PE=1 SV=4
K.GC[+57.021]VLLSYLN[+2129.824]E..T	HexNAc(4)Hex(5)Fuc(1)NeuAc(1)	3666.74	>sp|P02763|A1AG1_HUMAN Alpha-1-acid glycoprotein 1 OS=Homo sapiens OX=9606 GN=ORM1 PE=1 SV=1
R.GHVN[+2344.950]ITR..S	HexNAc(4)Hex(5)NeuAc(2)	3669.82	>sp|P01023|A2MG_HUMAN Alpha-2-macroglobulin OS=Homo sapiens OX=9606 GN=A2M PE=1 SV=3
R.GINN[+2215.825]GSDLPE..D	HexNAc(7)Hex(4)Fuc(1)	3670.73	>sp|P00734|THRB_HUMAN Prothrombin OS=Homo sapiens OX=9606 GN=F2 PE=1 SV=2
E.ANYYSN[+1983.766]ATTDE..H	HexNAc(4)Hex(5)NeuAc(1)	3671.7	>sp|Q9UIA0|CYH4_HUMAN Cytohesin-4 OS=Homo sapiens OX=9606 GN=CYTH4 PE=1 SV=1
E.GAIYPDN[+2170.851]TTD..F	HexNAc(5)Hex(4)Fuc(1)NeuAc(1)	3676.76	>sp|P01023|A2MG_HUMAN Alpha-2-macroglobulin OS=Homo sapiens OX=9606 GN=A2M PE=1 SV=3
R.TLN[+2344.950]QSSDE..L	HexNAc(4)Hex(5)NeuAc(2)	3677.77	>sp|P00450|CERU_HUMAN Ceruloplasmin OS=Homo sapiens OX=9606 GN=CP PE=1 SV=1
R.SWPAVGN[+1983.766]C[+57.021]SSALR..W	HexNAc(4)Hex(5)NeuAc(1)	3687.69	>sp|P01011|AACT_HUMAN Alpha-1-antichymotrypsin OS=Homo sapiens OX=9606 GN=SERPINA3 PE=1 SV=2
D.LAN[+2272.846]ITISDE..N	HexNAc(8)Hex(4)	3687.78	>sp|P02790|HEMO_HUMAN Hemopexin OS=Homo sapiens OX=9606 GN=HPX PE=1 SV=2
K.NLFLN[+2344.950]HSE..N	HexNAc(4)Hex(5)NeuAc(2)	3687.77	>sp|Q8IZF6|AGRG4_HUMAN Adhesion G-protein coupled receptor G4 OS=Homo sapiens OX=9606 GN=ADGRG4 PE=2 SV=2
K.LISN[+2344.950]C[+57.021]SK..F	HexNAc(4)Hex(5)NeuAc(2)	3694.8	>sp|P00738|HPT_HUMAN Haptoglobin OS=Homo sapiens OX=9606 GN=HP PE=1 SV=1
K.ALPQPQN[+1663.608]VTSLLGC[+57.021]TH..-	HexNAc(5)Hex(4)	3698.75	>sp|P05156|CFAI_HUMAN Complement factor I OS=Homo sapiens OX=9606 GN=CFI PE=1 SV=2
R.IQATSLSGN[+1663.608]GSWTD..P	HexNAc(5)Hex(4)	3698.79	>sp|P02790|HEMO_HUMAN Hemopexin OS=Homo sapiens OX=9606 GN=HPX PE=1 SV=2
K.ELPGVC[+57.021]N[+2344.950]E..T	HexNAc(4)Hex(5)NeuAc(2)	3701.79	>sp|P08069|IGF1R_HUMAN Insulin-like growth factor 1 receptor OS=Homo sapiens OX=9606 GN=IGF1R PE=1 SV=1
E.EQYN[+2272.846]STYR..V	HexNAc(8)Hex(4)	3702.66	>sp|P10909|CLUS_HUMAN Clusterin OS=Homo sapiens OX=9606 GN=CLU PE=1 SV=1
E.AN[+2186.845]LTC[+57.021]TLTGLR..D	HexNAc(5)Hex(5)NeuAc(1)	3705.75	>sp|P0DOX5|IGG1_HUMAN Immunoglobulin gamma-1 heavy chain OS=Homo sapiens OX=9606 PE=1 SV=2
E.NN[+2344.950]ISC[+57.021]VER..G	HexNAc(4)Hex(5)NeuAc(2)	3705.76	>sp|P01876|IGHA1_HUMAN Immunoglobulin heavy constant alpha 1 OS=Homo sapiens OX=9606 GN=IGHA1 PE=1 SV=2
K.N[+2344.950]GTAVC[+57.021]ATNR..R	HexNAc(4)Hex(5)NeuAc(2)	3707.7	>sp|Q03591|FHR1_HUMAN Complement factor H-related protein 1 OS=Homo sapiens OX=9606 GN=CFHR1 PE=1 SV=2
D.LFTNQAN[+2211.877]FSR..I	HexNAc(6)Hex(3)Fuc(1)NeuAc(1)	3708.74	>sp|P05156|CFAI_HUMAN Complement factor I OS=Homo sapiens OX=9606 GN=CFI PE=1 SV=2
E.NFN[+2344.950]STQK..F	HexNAc(4)Hex(5)NeuAc(2)	3711.78	>sp|P08185|CBG_HUMAN Corticosteroid-binding globulin OS=Homo sapiens OX=9606 GN=SERPINA6 PE=1 SV=1
K.LC[+57.021]ADGAVGPATN[+1460.529]ESPGID..Y	HexNAc(4)Hex(4)	3713.84	>sp|P43652|AFAM_HUMAN Afamin OS=Homo sapiens OX=9606 GN=AFM PE=1 SV=1
E.ATPVN[+1983.766]LTEPAK..L	HexNAc(4)Hex(5)NeuAc(1)	3722.91	>sp|O14893|GEMI2_HUMAN Gem-associated protein 2 OS=Homo sapiens OX=9606 GN=GEMIN2 PE=1 SV=1
R.EEQFN[+2129.824]STFR..V	HexNAc(4)Hex(5)Fuc(1)NeuAc(1)	3726.78	>sp|P05090|APOD_HUMAN Apolipoprotein D OS=Homo sapiens OX=9606 GN=APOD PE=1 SV=1
R.GVNFN[+2344.950]VSK..V	HexNAc(4)Hex(5)NeuAc(2)	3737.84	>sp|P01859|IGHG2_HUMAN Immunoglobulin heavy constant gamma 2 OS=Homo sapiens OX=9606 GN=IGHG2 PE=1 SV=2
R.QQQHLFGSN[+1768.640]VTD..C	HexNAc(4)Hex(5)Fuc(1)	3740.8	>sp|P03952|KLKB1_HUMAN Plasma kallikrein OS=Homo sapiens OX=9606 GN=KLKB1 PE=1 SV=1
E.GSHN[+1983.766]STVSLTTK..N	HexNAc(4)Hex(5)NeuAc(1)	3743.82	>sp|P02787|TRFE_HUMAN Serotransferrin OS=Homo sapiens OX=9606 GN=TF PE=1 SV=3
E.HGTIN[+2344.950]SSR..S	HexNAc(4)Hex(5)NeuAc(2)	3744.82	>sp|P02787|TRFE_HUMAN Serotransferrin OS=Homo sapiens OX=9606 GN=TF PE=1 SV=3
R.VLSN[+2129.824]NSDANLE..L	HexNAc(4)Hex(5)Fuc(1)NeuAc(1)	3744.81	>sp|P04114|APOB_HUMAN Apolipoprotein B-100 OS=Homo sapiens OX=9606 GN=APOB PE=1 SV=2
R.GLN[+2344.950]VTLSSTGR..N	HexNAc(4)Hex(5)NeuAc(2)	3748.81	>sp|P08603|CFAH_HUMAN Complement factor H OS=Homo sapiens OX=9606 GN=CFH PE=1 SV=4
E.LVAVN[+2344.950]SSGVAE..V	HexNAc(4)Hex(5)NeuAc(2)	3759.85	>sp|P05155|IC1_HUMAN Plasma protease C1 inhibitor OS=Homo sapiens OX=9606 GN=SERPING1 PE=1 SV=2
K.LGN[+1983.766]WSAMPSC[+57.021]K..A	HexNAc(4)Hex(5)NeuAc(1)	3762.76	>sp|P0C0L4|CO4A_HUMAN Complement C4-A OS=Homo sapiens OX=9606 GN=C4A PE=1 SV=2
E.GLNFN[+2256.851]LTE..I	HexNAc(8)Hex(3)Fuc(1)	3762.82	>sp|P20742|PZP_HUMAN Pregnancy zone protein OS=Homo sapiens OX=9606 GN=PZP PE=1 SV=4
R.EEQFN[+2170.851]STFR..V	HexNAc(5)Hex(4)Fuc(1)NeuAc(1)	3767.81	>sp|P02749|APOH_HUMAN Beta-2-glycoprotein 1 OS=Homo sapiens OX=9606 GN=APOH PE=1 SV=3
E.GLNFN[+2491.008]LTE..I	HexNAc(4)Hex(5)Fuc(1)NeuAc(2)	3767.81	>sp|P01009|A1AT_HUMAN Alpha-1-antitrypsin OS=Homo sapiens OX=9606 GN=SERPINA1 PE=1 SV=3
R.EEQFN[+1930.692]STYR..V	HexNAc(4)Hex(6)Fuc(1)	3772.81	>sp|P01859|IGHG2_HUMAN Immunoglobulin heavy constant gamma 2 OS=Homo sapiens OX=9606 GN=IGHG2 PE=1 SV=2
R.MDGSLNFN[+2350.793]R..T	HexNAc(2)Hex(12)	3773.62	>sp|P01009|A1AT_HUMAN Alpha-1-antitrypsin OS=Homo sapiens OX=9606 GN=SERPINA1 PE=1 SV=3
R.EEQYN[+2145.819]STYR..V	HexNAc(4)Hex(6)NeuAc(1)	3774.77	>sp|P01861|IGHG4_HUMAN Immunoglobulin heavy constant gamma 4 OS=Homo sapiens OX=9606 GN=IGHG4 PE=1 SV=1
E.NYN[+2710.083]K..S	HexNAc(5)Hex(6)NeuAc(2)	3776.77	>sp|P02671|FIBA_HUMAN Fibrinogen alpha chain OS=Homo sapiens OX=9606 GN=FGA PE=1 SV=2
K.AALAAFNAQNN[+1298.476]GSNFQLE..E	HexNAc(4)Hex(3)	3776.89	>sp|P0DOX5|IGG1_HUMAN Immunoglobulin gamma-1 heavy chain OS=Homo sapiens OX=9606 PE=1 SV=2
K.MDGASN[+1983.766]VTC[+57.021]INSR..W	HexNAc(4)Hex(5)NeuAc(1)	3777.74	>sp|P02787|TRFE_HUMAN Serotransferrin OS=Homo sapiens OX=9606 GN=TF PE=1 SV=3
E.YC[+57.021]N[+1983.766]LTQC[+57.021]SDAE..G	HexNAc(4)Hex(5)NeuAc(1)	3783.72	>sp|P02765|FETUA_HUMAN Alpha-2-HS-glycoprotein OS=Homo sapiens OX=9606 GN=AHSG PE=1 SV=2
K.M[+15.995]DGASN[+1983.766]VTC[+57.021]INSR..W	HexNAc(4)Hex(5)NeuAc(1)	3793.73	>sp|P08603|CFAH_HUMAN Complement factor H OS=Homo sapiens OX=9606 GN=CFH PE=1 SV=4
E.EEN[+2272.846]QSGPPAR..G	HexNAc(8)Hex(4)	3796.78	>sp|P08519|APOA_HUMAN Apolipoprotein(a) OS=Homo sapiens OX=9606 GN=LPA PE=1 SV=1
K.M[+15.995]DGASN[+1987.714]VTC[+57.021]INSR..W	HexNAc(5)Hex(6)	3797.68	>sp|P08603|CFAH_HUMAN Complement factor H OS=Homo sapiens OX=9606 GN=CFH PE=1 SV=4
R.EEQFN[+1971.719]STFR..V	HexNAc(5)Hex(5)Fuc(1)	3797.85	>sp|O94875|SRBS2_HUMAN Sorbin and SH3 domain-containing protein 2 OS=Homo sapiens OX=9606 GN=SORBS2 PE=1 SV=3
R.EN[+2129.824]ISDPTSPLR..T	HexNAc(4)Hex(5)Fuc(1)NeuAc(1)	3797.88	>sp|P08603|CFAH_HUMAN Complement factor H OS=Homo sapiens OX=9606 GN=CFH PE=1 SV=4
R.EEQFN[+2186.845]STYR..V	HexNAc(5)Hex(5)NeuAc(1)	3799.8	>sp|P01859|IGHG2_HUMAN Immunoglobulin heavy constant gamma 2 OS=Homo sapiens OX=9606 GN=IGHG2 PE=1 SV=2
R.EEQYN[+2170.851]STYR..V	HexNAc(5)Hex(4)Fuc(1)NeuAc(1)	3799.8	>sp|P01591|IGJ_HUMAN Immunoglobulin J chain OS=Homo sapiens OX=9606 GN=JCHAIN PE=1 SV=4
R.EEQFN[+2190.793]STYR..V	HexNAc(6)Hex(6)	3803.75	>sp|P01861|IGHG4_HUMAN Immunoglobulin heavy constant gamma 4 OS=Homo sapiens OX=9606 GN=IGHG4 PE=1 SV=1
R.EEQYN[+2174.798]STYR..V	HexNAc(6)Hex(5)Fuc(1)	3803.75	>sp|P0DOX5|IGG1_HUMAN Immunoglobulin gamma-1 heavy chain OS=Homo sapiens OX=9606 PE=1 SV=2
K.DFVN[+2344.950]ASSK..Y	HexNAc(4)Hex(5)NeuAc(2)	3810.89	>sp|P01861|IGHG4_HUMAN Immunoglobulin heavy constant gamma 4 OS=Homo sapiens OX=9606 GN=IGHG4 PE=1 SV=1
E.ANYYSN[+2129.824]ATTDE..H	HexNAc(4)Hex(5)Fuc(1)NeuAc(1)	3817.76	>sp|P0DOX5|IGG1_HUMAN Immunoglobulin gamma-1 heavy chain OS=Homo sapiens OX=9606 PE=1 SV=2
D.ANYYSN[+1971.719]ATTNE..Q	HexNAc(5)Hex(5)Fuc(1)	3817.75	>sp|P05546|HEP2_HUMAN Heparin cofactor 2 OS=Homo sapiens OX=9606 GN=SERPIND1 PE=1 SV=3
R.HN[+2344.950]STGC[+57.021]LR..M	HexNAc(4)Hex(5)NeuAc(2)	3817.81	>sp|P01023|A2MG_HUMAN Alpha-2-macroglobulin OS=Homo sapiens OX=9606 GN=A2M PE=1 SV=3
K.VN[+349.137]WSHN[+1930.692]GSAIR..Y	HexNAc(1)Fuc(1),HexNAc(4)Hex(6)Fuc(1)	3819.71	>sp|P20742|PZP_HUMAN Pregnancy zone protein OS=Homo sapiens OX=9606 GN=PZP PE=1 SV=4
K.VN[+1241.454]WSHN[+1038.375]GSAIR..Y	HexNAc(3)Hex(3)Fuc(1),HexNAc(2)Hex(3)Fuc(1)	3819.71	>sp|P10909|CLUS_HUMAN Clusterin OS=Homo sapiens OX=9606 GN=CLU PE=1 SV=1
K.TPLTAN[+2332.903]ITK..S	HexNAc(5)Hex(5)Fuc(1)NeuAc(1)	3819.89	>sp|P52179|MYOM1_HUMAN Myomesin-1 OS=Homo sapiens OX=9606 GN=MYOM1 PE=1 SV=2
E.GHMLN[+1983.766]C[+57.021]TC[+57.021]FGQGR..G	HexNAc(4)Hex(5)NeuAc(1)	3820.67	>sp|P52179|MYOM1_HUMAN Myomesin-1 OS=Homo sapiens OX=9606 GN=MYOM1 PE=1 SV=2
E.ANYYSN[+2133.772]ATTDE..H	HexNAc(5)Hex(6)Fuc(1)	3821.71	>sp|P0DOX2|IGA2_HUMAN Immunoglobulin alpha-2 heavy chain OS=Homo sapiens OX=9606 PE=1 SV=2
R.VYKPSAGN[+1825.661]NSLYR..D	HexNAc(5)Hex(5)	3822.84	>sp|P02751|FINC_HUMAN Fibronectin OS=Homo sapiens OX=9606 GN=FN1 PE=1 SV=4
E.QYN[+2596.952]STYR..V	HexNAc(8)Hex(6)	3827.64	>sp|P01023|A2MG_HUMAN Alpha-2-macroglobulin OS=Homo sapiens OX=9606 GN=A2M PE=1 SV=3
K.NLFLN[+2491.008]HSE..N	HexNAc(4)Hex(5)Fuc(1)NeuAc(2)	3833.83	>sp|P02749|APOH_HUMAN Beta-2-glycoprotein 1 OS=Homo sapiens OX=9606 GN=APOH PE=1 SV=3
D.ALTTWQN[+2344.950]K..T	HexNAc(4)Hex(5)NeuAc(2)	3834.89	>sp|P0DOX5|IGG1_HUMAN Immunoglobulin gamma-1 heavy chain OS=Homo sapiens OX=9606 PE=1 SV=2
R.GLNN[+2551.978]DSPE..R	HexNAc(6)Hex(6)NeuAc(1)	3836.78	>sp|P00738|HPT_HUMAN Haptoglobin OS=Homo sapiens OX=9606 GN=HP PE=1 SV=1
R.EEQFN[+2012.745]STFR..V	HexNAc(6)Hex(4)Fuc(1)	3838.87	>sp|Q14624|ITIH4_HUMAN Inter-alpha-trypsin inhibitor heavy chain H4 OS=Homo sapiens OX=9606 GN=ITIH4 PE=1 SV=4
K.FLNN[+2344.950]GTC[+57.021]TAE..G	HexNAc(4)Hex(5)NeuAc(2)	3840.78	>sp|Q7Z6B7|SRGP1_HUMAN SLIT-ROBO Rho GTPase-activating protein 1 OS=Homo sapiens OX=9606 GN=SRGAP1 PE=1 SV=1
R.EEQYN[+2227.872]STFR..V	HexNAc(6)Hex(4)NeuAc(1)	3840.83	>sp|P01859|IGHG2_HUMAN Immunoglobulin heavy constant gamma 2 OS=Homo sapiens OX=9606 GN=IGHG2 PE=1 SV=2
E.SHPN[+2026.687]ATFSAVGE..A	HexNAc(2)Hex(10)	3841.76	>sp|P05156|CFAI_HUMAN Complement factor I OS=Homo sapiens OX=9606 GN=CFI PE=1 SV=2
D.LFTNQAN[+2344.950]FSR..I	HexNAc(4)Hex(5)NeuAc(2)	3841.81	>sp|P01860|IGHG3_HUMAN Immunoglobulin heavy constant gamma 3 OS=Homo sapiens OX=9606 GN=IGHG3 PE=1 SV=2
D.LSN[+2344.950]NSLASVPE..G	HexNAc(4)Hex(5)NeuAc(2)	3844.87	>sp|P0DOX6|IGM_HUMAN Immunoglobulin mu heavy chain OS=Homo sapiens OX=9606 PE=1 SV=2
E.GLNM[+15.995]N[+2069.767]LSSNSAK..K	HexNAc(7)Hex(4)	3849.79	>sp|P08185|CBG_HUMAN Corticosteroid-binding globulin OS=Homo sapiens OX=9606 GN=SERPINA6 PE=1 SV=1
E.GLNFN[+2573.062]LTE..I	HexNAc(6)Hex(3)Fuc(1)NeuAc(2)	3849.86	>sp|P02750|A2GL_HUMAN Leucine-rich alpha-2-glycoprotein OS=Homo sapiens OX=9606 GN=LRG1 PE=1 SV=2
E.KNN[+2344.950]ATVHE..Q	HexNAc(4)Hex(5)NeuAc(2)	3855.92	>sp|Q6ZP01|RBM44_HUMAN RNA-binding protein 44 OS=Homo sapiens OX=9606 GN=RBM44 PE=2 SV=3
R.SPYYN[+2344.950]VSDE..I	HexNAc(4)Hex(5)NeuAc(2)	3857.83	>sp|P01009|A1AT_HUMAN Alpha-1-antitrypsin OS=Homo sapiens OX=9606 GN=SERPINA1 PE=1 SV=3
E.GAIYPDN[+1930.692]TTDFQR..A	HexNAc(4)Hex(6)Fuc(1)	3867.83	>sp|P04004|VTNC_HUMAN Vitronectin OS=Homo sapiens OX=9606 GN=VTN PE=1 SV=1
K.VVLHPN[+2227.872]YSQVD..I	HexNAc(6)Hex(4)NeuAc(1)	3867.86	>sp|P00751|CFAB_HUMAN Complement factor B OS=Homo sapiens OX=9606 GN=CFB PE=1 SV=2
E.ATPVN[+2129.824]LTEPAK..L	HexNAc(4)Hex(5)Fuc(1)NeuAc(1)	3868.97	>sp|P00450|CERU_HUMAN Ceruloplasmin OS=Homo sapiens OX=9606 GN=CP PE=1 SV=1
E.EEN[+2348.898]QSGPPAR..G	HexNAc(5)Hex(6)NeuAc(1)	3872.84	>sp|P00738|HPT_HUMAN Haptoglobin OS=Homo sapiens OX=9606 GN=HP PE=1 SV=1
E.ATPVN[+2133.772]LTEPAK..L	HexNAc(5)Hex(6)Fuc(1)	3872.91	>sp|P05090|APOD_HUMAN Apolipoprotein D OS=Homo sapiens OX=9606 GN=APOD PE=1 SV=1
K.LC[+57.021]ADGAVGPATN[+1622.582]ESPGID..Y	HexNAc(4)Hex(5)	3875.89	>sp|O94875|SRBS2_HUMAN Sorbin and SH3 domain-containing protein 2 OS=Homo sapiens OX=9606 GN=SORBS2 PE=1 SV=3
K.HYTN[+2555.925]SSQD..V	HexNAc(7)Hex(7)	3876.65	>sp|P05090|APOD_HUMAN Apolipoprotein D OS=Homo sapiens OX=9606 GN=APOD PE=1 SV=1
K.VN[+1298.476]WSHN[+1038.375]GSAIR..Y	HexNAc(4)Hex(3),HexNAc(2)Hex(3)Fuc(1)	3876.73	>sp|O14893|GEMI2_HUMAN Gem-associated protein 2 OS=Homo sapiens OX=9606 GN=GEMIN2 PE=1 SV=1
E.NN[+2344.950]ATFYFK..I	HexNAc(4)Hex(5)NeuAc(2)	3877.86	>sp|P0DOX2|IGA2_HUMAN Immunoglobulin alpha-2 heavy chain OS=Homo sapiens OX=9606 PE=1 SV=2
K.GC[+57.021]VLLSYLN[+2344.950]E..T	HexNAc(4)Hex(5)NeuAc(2)	3881.87	>sp|P52179|MYOM1_HUMAN Myomesin-1 OS=Homo sapiens OX=9606 GN=MYOM1 PE=1 SV=2
K.HYTN[+2332.903]SSQD..V	HexNAc(5)Hex(5)Fuc(1)NeuAc(1)	3882.8	>sp|P01042|KNG1_HUMAN Kininogen-1 OS=Homo sapiens OX=9606 GN=KNG1 PE=1 SV=2
D.SAN[+2344.950]YSC[+57.021]VYVD..L	HexNAc(4)Hex(5)NeuAc(2)	3891.78	>sp|P01023|A2MG_HUMAN Alpha-2-macroglobulin OS=Homo sapiens OX=9606 GN=A2M PE=1 SV=3
R.EEQFN[+2295.824]STFR..V	HexNAc(5)Hex(7)Fuc(1)	3892.78	>sp|P0DOX2|IGA2_HUMAN Immunoglobulin alpha-2 heavy chain OS=Homo sapiens OX=9606 PE=1 SV=2
E.ANYYSN[+2215.825]ATTDE..H	HexNAc(7)Hex(4)Fuc(1)	3903.76	>sp|P04217|A1BG_HUMAN Alpha-1B-glycoprotein OS=Homo sapiens OX=9606 GN=A1BG PE=1 SV=4
R.GLTFQQN[+1866.688]ASSM[+15.995]C[+57.021]VPD..Q	HexNAc(6)Hex(4)	3906.75	>sp|P01859|IGHG2_HUMAN Immunoglobulin heavy constant gamma 2 OS=Homo sapiens OX=9606 GN=IGHG2 PE=1 SV=2
E.GLNQPSN[+2694.088]E..S	HexNAc(5)Hex(5)Fuc(1)NeuAc(2)	3921.83	>sp|P01023|A2MG_HUMAN Alpha-2-macroglobulin OS=Homo sapiens OX=9606 GN=A2M PE=1 SV=3
R.AFGSNPN[+2344.950]LTK..V	HexNAc(4)Hex(5)NeuAc(2)	3921.92	>sp|P0DOX6|IGM_HUMAN Immunoglobulin mu heavy chain OS=Homo sapiens OX=9606 PE=1 SV=2
E.NYN[+2856.141]K..S	HexNAc(5)Hex(6)Fuc(1)NeuAc(2)	3922.83	>sp|Q14674|ESPL1_HUMAN Separin OS=Homo sapiens OX=9606 GN=ESPL1 PE=1 SV=3
R.GLC[+57.021]VN[+2491.008]ASAVSR..L	HexNAc(4)Hex(5)Fuc(1)NeuAc(2)	3923.84	>sp|P22792|CPN2_HUMAN Carboxypeptidase N subunit 2 OS=Homo sapiens OX=9606 GN=CPN2 PE=1 SV=3
E.EEN[+2188.740]QSGPPARGR..R	HexNAc(2)Hex(11)	3925.8	>sp|P02787|TRFE_HUMAN Serotransferrin OS=Homo sapiens OX=9606 GN=TF PE=1 SV=3
R.GLNN[+2174.798]DSPERRR..R	HexNAc(6)Hex(5)Fuc(1)	3927.9	>sp|P17936|IBP3_HUMAN Insulin-like growth factor-binding protein 3 OS=Homo sapiens OX=9606 GN=IGFBP3 PE=1 SV=2
R.EEQFN[+2332.903]STFR..V	HexNAc(5)Hex(5)Fuc(1)NeuAc(1)	3929.86	>sp|O94875|SRBS2_HUMAN Sorbin and SH3 domain-containing protein 2 OS=Homo sapiens OX=9606 GN=SORBS2 PE=1 SV=3
D.MKN[+2344.950]TTC[+57.021]QD..L	HexNAc(4)Hex(5)NeuAc(2)	3940.87	>sp|Q7Z6B7|SRGP1_HUMAN SLIT-ROBO Rho GTPase-activating protein 1 OS=Homo sapiens OX=9606 GN=SRGAP1 PE=1 SV=1
K.TVLTPATNHM[+15.995]GN[+1378.476]VTFTIPANR..E	HexNAc(2)Hex(6)	3948.89	>sp|P01859|IGHG2_HUMAN Immunoglobulin heavy constant gamma 2 OS=Homo sapiens OX=9606 GN=IGHG2 PE=1 SV=2
K.SLGNVN[+2344.950]FTVSAE..A	HexNAc(4)Hex(5)NeuAc(2)	3951.9	>sp|P0C0L4|CO4A_HUMAN Complement C4-A OS=Homo sapiens OX=9606 GN=C4A PE=1 SV=2
D.PNLPNSN[+2344.950]GTRGD..C	HexNAc(4)Hex(5)NeuAc(2)	3955.88	>sp|P01024|CO3_HUMAN Complement C3 OS=Homo sapiens OX=9606 GN=C3 PE=1 SV=2
R.SWPAVGN[+2024.793]C[+57.021]SSALR..W	HexNAc(5)Hex(4)NeuAc(1)	3957.89	>sp|P01023|A2MG_HUMAN Alpha-2-macroglobulin OS=Homo sapiens OX=9606 GN=A2M PE=1 SV=3
R.EEQFN[+2344.950]STYR..V	HexNAc(4)Hex(5)NeuAc(2)	3957.9	>sp|Q9Y5Y9|SCNAA_HUMAN Sodium channel protein type 10 subunit alpha OS=Homo sapiens OX=9606 GN=SCN10A PE=1 SV=2
R.VLSN[+2344.950]NSDANLE..L	HexNAc(4)Hex(5)NeuAc(2)	3959.94	>sp|P02790|HEMO_HUMAN Hemopexin OS=Homo sapiens OX=9606 GN=HPX PE=1 SV=2
E.ANYYSN[+2272.846]ATTDE..H	HexNAc(8)Hex(4)	3960.78	>sp|P02790|HEMO_HUMAN Hemopexin OS=Homo sapiens OX=9606 GN=HPX PE=1 SV=2
D.ANYYSN[+2344.950]ATTNE..Q	HexNAc(4)Hex(5)NeuAc(2)	3961.82	>sp|P01861|IGHG4_HUMAN Immunoglobulin heavy constant gamma 4 OS=Homo sapiens OX=9606 GN=IGHG4 PE=1 SV=1
R.EEQFN[+2348.898]STYR..V	HexNAc(5)Hex(6)NeuAc(1)	3961.85	>sp|P05155|IC1_HUMAN Plasma protease C1 inhibitor OS=Homo sapiens OX=9606 GN=SERPING1 PE=1 SV=2
R.GLNAMAN[+2393.873]ETPD..F	HexNAc(7)Hex(6)	3965.8	>sp|P01023|A2MG_HUMAN Alpha-2-macroglobulin OS=Homo sapiens OX=9606 GN=A2M PE=1 SV=3
R.EEQFN[+2352.846]STYR..V	HexNAc(6)Hex(7)	3965.8	>sp|P20742|PZP_HUMAN Pregnancy zone protein OS=Homo sapiens OX=9606 GN=PZP PE=1 SV=4
K.NLFLN[+2393.873]HSE..N	HexNAc(7)Hex(6)	3965.86	>sp|P01861|IGHG4_HUMAN Immunoglobulin heavy constant gamma 4 OS=Homo sapiens OX=9606 GN=IGHG4 PE=1 SV=1
E.GLNFN[+2459.931]LTE..I	HexNAc(9)Hex(3)Fuc(1)	3965.9	>sp|P20929|NEBU_HUMAN Nebulin OS=Homo sapiens OX=9606 GN=NEB PE=1 SV=5
K.YNQN[+2110.793]FSAGNNE..N	HexNAc(8)Hex(3)	3966.82	>sp|P01861|IGHG4_HUMAN Immunoglobulin heavy constant gamma 4 OS=Homo sapiens OX=9606 GN=IGHG4 PE=1 SV=1
K.YNQN[+1540.529]FSAGNNENIM[+15.995]E..A	HexNAc(2)Hex(7)	3969.85	>sp|P00738|HPT_HUMAN Haptoglobin OS=Homo sapiens OX=9606 GN=HP PE=1 SV=1
K.YNQN[+2344.950]FSAGNNE..N	HexNAc(4)Hex(5)NeuAc(2)	3971.81	>sp|P01009|A1AT_HUMAN Alpha-1-antitrypsin OS=Homo sapiens OX=9606 GN=SERPINA1 PE=1 SV=3
D.ANYYSN[+2129.824]ATTNE..Q	HexNAc(4)Hex(5)Fuc(1)NeuAc(1)	3975.86	>sp|P04114|APOB_HUMAN Apolipoprotein B-100 OS=Homo sapiens OX=9606 GN=APOB PE=1 SV=2
R.GGSSGWSGGLAQN[+2344.950]R..S	HexNAc(4)Hex(5)NeuAc(2)	3977.83	>sp|P04114|APOB_HUMAN Apolipoprotein B-100 OS=Homo sapiens OX=9606 GN=APOB PE=1 SV=2
K.TPLTAN[+2491.008]ITK..S	HexNAc(4)Hex(5)Fuc(1)NeuAc(2)	3977.99	>sp|P04114|APOB_HUMAN Apolipoprotein B-100 OS=Homo sapiens OX=9606 GN=APOB PE=1 SV=2
E.GINN[+2110.793]LTHMLKE..D	HexNAc(8)Hex(3)	3978.97	>sp|P20742|PZP_HUMAN Pregnancy zone protein OS=Homo sapiens OX=9606 GN=PZP PE=1 SV=4
R.VYKPSAGN[+1983.766]NSLYR..D	HexNAc(4)Hex(5)NeuAc(1)	3980.95	>sp|P07357|CO8A_HUMAN Complement component C8 alpha chain OS=Homo sapiens OX=9606 GN=C8A PE=1 SV=2
K.TPLTAN[+2494.956]ITK..S	HexNAc(5)Hex(6)Fuc(1)NeuAc(1)	3981.94	>sp|P0DOX2|IGA2_HUMAN Immunoglobulin alpha-2 heavy chain OS=Homo sapiens OX=9606 PE=1 SV=2
R.GLNN[+2698.035]DSPE..R	HexNAc(6)Hex(6)Fuc(1)NeuAc(1)	3982.84	>sp|Q86W92|LIPB1_HUMAN Liprin-beta-1 OS=Homo sapiens OX=9606 GN=PPFIBP1 PE=1 SV=2
K.GINSN[+2494.956]STANLE..D	HexNAc(5)Hex(6)Fuc(1)NeuAc(1)	3983.83	>sp|P02749|APOH_HUMAN Beta-2-glycoprotein 1 OS=Homo sapiens OX=9606 GN=APOH PE=1 SV=3
K.VVLHPN[+2344.950]YSQVD..I	HexNAc(4)Hex(5)NeuAc(2)	3984.94	>sp|P0DOX2|IGA2_HUMAN Immunoglobulin alpha-2 heavy chain OS=Homo sapiens OX=9606 PE=1 SV=2
E.GLNFN[+2710.083]LTE..I	HexNAc(5)Hex(6)NeuAc(2)	3986.88	>sp|Q7Z6B7|SRGP1_HUMAN SLIT-ROBO Rho GTPase-activating protein 1 OS=Homo sapiens OX=9606 GN=SRGAP1 PE=1 SV=1
E.QLAQVAAN[+2344.950]ATK..E	HexNAc(4)Hex(5)NeuAc(2)	3988	>sp|Q86V59|PNM8A_HUMAN Paraneoplastic antigen-like protein 8A OS=Homo sapiens OX=9606 GN=PNMA8A PE=1 SV=2
R.GLNAMAN[+2800.031]E..T	HexNAc(9)Hex(6)	3988.75	>sp|P00738|HPT_HUMAN Haptoglobin OS=Homo sapiens OX=9606 GN=HP PE=1 SV=1
K.VVLHPN[+2348.898]YSQVD..I	HexNAc(5)Hex(6)NeuAc(1)	3988.89	>sp|P01009|A1AT_HUMAN Alpha-1-antitrypsin OS=Homo sapiens OX=9606 GN=SERPINA1 PE=1 SV=3
E.KNN[+2491.008]ATVHE..Q	HexNAc(4)Hex(5)Fuc(1)NeuAc(2)	4001.98	>sp|Q96PD5|PGRP2_HUMAN N-acetylmuramoyl-L-alanine amidase OS=Homo sapiens OX=9606 GN=PGLYRP2 PE=1 SV=1
K.AAIPSALDTN[+2129.824]SSK..S	HexNAc(4)Hex(5)Fuc(1)NeuAc(1)	4003	>sp|P20929|NEBU_HUMAN Nebulin OS=Homo sapiens OX=9606 GN=NEB PE=1 SV=5
K.N[+2344.950]TTC[+57.021]QDLQIE..V	HexNAc(4)Hex(5)NeuAc(2)	4005.93	>sp|P00738|HPT_HUMAN Haptoglobin OS=Homo sapiens OX=9606 GN=HP PE=1 SV=1
K.LPTQN[+2344.950]ITFQTE..S	HexNAc(4)Hex(5)NeuAc(2)	4005.95	>sp|P04004|VTNC_HUMAN Vitronectin OS=Homo sapiens OX=9606 GN=VTN PE=1 SV=1
E.VVIN[+2393.873]GSSSPAVVD..R	HexNAc(7)Hex(6)	4006.87	>sp|Q08380|LG3BP_HUMAN Galectin-3-binding protein OS=Homo sapiens OX=9606 GN=LGALS3BP PE=1 SV=1
K.VVLETPRN[+2336.851]STD..I	HexNAc(6)Hex(6)Fuc(1)	4006.92	>sp|P0C0L4|CO4A_HUMAN Complement C4-A OS=Homo sapiens OX=9606 GN=C4A PE=1 SV=2
E.GLNFN[+2092.745]LTEIPE..A	HexNAc(4)Hex(7)Fuc(1)	4007.98	>sp|Q14624|ITIH4_HUMAN Inter-alpha-trypsin inhibitor heavy chain H4 OS=Homo sapiens OX=9606 GN=ITIH4 PE=1 SV=4
E.QFN[+2580.957]STFR..V	HexNAc(8)Hex(5)Fuc(1)	4008.82	>sp|Q92186|SIA8B_HUMAN Alpha-2,8-sialyltransferase 8B OS=Homo sapiens OX=9606 GN=ST8SIA2 PE=2 SV=1
E.GLNQPSN[+2551.978]E..S	HexNAc(6)Hex(6)NeuAc(1)	4008.89	>sp|Q86W26|NAL10_HUMAN NACHT, LRR and PYD domains-containing protein 10 OS=Homo sapiens OX=9606 GN=NLRP10 PE=1 SV=1
K.LSDLSIN[+2491.008]STE..C	HexNAc(4)Hex(5)Fuc(1)NeuAc(2)	4008.97	>sp|P01009|A1AT_HUMAN Alpha-1-antitrypsin OS=Homo sapiens OX=9606 GN=SERPINA1 PE=1 SV=3
R.GINN[+2555.925]GSDLPE..D	HexNAc(7)Hex(7)	4010.83	>sp|P01859|IGHG2_HUMAN Immunoglobulin heavy constant gamma 2 OS=Homo sapiens OX=9606 GN=IGHG2 PE=1 SV=2
K.YKN[+2129.824]NSDISSTR..G	HexNAc(4)Hex(5)Fuc(1)NeuAc(1)	4012.96	>sp|Q14674|ESPL1_HUMAN Separin OS=Homo sapiens OX=9606 GN=ESPL1 PE=1 SV=3
R.EN[+2344.950]ISDPTSPLR..T	HexNAc(4)Hex(5)NeuAc(2)	4013	>sp|P05156|CFAI_HUMAN Complement factor I OS=Homo sapiens OX=9606 GN=CFI PE=1 SV=2
K.HYTN[+2694.088]SSQD..V	HexNAc(5)Hex(5)Fuc(1)NeuAc(2)	4014.82	>sp|Q9UIA0|CYH4_HUMAN Cytohesin-4 OS=Homo sapiens OX=9606 GN=CYTH4 PE=1 SV=1
R.EEQYN[+2385.977]STYR..V	HexNAc(5)Hex(4)NeuAc(2)	4014.93	>sp|P01871|IGHM_HUMAN Immunoglobulin heavy constant mu OS=Homo sapiens OX=9606 GN=IGHM PE=1 SV=4
E.AIPQGTN[+2174.798]ITEE..K	HexNAc(6)Hex(5)Fuc(1)	4015.98	>sp|P01591|IGJ_HUMAN Immunoglobulin J chain OS=Homo sapiens OX=9606 GN=JCHAIN PE=1 SV=4
E.GINN[+2348.898]LTHMLK..E	HexNAc(5)Hex(6)NeuAc(1)	4017.95	>sp|P0DOX2|IGA2_HUMAN Immunoglobulin alpha-2 heavy chain OS=Homo sapiens OX=9606 PE=1 SV=2
K.ALPQPQN[+1983.766]VTSLLGC[+57.021]TH..-	HexNAc(4)Hex(5)NeuAc(1)	4018.9	>sp|P0DOX5|IGG1_HUMAN Immunoglobulin gamma-1 heavy chain OS=Homo sapiens OX=9606 PE=1 SV=2
D.SGYGVVGPQSITC[+57.021]SGN[+1983.766]R..T	HexNAc(4)Hex(5)NeuAc(1)	4021.84	>sp|Q6W2J9|BCOR_HUMAN BCL-6 corepressor OS=Homo sapiens OX=9606 GN=BCOR PE=1 SV=1
E.HYYPAQMNAN[+1780.687]YSTLAE..D	HexNAc(3)Hex(5)NeuAc(1)	4022.86	>sp|Q86W92|LIPB1_HUMAN Liprin-beta-1 OS=Homo sapiens OX=9606 GN=PPFIBP1 PE=1 SV=2
E.GLNFN[+2336.851]LTEIPE..A	HexNAc(6)Hex(6)Fuc(1)	4022.92	>sp|P02790|HEMO_HUMAN Hemopexin OS=Homo sapiens OX=9606 GN=HPX PE=1 SV=2
E.SGSLN[+2344.950]FSKLE..I	HexNAc(4)Hex(5)NeuAc(2)	4025.02	>sp|P04003|C4BPA_HUMAN C4b-binding protein alpha chain OS=Homo sapiens OX=9606 GN=C4BPA PE=1 SV=2
K.GC[+57.021]VLLSYLN[+2491.008]E..T	HexNAc(4)Hex(5)Fuc(1)NeuAc(2)	4027.93	>sp|Q9P2Q2|FRM4A_HUMAN FERM domain-containing protein 4A OS=Homo sapiens OX=9606 GN=FRMD4A PE=1 SV=3
K.STGKPTLYN[+1702.581]VSLVM[+15.995]SD..T	HexNAc(2)Hex(8)	4028.95	>sp|P01009|A1AT_HUMAN Alpha-1-antitrypsin OS=Homo sapiens OX=9606 GN=SERPINA1 PE=1 SV=3
E.GLNFN[+2344.950]LTEIPE..A	HexNAc(4)Hex(5)NeuAc(2)	4031.02	>sp|P04114|APOB_HUMAN Apolipoprotein B-100 OS=Homo sapiens OX=9606 GN=APOB PE=1 SV=2
K.GC[+57.021]VLLSYLN[+2494.956]E..T	HexNAc(5)Hex(6)Fuc(1)NeuAc(1)	4031.87	>sp|P01023|A2MG_HUMAN Alpha-2-macroglobulin OS=Homo sapiens OX=9606 GN=A2M PE=1 SV=3
E.ANYYSN[+2344.950]ATTDE..H	HexNAc(4)Hex(5)NeuAc(2)	4032.89	>sp|P01871|IGHM_HUMAN Immunoglobulin heavy constant mu OS=Homo sapiens OX=9606 GN=IGHM PE=1 SV=4
R.GINN[+2348.898]GSDLPE..D	HexNAc(5)Hex(6)NeuAc(1)	4032.97	>sp|P01009|A1AT_HUMAN Alpha-1-antitrypsin OS=Homo sapiens OX=9606 GN=SERPINA1 PE=1 SV=3
E.AIPQGTN[+2393.873]ITE..E	HexNAc(7)Hex(6)	4035.93	>sp|P01023|A2MG_HUMAN Alpha-2-macroglobulin OS=Homo sapiens OX=9606 GN=A2M PE=1 SV=3
E.ASLSN[+2491.008]ASATE..S	HexNAc(4)Hex(5)Fuc(1)NeuAc(2)	4039.97	>sp|P01023|A2MG_HUMAN Alpha-2-macroglobulin OS=Homo sapiens OX=9606 GN=A2M PE=1 SV=3
R.TLN[+2710.083]QSSDE..L	HexNAc(5)Hex(6)NeuAc(2)	4042.9	>sp|Q9UIA0|CYH4_HUMAN Cytohesin-4 OS=Homo sapiens OX=9606 GN=CYTH4 PE=1 SV=1
R.SWPAVGN[+2344.950]C[+57.021]SSALR..W	HexNAc(4)Hex(5)NeuAc(2)	4048.88	>sp|Q6W2J9|BCOR_HUMAN BCL-6 corepressor OS=Homo sapiens OX=9606 GN=BCOR PE=1 SV=1
R.N[+2110.793]HSC[+57.021]EPC[+57.021]QTLAVR..S	HexNAc(8)Hex(3)	4051.85	>sp|Q86TD4|SRCA_HUMAN Sarcalumenin OS=Homo sapiens OX=9606 GN=SRL PE=2 SV=2
K.NLFLN[+2710.083]HSE..N	HexNAc(5)Hex(6)NeuAc(2)	4052.9	>sp|P01011|AACT_HUMAN Alpha-1-antichymotrypsin OS=Homo sapiens OX=9606 GN=SERPINA3 PE=1 SV=2
R.YFYN[+2344.950]GTSMAC[+57.021]E..T	HexNAc(4)Hex(5)NeuAc(2)	4056.81	>sp|P02790|HEMO_HUMAN Hemopexin OS=Homo sapiens OX=9606 GN=HPX PE=1 SV=2
K.NLFLN[+2714.031]HSE..N	HexNAc(6)Hex(7)NeuAc(1)	4056.85	>sp|P00748|FA12_HUMAN Coagulation factor XII OS=Homo sapiens OX=9606 GN=F12 PE=1 SV=3
E.N[+3124.337]LTSE..V	HexNAc(5)Hex(6)Fuc(1)NeuAc(3)	4056.95	>sp|P00738|HPT_HUMAN Haptoglobin OS=Homo sapiens OX=9606 GN=HP PE=1 SV=1
D.GINN[+2028.740]YTC[+57.021]LC[+57.021]PPE..Y	HexNAc(6)Hex(5)	4064.87	>sp|P02760|AMBP_HUMAN Protein AMBP OS=Homo sapiens OX=9606 GN=AMBP PE=1 SV=1
R.GLNN[+2551.978]DSPE..R	HexNAc(6)Hex(6)NeuAc(1)	4065.95	>sp|P00738|HPT_HUMAN Haptoglobin OS=Homo sapiens OX=9606 GN=HP PE=1 SV=1
E.AN[+2548.030]LTC[+57.021]TLTGLR..D	HexNAc(5)Hex(5)NeuAc(2)	4066.93	>sp|Q12889|OVGP1_HUMAN Oviduct-specific glycoprotein OS=Homo sapiens OX=9606 GN=OVGP1 PE=2 SV=1
E.GAIYPDN[+2129.824]TTDFQR..A	HexNAc(4)Hex(5)Fuc(1)NeuAc(1)	4066.96	>sp|O94813|SLIT2_HUMAN Slit homolog 2 protein OS=Homo sapiens OX=9606 GN=SLIT2 PE=1 SV=1
K.FN[+3075.215]LTE..T	HexNAc(6)Hex(7)NeuAc(2)	4067.87	>sp|Q7Z6B7|SRGP1_HUMAN SLIT-ROBO Rho GTPase-activating protein 1 OS=Homo sapiens OX=9606 GN=SRGAP1 PE=1 SV=1
K.LQAN[+2548.030]LTFD..P	HexNAc(5)Hex(5)NeuAc(2)	4068.01	>sp|P01876|IGHA1_HUMAN Immunoglobulin heavy constant alpha 1 OS=Homo sapiens OX=9606 GN=IGHA1 PE=1 SV=2
R.EEQFN[+2227.872]STYR..V	HexNAc(6)Hex(4)NeuAc(1)	4069.99	>sp|P00450|CERU_HUMAN Ceruloplasmin OS=Homo sapiens OX=9606 GN=CP PE=1 SV=1
R.YFYN[+2344.950]GTSM[+15.995]AC[+57.021]E..T	HexNAc(4)Hex(5)NeuAc(2)	4072.8	>sp|P01011|AACT_HUMAN Alpha-1-antichymotrypsin OS=Homo sapiens OX=9606 GN=SERPINA3 PE=1 SV=2
D.AFITVLN[+2272.846]NSGLASE..K	HexNAc(8)Hex(4)	4077.94	>sp|Q6JBY9|CPZIP_HUMAN CapZ-interacting protein OS=Homo sapiens OX=9606 GN=RCSD1 PE=1 SV=1
E.QN[+2344.950]VSNAFLDK..G	HexNAc(4)Hex(5)NeuAc(2)	4079.04	>sp|P01861|IGHG4_HUMAN Immunoglobulin heavy constant gamma 4 OS=Homo sapiens OX=9606 GN=IGHG4 PE=1 SV=1
K.MLN[+2149.767]TSSLLEQLNE..Q	HexNAc(5)Hex(7)	4080.94	>sp|P02760|AMBP_HUMAN Protein AMBP OS=Homo sapiens OX=9606 GN=AMBP PE=1 SV=1
K.MLN[+2710.083]TSSLLE..Q	HexNAc(5)Hex(6)NeuAc(2)	4086.94	>sp|P56202|CATW_HUMAN Cathepsin W OS=Homo sapiens OX=9606 GN=CTSW PE=1 SV=2
R.QQQHLFGSN[+2344.950]VTD..C	HexNAc(4)Hex(5)NeuAc(2)	4087.94	>sp|P00450|CERU_HUMAN Ceruloplasmin OS=Homo sapiens OX=9606 GN=CP PE=1 SV=1
K.MVSHHN[+1983.766]LTTGATLINE..Q	HexNAc(4)Hex(5)NeuAc(1)	4090.97	>sp|P10909|CLUS_HUMAN Clusterin OS=Homo sapiens OX=9606 GN=CLU PE=1 SV=1
R.AN[+2344.950]LSSQALQMSLD..Y	HexNAc(4)Hex(5)NeuAc(2)	4091.97	>sp|P10909|CLUS_HUMAN Clusterin OS=Homo sapiens OX=9606 GN=CLU PE=1 SV=1
R.GLTFQQN[+1298.476]ASSM[+15.995]C[+57.021]VPDQDTAIR..V	HexNAc(4)Hex(3)	4092.98	>sp|P02787|TRFE_HUMAN Serotransferrin OS=Homo sapiens OX=9606 GN=TF PE=1 SV=3
K.TVLTPATNHMGN[+1540.529]VTFTIPANR..E	HexNAc(2)Hex(7)	4094.95	>sp|P00738|HPT_HUMAN Haptoglobin OS=Homo sapiens OX=9606 GN=HP PE=1 SV=1
R.EEQFN[+2498.904]STFR..V	HexNAc(6)Hex(7)Fuc(1)	4095.86	>sp|P19827|ITIH1_HUMAN Inter-alpha-trypsin inhibitor heavy chain H1 OS=Homo sapiens OX=9606 GN=ITIH1 PE=1 SV=3
D.GINN[+2295.824]YTC[+57.021]LC[+57.021]PPE..Y	HexNAc(5)Hex(7)Fuc(1)	4102.79	>sp|P0DOX6|IGM_HUMAN Immunoglobulin mu heavy chain OS=Homo sapiens OX=9606 PE=1 SV=2
E.SHPN[+1702.581]ATFSAVGEASIC[+57.021]ED..D	HexNAc(2)Hex(8)	4103.92	>sp|P01024|CO3_HUMAN Complement C3 OS=Homo sapiens OX=9606 GN=C3 PE=1 SV=2
R.SWPAVGN[+2170.851]C[+57.021]SSALR..W	HexNAc(5)Hex(4)Fuc(1)NeuAc(1)	4103.95	>sp|P01859|IGHG2_HUMAN Immunoglobulin heavy constant gamma 2 OS=Homo sapiens OX=9606 GN=IGHG2 PE=1 SV=2
E.SHPN[+1704.635]ATFSAVGEASIC[+57.021]ED..D	HexNAc(6)Hex(3)	4105.97	>sp|O94813|SLIT2_HUMAN Slit homolog 2 protein OS=Homo sapiens OX=9606 GN=SLIT2 PE=1 SV=1
R.VLSN[+2491.008]NSDANLE..L	HexNAc(4)Hex(5)Fuc(1)NeuAc(2)	4106	>sp|P0DOX6|IGM_HUMAN Immunoglobulin mu heavy chain OS=Homo sapiens OX=9606 PE=1 SV=2
K.IQATN[+1930.692]VSEAEC[+57.021]DME..C	HexNAc(4)Hex(6)Fuc(1)	4106.96	>sp|P02790|HEMO_HUMAN Hemopexin OS=Homo sapiens OX=9606 GN=HPX PE=1 SV=2
K.TVLTPATNHM[+15.995]GN[+1540.529]VTFTIPANR..E	HexNAc(2)Hex(7)	4110.94	>sp|P01871|IGHM_HUMAN Immunoglobulin heavy constant mu OS=Homo sapiens OX=9606 GN=IGHM PE=1 SV=4
R.GLNN[+2676.952]DSPER..R	HexNAc(6)Hex(9)	4117.85	>sp|P05155|IC1_HUMAN Plasma protease C1 inhibitor OS=Homo sapiens OX=9606 GN=SERPING1 PE=1 SV=2
D.ANADIGN[+2344.950]GTTSANE..A	HexNAc(4)Hex(5)NeuAc(2)	4118.97	>sp|Q2TBF2|WSCD2_HUMAN WSC domain-containing protein 2 OS=Homo sapiens OX=9606 GN=WSCD2 PE=2 SV=2
R.GLTFQQN[+1866.688]ASSMC[+57.021]VPD..Q	HexNAc(6)Hex(4)	4119.92	>sp|P01024|CO3_HUMAN Complement C3 OS=Homo sapiens OX=9606 GN=C3 PE=1 SV=2
R.EEQYN[+2491.008]STYR..V	HexNAc(4)Hex(5)Fuc(1)NeuAc(2)	4119.96	>sp|Q7Z6B7|SRGP1_HUMAN SLIT-ROBO Rho GTPase-activating protein 1 OS=Homo sapiens OX=9606 GN=SRGAP1 PE=1 SV=1
R.GINN[+2856.141]GSD..L	HexNAc(5)Hex(6)Fuc(1)NeuAc(2)	4130.95	>sp|P04114|APOB_HUMAN Apolipoprotein B-100 OS=Homo sapiens OX=9606 GN=APOB PE=1 SV=2
E.YC[+57.021]N[+2348.898]LTQC[+57.021]PVME..S	HexNAc(5)Hex(6)NeuAc(1)	4132.83	>sp|P01871|IGHM_HUMAN Immunoglobulin heavy constant mu OS=Homo sapiens OX=9606 GN=IGHM PE=1 SV=4
R.EEQFN[+2535.983]STFR..V	HexNAc(6)Hex(5)Fuc(1)NeuAc(1)	4132.94	>sp|P0DOX5|IGG1_HUMAN Immunoglobulin gamma-1 heavy chain OS=Homo sapiens OX=9606 PE=1 SV=2
E.GLNFN[+2856.141]LTE..I	HexNAc(5)Hex(6)Fuc(1)NeuAc(2)	4132.94	>sp|Q9UIA0|CYH4_HUMAN Cytohesin-4 OS=Homo sapiens OX=9606 GN=CYTH4 PE=1 SV=1
K.VVLHPN[+2498.904]YSQVD..I	HexNAc(6)Hex(7)Fuc(1)	4138.89	>sp|P08519|APOA_HUMAN Apolipoprotein(a) OS=Homo sapiens OX=9606 GN=LPA PE=1 SV=1
K.MDGASN[+2344.950]VTC[+57.021]INSR..W	HexNAc(4)Hex(5)NeuAc(2)	4138.92	>sp|P01859|IGHG2_HUMAN Immunoglobulin heavy constant gamma 2 OS=Homo sapiens OX=9606 GN=IGHG2 PE=1 SV=2
K.PTHVN[+2491.008]VSVVMAE..V	HexNAc(4)Hex(5)Fuc(1)NeuAc(2)	4143	>sp|P01009|A1AT_HUMAN Alpha-1-antitrypsin OS=Homo sapiens OX=9606 GN=SERPINA1 PE=1 SV=3
R.GINN[+2459.931]GSDLPE..D	HexNAc(9)Hex(3)Fuc(1)	4144.01	>sp|P00738|HPT_HUMAN Haptoglobin OS=Homo sapiens OX=9606 GN=HP PE=1 SV=1
K.ANTMSN[+2026.687]YTLLPPSLLD..H	HexNAc(2)Hex(10)	4145.91	>sp|P08603|CFAH_HUMAN Complement factor H OS=Homo sapiens OX=9606 GN=CFH PE=1 SV=4
K.LPTQN[+1946.687]ITFQTESSVAE..Q	HexNAc(4)Hex(7)	4150.99	>sp|P01876|IGHA1_HUMAN Immunoglobulin heavy constant alpha 1 OS=Homo sapiens OX=9606 GN=IGHA1 PE=1 SV=2
K.LPTQN[+2491.008]ITFQTE..S	HexNAc(4)Hex(5)Fuc(1)NeuAc(2)	4152.01	>sp|Q9UIA0|CYH4_HUMAN Cytohesin-4 OS=Homo sapiens OX=9606 GN=CYTH4 PE=1 SV=1
R.EEQFN[+2332.903]STFR..V	HexNAc(5)Hex(5)Fuc(1)NeuAc(1)	4159.03	>sp|O00204|ST2B1_HUMAN Sulfotransferase family cytosolic 2B member 1 OS=Homo sapiens OX=9606 GN=SULT2B1 PE=1 SV=2
K.MDGASN[+1866.688]VTC[+57.021]INSRWTGR..P	HexNAc(6)Hex(4)	4160.91	>sp|Q14624|ITIH4_HUMAN Inter-alpha-trypsin inhibitor heavy chain H4 OS=Homo sapiens OX=9606 GN=ITIH4 PE=1 SV=4
K.LGN[+2385.977]WSAMPSC[+57.021]K..A	HexNAc(5)Hex(4)NeuAc(2)	4164.97	>sp|Q14624|ITIH4_HUMAN Inter-alpha-trypsin inhibitor heavy chain H4 OS=Homo sapiens OX=9606 GN=ITIH4 PE=1 SV=4
K.ALPQPQN[+2129.824]VTSLLGC[+57.021]TH..-	HexNAc(4)Hex(5)Fuc(1)NeuAc(1)	4164.96	>sp|P01859|IGHG2_HUMAN Immunoglobulin heavy constant gamma 2 OS=Homo sapiens OX=9606 GN=IGHG2 PE=1 SV=2
E.ATFPVHQPGN[+1983.766]YSC[+57.021]SYR..T	HexNAc(4)Hex(5)NeuAc(1)	4166.87	>sp|P08603|CFAH_HUMAN Complement factor H OS=Homo sapiens OX=9606 GN=CFH PE=1 SV=4
E.FSSSGPVN[+2344.950]VSDK..I	HexNAc(4)Hex(5)NeuAc(2)	4167.06	>sp|P02749|APOH_HUMAN Beta-2-glycoprotein 1 OS=Homo sapiens OX=9606 GN=APOH PE=1 SV=3
E.IN[+2344.950]STTHPGADLQE..N	HexNAc(4)Hex(5)NeuAc(2)	4167.04	>sp|P02790|HEMO_HUMAN Hemopexin OS=Homo sapiens OX=9606 GN=HPX PE=1 SV=2
E.GLNFN[+2491.008]LTEIPE..A	HexNAc(4)Hex(5)Fuc(1)NeuAc(2)	4177.08	>sp|P04217|A1BG_HUMAN Alpha-1B-glycoprotein OS=Homo sapiens OX=9606 GN=A1BG PE=1 SV=4
E.ANYYSN[+2459.931]ATTD..E	HexNAc(9)Hex(3)Fuc(1)	4177.91	>sp|P20851|C4BPB_HUMAN C4b-binding protein beta chain OS=Homo sapiens OX=9606 GN=C4BPB PE=1 SV=1
E.ANYYSN[+2491.008]ATTDE..H	HexNAc(4)Hex(5)Fuc(1)NeuAc(2)	4178.95	>sp|P00734|THRB_HUMAN Prothrombin OS=Homo sapiens OX=9606 GN=F2 PE=1 SV=2
K.LGN[+2385.977]WSAM[+15.995]PSC[+57.021]K..A	HexNAc(5)Hex(4)NeuAc(2)	4180.97	>sp|P01009|A1AT_HUMAN Alpha-1-antitrypsin OS=Homo sapiens OX=9606 GN=SERPINA1 PE=1 SV=3
K.TPLTAN[+2694.088]ITK..S	HexNAc(5)Hex(5)Fuc(1)NeuAc(2)	4181.07	>sp|P01023|A2MG_HUMAN Alpha-2-macroglobulin OS=Homo sapiens OX=9606 GN=A2M PE=1 SV=3
E.ANYYSN[+2494.956]ATTDE..H	HexNAc(5)Hex(6)Fuc(1)NeuAc(1)	4182.89	>sp|P01023|A2MG_HUMAN Alpha-2-macroglobulin OS=Homo sapiens OX=9606 GN=A2M PE=1 SV=3
R.EEQFN[+2580.957]STYR..V	HexNAc(8)Hex(5)Fuc(1)	4193.91	>sp|P02749|APOH_HUMAN Beta-2-glycoprotein 1 OS=Homo sapiens OX=9606 GN=APOH PE=1 SV=3
R.SWPAVGN[+2491.008]C[+57.021]SSALR..W	HexNAc(4)Hex(5)Fuc(1)NeuAc(2)	4194.94	>sp|P0DOX2|IGA2_HUMAN Immunoglobulin alpha-2 heavy chain OS=Homo sapiens OX=9606 PE=1 SV=2
K.VC[+57.021]QDC[+57.021]PLLAPLN[+1983.766]DTR..V	HexNAc(4)Hex(5)NeuAc(1)	4195.05	>sp|P01023|A2MG_HUMAN Alpha-2-macroglobulin OS=Homo sapiens OX=9606 GN=A2M PE=1 SV=3
R.LAGKPTHVN[+1946.687]VSVVMAE..V	HexNAc(4)Hex(7)	4197.09	>sp|P01861|IGHG4_HUMAN Immunoglobulin heavy constant gamma 4 OS=Homo sapiens OX=9606 GN=IGHG4 PE=1 SV=1
K.NLFLN[+2856.141]HSE..N	HexNAc(5)Hex(6)Fuc(1)NeuAc(2)	4198.96	>sp|P02790|HEMO_HUMAN Hemopexin OS=Homo sapiens OX=9606 GN=HPX PE=1 SV=2
E.VVIN[+2596.952]GSSSPAVVD..R	HexNAc(8)Hex(6)	4209.95	>sp|P02765|FETUA_HUMAN Alpha-2-HS-glycoprotein OS=Homo sapiens OX=9606 GN=AHSG PE=1 SV=2
E.GAIYPDN[+2475.926]TTD..F	HexNAc(9)Hex(4)	4211	>sp|P01876|IGHA1_HUMAN Immunoglobulin heavy constant alpha 1 OS=Homo sapiens OX=9606 GN=IGHA1 PE=1 SV=2
E.AN[+2694.088]LTC[+57.021]TLTGLR..D	HexNAc(5)Hex(5)Fuc(1)NeuAc(2)	4212.99	>sp|P00738|HPT_HUMAN Haptoglobin OS=Homo sapiens OX=9606 GN=HP PE=1 SV=1
K.VVLHPN[+2573.062]YSQVD..I	HexNAc(6)Hex(3)Fuc(1)NeuAc(2)	4213.05	>sp|Q92186|SIA8B_HUMAN Alpha-2,8-sialyltransferase 8B OS=Homo sapiens OX=9606 GN=ST8SIA2 PE=2 SV=1
K.VVLHPN[+2344.950]YSQVD..I	HexNAc(4)Hex(5)NeuAc(2)	4214.11	>sp|P00450|CERU_HUMAN Ceruloplasmin OS=Homo sapiens OX=9606 GN=CP PE=1 SV=1
K.YKN[+2332.903]NSDISSTR..G	HexNAc(5)Hex(5)Fuc(1)NeuAc(1)	4216.04	>sp|P00450|CERU_HUMAN Ceruloplasmin OS=Homo sapiens OX=9606 GN=CP PE=1 SV=1
E.ERGLN[+2457.877]VTLSSTGR..N	HexNAc(5)Hex(8)Fuc(1)	4216.97	>sp|P01876|IGHA1_HUMAN Immunoglobulin heavy constant alpha 1 OS=Homo sapiens OX=9606 GN=IGHA1 PE=1 SV=2
K.GINSN[+2313.873]STANLED..P	HexNAc(9)Hex(3)	4217.03	>sp|P00738|HPT_HUMAN Haptoglobin OS=Homo sapiens OX=9606 GN=HP PE=1 SV=1
E.GLNFN[+2532.035]LTEIPE..A	HexNAc(5)Hex(4)Fuc(1)NeuAc(2)	4218.1	>sp|P00738|HPT_HUMAN Haptoglobin OS=Homo sapiens OX=9606 GN=HP PE=1 SV=1
K.VVLHPN[+2348.898]YSQVD..I	HexNAc(5)Hex(6)NeuAc(1)	4218.06	>sp|P01871|IGHM_HUMAN Immunoglobulin heavy constant mu OS=Homo sapiens OX=9606 GN=IGHM PE=1 SV=4
D.GSDSDSSN[+2856.141]R..S	HexNAc(5)Hex(6)Fuc(1)NeuAc(2)	4219.94	>sp|P0C0L4|CO4A_HUMAN Complement C4-A OS=Homo sapiens OX=9606 GN=C4A PE=1 SV=2
K.VVLHPN[+2352.846]YSQVD..I	HexNAc(6)Hex(7)	4222.01	>sp|Q86V59|PNM8A_HUMAN Paraneoplastic antigen-like protein 8A OS=Homo sapiens OX=9606 GN=PNMA8A PE=1 SV=2
E.GLNFN[+2717.978]LTE..I	HexNAc(7)Hex(8)	4223.95	>sp|P01009|A1AT_HUMAN Alpha-1-antitrypsin OS=Homo sapiens OX=9606 GN=SERPINA1 PE=1 SV=3
D.GSDSIGASN[+2313.873]FTGAK..K	HexNAc(9)Hex(3)	4224.01	>sp|P00738|HPT_HUMAN Haptoglobin OS=Homo sapiens OX=9606 GN=HP PE=1 SV=1
K.VVIWN[+2069.767]MSPVLQEDD..E	HexNAc(7)Hex(4)	4224.09	>sp|Q9NZW4|DSPP_HUMAN Dentin sialophosphoprotein OS=Homo sapiens OX=9606 GN=DSPP PE=1 SV=2
E.GINN[+2539.930]LTHM[+15.995]LK..E	HexNAc(7)Hex(6)Fuc(1)	4224.97	>sp|P00738|HPT_HUMAN Haptoglobin OS=Homo sapiens OX=9606 GN=HP PE=1 SV=1
E.QN[+2491.008]VSNAFLDK..G	HexNAc(4)Hex(5)Fuc(1)NeuAc(2)	4225.1	>sp|P01009|A1AT_HUMAN Alpha-1-antitrypsin OS=Homo sapiens OX=9606 GN=SERPINA1 PE=1 SV=3
E.ATPVN[+2491.008]LTEPAK..L	HexNAc(4)Hex(5)Fuc(1)NeuAc(2)	4230.15	>sp|P00751|CFAB_HUMAN Complement factor B OS=Homo sapiens OX=9606 GN=CFB PE=1 SV=2
K.GC[+57.021]VLLSYLN[+2694.088]E..T	HexNAc(5)Hex(5)Fuc(1)NeuAc(2)	4231.01	>sp|P54198|HIRA_HUMAN Protein HIRA OS=Homo sapiens OX=9606 GN=HIRA PE=1 SV=2
R.GLNN[+2717.978]DSPE..R	HexNAc(7)Hex(8)	4231.95	>sp|Q86W92|LIPB1_HUMAN Liprin-beta-1 OS=Homo sapiens OX=9606 GN=PPFIBP1 PE=1 SV=2
K.AALAAFNAQNN[+1784.634]GSNFQLEE..I	HexNAc(4)Hex(6)	4233.01	>sp|P00450|CERU_HUMAN Ceruloplasmin OS=Homo sapiens OX=9606 GN=CP PE=1 SV=1
K.AALAAFNAQNN[+1983.766]GSNFQLE..E	HexNAc(4)Hex(5)NeuAc(1)	4233.01	>sp|P05090|APOD_HUMAN Apolipoprotein D OS=Homo sapiens OX=9606 GN=APOD PE=1 SV=1
E.ATPVN[+2494.956]LTEPAK..L	HexNAc(5)Hex(6)Fuc(1)NeuAc(1)	4234.1	>sp|P01023|A2MG_HUMAN Alpha-2-macroglobulin OS=Homo sapiens OX=9606 GN=A2M PE=1 SV=3
D.GINN[+1907.714]YTC[+57.021]LC[+57.021]PPEYTGE..L	HexNAc(7)Hex(3)	4234.94	>sp|Q7Z6B7|SRGP1_HUMAN SLIT-ROBO Rho GTPase-activating protein 1 OS=Homo sapiens OX=9606 GN=SRGAP1 PE=1 SV=1
E.KN[+2332.903]ATMPVTMLIR..V	HexNAc(5)Hex(5)Fuc(1)NeuAc(1)	4236.09	>sp|P02765|FETUA_HUMAN Alpha-2-HS-glycoprotein OS=Homo sapiens OX=9606 GN=AHSG PE=1 SV=2
R.AN[+2491.008]LSSQALQMSLD..Y	HexNAc(4)Hex(5)Fuc(1)NeuAc(2)	4238.02	>sp|P02765|FETUA_HUMAN Alpha-2-HS-glycoprotein OS=Homo sapiens OX=9606 GN=AHSG PE=1 SV=2
K.VVLHPN[+1618.634]YSQVDIGLIK..L	HexNAc(3)Hex(4)NeuAc(1)	4241.33	>sp|P05090|APOD_HUMAN Apolipoprotein D OS=Homo sapiens OX=9606 GN=APOD PE=1 SV=1
D.ATTLDDN[+1983.766]GTM[+15.995]LFFK..G	HexNAc(4)Hex(5)NeuAc(1)	4242.12	>sp|O94813|SLIT2_HUMAN Slit homolog 2 protein OS=Homo sapiens OX=9606 GN=SLIT2 PE=1 SV=1
E.NN[+2710.083]ATFYFK..I	HexNAc(5)Hex(6)NeuAc(2)	4242.99	>sp|Q9UKX7|NUP50_HUMAN Nuclear pore complex protein Nup50 OS=Homo sapiens OX=9606 GN=NUP50 PE=1 SV=2
R.QQQHLFGSN[+1362.481]VTDC[+57.021]SGNFC[+57.021]LFR..S	HexNAc(2)Hex(5)Fuc(1)	4246.95	>sp|P19827|ITIH1_HUMAN Inter-alpha-trypsin inhibitor heavy chain H1 OS=Homo sapiens OX=9606 GN=ITIH1 PE=1 SV=3
K.GC[+57.021]VLLSYLN[+2710.083]E..T	HexNAc(5)Hex(6)NeuAc(2)	4247	>sp|P00738|HPT_HUMAN Haptoglobin OS=Homo sapiens OX=9606 GN=HP PE=1 SV=1
K.ALPQPQN[+2211.877]VTSLLGC[+57.021]TH..-	HexNAc(6)Hex(3)Fuc(1)NeuAc(1)	4247.01	>sp|P02790|HEMO_HUMAN Hemopexin OS=Homo sapiens OX=9606 GN=HPX PE=1 SV=2
K.ALPQPQN[+1983.766]VTSLLGC[+57.021]TH..-	HexNAc(4)Hex(5)NeuAc(1)	4248.07	>sp|P01042|KNG1_HUMAN Kininogen-1 OS=Homo sapiens OX=9606 GN=KNG1 PE=1 SV=2
K.AALAAFNAQNN[+1444.534]GSNFQLEEISR..A	HexNAc(4)Hex(3)Fuc(1)	4249.12	>sp|P02787|TRFE_HUMAN Serotransferrin OS=Homo sapiens OX=9606 GN=TF PE=1 SV=3
R.ALGFEN[+2307.872]ATQALGR..A	HexNAc(4)Hex(7)NeuAc(1)	4254.09	>sp|P01023|A2MG_HUMAN Alpha-2-macroglobulin OS=Homo sapiens OX=9606 GN=A2M PE=1 SV=3
R.SWPAVGN[+1809.666]C[+57.021]SSALRWLGR..Y	HexNAc(5)Hex(4)Fuc(1)	4255.05	>sp|P02790|HEMO_HUMAN Hemopexin OS=Homo sapiens OX=9606 GN=HPX PE=1 SV=2
E.GSHN[+2494.956]STVSLTTK..N	HexNAc(5)Hex(6)Fuc(1)NeuAc(1)	4255.01	>sp|P02790|HEMO_HUMAN Hemopexin OS=Homo sapiens OX=9606 GN=HPX PE=1 SV=2
D.GSDSIGASN[+2344.950]FTGAK..K	HexNAc(4)Hex(5)NeuAc(2)	4255.08	>sp|P02790|HEMO_HUMAN Hemopexin OS=Homo sapiens OX=9606 GN=HPX PE=1 SV=2
R.SWPAVGN[+2551.978]C[+57.021]SSALR..W	HexNAc(6)Hex(6)NeuAc(1)	4255.9	>sp|P02765|FETUA_HUMAN Alpha-2-HS-glycoprotein OS=Homo sapiens OX=9606 GN=AHSG PE=1 SV=2
D.GINN[+1257.449]YTC[+57.021]LC[+57.021]PPEYTGELC[+57.021]EE..K	HexNAc(3)Hex(4)	4256.05	>sp|Q08380|LG3BP_HUMAN Galectin-3-binding protein OS=Homo sapiens OX=9606 GN=LGALS3BP PE=1 SV=1
D.GINN[+1702.581]YTC[+57.021]LC[+57.021]PPEYTGE..L	HexNAc(2)Hex(8)	4258.98	>sp|P02790|HEMO_HUMAN Hemopexin OS=Homo sapiens OX=9606 GN=HPX PE=1 SV=2
R.SWPAVGN[+2555.925]C[+57.021]SSALR..W	HexNAc(7)Hex(7)	4259.85	>sp|P04114|APOB_HUMAN Apolipoprotein B-100 OS=Homo sapiens OX=9606 GN=APOB PE=1 SV=2
K.TFSSMTC[+57.021]ASGAN[+2344.950]VSE..Q	HexNAc(4)Hex(5)NeuAc(2)	4262.93	>sp|P00751|CFAB_HUMAN Complement factor B OS=Homo sapiens OX=9606 GN=CFB PE=1 SV=2
E.GLNFN[+2348.898]LTEIPE..A	HexNAc(5)Hex(6)NeuAc(1)	4264.14	>sp|P02790|HEMO_HUMAN Hemopexin OS=Homo sapiens OX=9606 GN=HPX PE=1 SV=2
E.GLNFN[+2352.846]LTEIPE..A	HexNAc(6)Hex(7)	4268.08	>sp|O94813|SLIT2_HUMAN Slit homolog 2 protein OS=Homo sapiens OX=9606 GN=SLIT2 PE=1 SV=1
R.GLTFQQN[+1702.581]ASSMC[+57.021]VPDQD..T	HexNAc(2)Hex(8)	4268.99	>sp|O94813|SLIT2_HUMAN Slit homolog 2 protein OS=Homo sapiens OX=9606 GN=SLIT2 PE=1 SV=1
K.LGN[+2491.008]WSAMPSC[+57.021]K..A	HexNAc(4)Hex(5)Fuc(1)NeuAc(2)	4270	>sp|P02790|HEMO_HUMAN Hemopexin OS=Homo sapiens OX=9606 GN=HPX PE=1 SV=2
D.ANSESDNN[+2336.851]SSSR..G	HexNAc(6)Hex(6)Fuc(1)	4272.97	>sp|P20742|PZP_HUMAN Pregnancy zone protein OS=Homo sapiens OX=9606 GN=PZP PE=1 SV=4
E.FTSSC[+57.021]PN[+2548.030]VSE..R	HexNAc(5)Hex(5)NeuAc(2)	4274.01	>sp|P01009|A1AT_HUMAN Alpha-1-antitrypsin OS=Homo sapiens OX=9606 GN=SERPINA1 PE=1 SV=3
R.GLNAMAN[+2475.926]ETPD..F	HexNAc(9)Hex(4)	4277.02	>sp|P01009|A1AT_HUMAN Alpha-1-antitrypsin OS=Homo sapiens OX=9606 GN=SERPINA1 PE=1 SV=3
K.LGAC[+57.021]N[+2344.950]DTLQQLME..V	HexNAc(4)Hex(5)NeuAc(2)	4277.06	>sp|P01871|IGHM_HUMAN Immunoglobulin heavy constant mu OS=Homo sapiens OX=9606 GN=IGHM PE=1 SV=4
K.TFSSM[+15.995]TC[+57.021]ASGAN[+2344.950]VSE..Q	HexNAc(4)Hex(5)NeuAc(2)	4278.92	>sp|P02749|APOH_HUMAN Beta-2-glycoprotein 1 OS=Homo sapiens OX=9606 GN=APOH PE=1 SV=3
D.GINNYVC[+57.021]IC[+57.021]PPN[+1809.666]YTGE..L	HexNAc(5)Hex(4)Fuc(1)	4278.99	>sp|Q9NZW4|DSPP_HUMAN Dentin sialophosphoprotein OS=Homo sapiens OX=9606 GN=DSPP PE=1 SV=2
R.N[+2344.950]HSC[+57.021]EPC[+57.021]QTLAVR..S	HexNAc(4)Hex(5)NeuAc(2)	4286	>sp|P05813|CRBA1_HUMAN Beta-crystallin A3 OS=Homo sapiens OX=9606 GN=CRYBA1 PE=1 SV=4
R.LAN[+2657.009]LTQGED..Q	HexNAc(5)Hex(7)Fuc(1)NeuAc(1)	4286.08	>sp|P20929|NEBU_HUMAN Nebulin OS=Homo sapiens OX=9606 GN=NEB PE=1 SV=5
E.GAIYPDN[+2348.898]TTDFQR..A	HexNAc(5)Hex(6)NeuAc(1)	4286.03	>sp|P01008|ANT3_HUMAN Antithrombin-III OS=Homo sapiens OX=9606 GN=SERPINC1 PE=1 SV=1
R.ITYSIVQTN[+2344.950]C[+57.021]SK..E	HexNAc(4)Hex(5)NeuAc(2)	4287.08	>sp|P20742|PZP_HUMAN Pregnancy zone protein OS=Homo sapiens OX=9606 GN=PZP PE=1 SV=4
K.LDAPTNLQFVN[+2491.008]E..T	HexNAc(4)Hex(5)Fuc(1)NeuAc(2)	4291.12	>sp|O75094|SLIT3_HUMAN Slit homolog 3 protein OS=Homo sapiens OX=9606 GN=SLIT3 PE=2 SV=3
K.LGAC[+57.021]N[+2344.950]DTLQQLM[+15.995]E..V	HexNAc(4)Hex(5)NeuAc(2)	4293.06	>sp|P00748|FA12_HUMAN Coagulation factor XII OS=Homo sapiens OX=9606 GN=F12 PE=1 SV=3
K.VC[+57.021]QDC[+57.021]PLLAPLN[+2344.950]D..T	HexNAc(4)Hex(5)NeuAc(2)	4299.08	>sp|P10909|CLUS_HUMAN Clusterin OS=Homo sapiens OX=9606 GN=CLU PE=1 SV=1
R.EEQYN[+2457.877]STFR..V	HexNAc(5)Hex(8)Fuc(1)	4300	>sp|P00450|CERU_HUMAN Ceruloplasmin OS=Homo sapiens OX=9606 GN=CP PE=1 SV=1
R.GINN[+2621.984]GSDLPE..D	HexNAc(9)Hex(4)Fuc(1)	4306.06	>sp|P01042|KNG1_HUMAN Kininogen-1 OS=Homo sapiens OX=9606 GN=KNG1 PE=1 SV=2
R.LAN[+2864.036]LTQGE..D	HexNAc(7)Hex(8)Fuc(1)	4307.99	>sp|P02751|FINC_HUMAN Fibronectin OS=Homo sapiens OX=9606 GN=FN1 PE=1 SV=4
E.FLN[+1702.581]QSSPFYFWMNGDR..I	HexNAc(2)Hex(8)	4310	>sp|P01008|ANT3_HUMAN Antithrombin-III OS=Homo sapiens OX=9606 GN=SERPINC1 PE=1 SV=1
D.GINN[+1983.766]YTC[+57.021]LC[+57.021]PPEYTGE..L	HexNAc(4)Hex(5)NeuAc(1)	4310.99	>sp|P02765|FETUA_HUMAN Alpha-2-HS-glycoprotein OS=Homo sapiens OX=9606 GN=AHSG PE=1 SV=2
E.VVIN[+2698.035]GSSSPAVVD..R	HexNAc(6)Hex(6)Fuc(1)NeuAc(1)	4311.04	>sp|P01860|IGHG3_HUMAN Immunoglobulin heavy constant gamma 3 OS=Homo sapiens OX=9606 GN=IGHG3 PE=1 SV=2
R.GLNN[+2800.031]DSPE..R	HexNAc(9)Hex(6)	4314	>sp|Q9UIA0|CYH4_HUMAN Cytohesin-4 OS=Homo sapiens OX=9606 GN=CYTH4 PE=1 SV=1
R.QQQHLFGSN[+2344.950]VTD..C	HexNAc(4)Hex(5)NeuAc(2)	4317.11	>sp|P10909|CLUS_HUMAN Clusterin OS=Homo sapiens OX=9606 GN=CLU PE=1 SV=1
K.MVSHHN[+1983.766]LTTGATLINE..Q	HexNAc(4)Hex(5)NeuAc(1)	4320.14	>sp|P10909|CLUS_HUMAN Clusterin OS=Homo sapiens OX=9606 GN=CLU PE=1 SV=1
R.GLTFQQN[+1983.766]ASSMC[+57.021]VPDQD..T	HexNAc(4)Hex(5)NeuAc(1)	4321.01	>sp|O94813|SLIT2_HUMAN Slit homolog 2 protein OS=Homo sapiens OX=9606 GN=SLIT2 PE=1 SV=1
D.FSGN[+2092.745]ASC[+57.021]HPPEAK..T	HexNAc(4)Hex(7)Fuc(1)	4322.05	>sp|Q92186|SIA8B_HUMAN Alpha-2,8-sialyltransferase 8B OS=Homo sapiens OX=9606 GN=ST8SIA2 PE=2 SV=1
E.YYNDSN[+1780.687]GSHVLQGRFGC[+57.021]E..I	HexNAc(3)Hex(5)NeuAc(1)	4323.02	>sp|Q7Z6B7|SRGP1_HUMAN SLIT-ROBO Rho GTPase-activating protein 1 OS=Homo sapiens OX=9606 GN=SRGAP1 PE=1 SV=1
R.EEQYN[+2694.088]STYR..V	HexNAc(5)Hex(5)Fuc(1)NeuAc(2)	4323.04	>sp|P02787|TRFE_HUMAN Serotransferrin OS=Homo sapiens OX=9606 GN=TF PE=1 SV=3
E.YYN[+2344.950]DSNGSHVLQGR..F	HexNAc(4)Hex(5)NeuAc(2)	4324.03	>sp|P00738|HPT_HUMAN Haptoglobin OS=Homo sapiens OX=9606 GN=HP PE=1 SV=1
R.LSSN[+3059.220]STK..K	HexNAc(6)Hex(6)Fuc(1)NeuAc(2)	4324.03	>sp|P00738|HPT_HUMAN Haptoglobin OS=Homo sapiens OX=9606 GN=HP PE=1 SV=1
R.AYLLPAPPAPGN[+2491.008]ASE..S	HexNAc(4)Hex(5)Fuc(1)NeuAc(2)	4328.1	>sp|P0DOX6|IGM_HUMAN Immunoglobulin mu heavy chain OS=Homo sapiens OX=9606 PE=1 SV=2
E.GLNVN[+2876.083]LTE..T	HexNAc(6)Hex(8)NeuAc(1)	4334.05	>sp|O43236|SEPT4_HUMAN Septin-4 OS=Homo sapiens OX=9606 GN=SEPTIN4 PE=1 SV=1
E.QN[+2344.950]VSNAFLDKGE..F	HexNAc(4)Hex(5)NeuAc(2)	4335.19	>sp|P25311|ZA2G_HUMAN Zinc-alpha-2-glycoprotein OS=Homo sapiens OX=9606 GN=AZGP1 PE=1 SV=2
K.M[+15.995]VSHHN[+1983.766]LTTGATLINE..Q	HexNAc(4)Hex(5)NeuAc(1)	4336.14	>sp|P0DOX5|IGG1_HUMAN Immunoglobulin gamma-1 heavy chain OS=Homo sapiens OX=9606 PE=1 SV=2
K.TVLTPATNHM[+15.995]GN[+1540.529]VTFTIPANR..E	HexNAc(2)Hex(7)	4340.11	>sp|P25311|ZA2G_HUMAN Zinc-alpha-2-glycoprotein OS=Homo sapiens OX=9606 GN=AZGP1 PE=1 SV=2
R.VYKPSAGN[+2344.950]NSLYR..D	HexNAc(4)Hex(5)NeuAc(2)	4342.13	>sp|P13671|CO6_HUMAN Complement component C6 OS=Homo sapiens OX=9606 GN=C6 PE=1 SV=3
K.TPLTAN[+2856.141]ITK..S	HexNAc(5)Hex(6)Fuc(1)NeuAc(2)	4343.12	>sp|P17936|IBP3_HUMAN Insulin-like growth factor-binding protein 3 OS=Homo sapiens OX=9606 GN=IGFBP3 PE=1 SV=2
K.GINSN[+2856.141]STANLE..D	HexNAc(5)Hex(6)Fuc(1)NeuAc(2)	4345.02	>sp|P20848|A1ATR_HUMAN Putative alpha-1-antitrypsin-related protein OS=Homo sapiens OX=9606 GN=SERPINA2 PE=1 SV=1
E.ATFPVHQPGN[+1647.613]YSC[+57.021]SYRTD..G	HexNAc(5)Hex(3)Fuc(1)	4346.05	>sp|P00450|CERU_HUMAN Ceruloplasmin OS=Homo sapiens OX=9606 GN=CP PE=1 SV=1
D.GINN[+2539.930]YTC[+57.021]LC[+57.021]PPE..Y	HexNAc(7)Hex(6)Fuc(1)	4346.89	>sp|P00738|HPT_HUMAN Haptoglobin OS=Homo sapiens OX=9606 GN=HP PE=1 SV=1
D.GINNYVC[+57.021]IC[+57.021]PPN[+1419.502]YTGELC[+57.021]D..E	HexNAc(3)Hex(5)	4347.06	>sp|P01024|CO3_HUMAN Complement C3 OS=Homo sapiens OX=9606 GN=C3 PE=1 SV=2
E.ATFPVHQPGN[+1622.582]YSC[+57.021]SYRTDGE..G	HexNAc(4)Hex(5)	4348.01	>sp|P02749|APOH_HUMAN Beta-2-glycoprotein 1 OS=Homo sapiens OX=9606 GN=APOH PE=1 SV=3
E.GLNQPSN[+2434.899]ESLQK..V	HexNAc(8)Hex(5)	4348.08	>sp|P0DOX2|IGA2_HUMAN Immunoglobulin alpha-2 heavy chain OS=Homo sapiens OX=9606 PE=1 SV=2
K.VVLHPN[+2710.083]YSQVD..I	HexNAc(5)Hex(6)NeuAc(2)	4350.07	>sp|Q86V59|PNM8A_HUMAN Paraneoplastic antigen-like protein 8A OS=Homo sapiens OX=9606 GN=PNMA8A PE=1 SV=2
E.GLNFN[+2434.899]LTEIPE..A	HexNAc(8)Hex(5)	4350.14	>sp|P04217|A1BG_HUMAN Alpha-1B-glycoprotein OS=Homo sapiens OX=9606 GN=A1BG PE=1 SV=4
K.GINSN[+2676.952]STANLED..P	HexNAc(6)Hex(9)	4350.94	>sp|O94813|SLIT2_HUMAN Slit homolog 2 protein OS=Homo sapiens OX=9606 GN=SLIT2 PE=1 SV=1
K.ATN[+2539.930]HSTVVLVGD..V	HexNAc(7)Hex(6)Fuc(1)	4351.07	>sp|O75094|SLIT3_HUMAN Slit homolog 3 protein OS=Homo sapiens OX=9606 GN=SLIT3 PE=2 SV=3
E.GLNFN[+3075.215]LTE..I	HexNAc(6)Hex(7)NeuAc(2)	4352.01	>sp|P04217|A1BG_HUMAN Alpha-1B-glycoprotein OS=Homo sapiens OX=9606 GN=A1BG PE=1 SV=4
K.VVLHPN[+2714.031]YSQVD..I	HexNAc(6)Hex(7)NeuAc(1)	4354.02	>sp|Q14674|ESPL1_HUMAN Separin OS=Homo sapiens OX=9606 GN=ESPL1 PE=1 SV=3
K.VC[+57.021]QDC[+57.021]PLLAPLN[+2145.819]DTR..V	HexNAc(4)Hex(6)NeuAc(1)	4357.1	>sp|P00738|HPT_HUMAN Haptoglobin OS=Homo sapiens OX=9606 GN=HP PE=1 SV=1
K.ALPQPQN[+2459.931]VTSLLGC[+57.021]T..H	HexNAc(9)Hex(3)Fuc(1)	4358.01	>sp|P01009|A1AT_HUMAN Alpha-1-antitrypsin OS=Homo sapiens OX=9606 GN=SERPINA1 PE=1 SV=3
D.VVLSNNN[+2864.036]HTE..I	HexNAc(7)Hex(8)Fuc(1)	4359.93	>sp|Q86V59|PNM8A_HUMAN Paraneoplastic antigen-like protein 8A OS=Homo sapiens OX=9606 GN=PNMA8A PE=1 SV=2
R.GLNN[+3079.163]DSPE..R	HexNAc(7)Hex(8)NeuAc(1)	4363.96	>sp|P52179|MYOM1_HUMAN Myomesin-1 OS=Homo sapiens OX=9606 GN=MYOM1 PE=1 SV=2
K.GINSN[+2876.083]STANLE..D	HexNAc(6)Hex(8)NeuAc(1)	4364.96	>sp|P01009|A1AT_HUMAN Alpha-1-antitrypsin OS=Homo sapiens OX=9606 GN=SERPINA1 PE=1 SV=3
E.MN[+2344.950]VSVC[+57.021]GLYTYGK..P	HexNAc(4)Hex(5)NeuAc(2)	4365.07	>sp|P00738|HPT_HUMAN Haptoglobin OS=Homo sapiens OX=9606 GN=HP PE=1 SV=1
R.GLNN[+2539.930]DSPERR..R	HexNAc(7)Hex(6)Fuc(1)	4366.1	>sp|P02765|FETUA_HUMAN Alpha-2-HS-glycoprotein OS=Homo sapiens OX=9606 GN=AHSG PE=1 SV=2
K.HYTN[+2336.851]SSQDVTVPC[+57.021]R..V	HexNAc(6)Hex(6)Fuc(1)	4369.95	>sp|P02790|HEMO_HUMAN Hemopexin OS=Homo sapiens OX=9606 GN=HPX PE=1 SV=2
E.GLNFN[+2864.036]LTE..I	HexNAc(7)Hex(8)Fuc(1)	4370	>sp|Q96Q15|SMG1_HUMAN Serine/threonine-protein kinase SMG1 OS=Homo sapiens OX=9606 GN=SMG1 PE=1 SV=3
R.GINGLFRN[+2619.930]FTLE..T	HexNAc(5)Hex(9)Fuc(1)	4370	>sp|Q7Z6B7|SRGP1_HUMAN SLIT-ROBO Rho GTPase-activating protein 1 OS=Homo sapiens OX=9606 GN=SRGAP1 PE=1 SV=1
E.GLNQPSN[+2913.162]E..S	HexNAc(6)Hex(6)NeuAc(2)	4370.07	>sp|Q86V59|PNM8A_HUMAN Paraneoplastic antigen-like protein 8A OS=Homo sapiens OX=9606 GN=PNMA8A PE=1 SV=2
K.LPTQN[+2710.083]ITFQTE..S	HexNAc(5)Hex(6)NeuAc(2)	4371.08	>sp|P01023|A2MG_HUMAN Alpha-2-macroglobulin OS=Homo sapiens OX=9606 GN=A2M PE=1 SV=3
K.ALPQPQN[+2336.851]VTSLLGC[+57.021]TH..-	HexNAc(6)Hex(6)Fuc(1)	4371.99	>sp|Q7Z6B7|SRGP1_HUMAN SLIT-ROBO Rho GTPase-activating protein 1 OS=Homo sapiens OX=9606 GN=SRGAP1 PE=1 SV=1
R.LAGKPTHIN[+2092.745]VSVVM[+15.995]AE..A	HexNAc(4)Hex(7)Fuc(1)	4373.16	>sp|P0DOX2|IGA2_HUMAN Immunoglobulin alpha-2 heavy chain OS=Homo sapiens OX=9606 PE=1 SV=2
K.DVLN[+2710.083]FTC[+57.021]E..P	HexNAc(5)Hex(6)NeuAc(2)	4376.12	>sp|P01009|A1AT_HUMAN Alpha-1-antitrypsin OS=Homo sapiens OX=9606 GN=SERPINA1 PE=1 SV=3
E.AIPQGTN[+2535.983]ITEE..K	HexNAc(6)Hex(5)Fuc(1)NeuAc(1)	4377.17	>sp|Q9NQ86|TRI36_HUMAN E3 ubiquitin-protein ligase TRIM36 OS=Homo sapiens OX=9606 GN=TRIM36 PE=1 SV=2
K.AALAAFNAQNN[+2129.824]GSNFQLE..E	HexNAc(4)Hex(5)Fuc(1)NeuAc(1)	4379.06	>sp|Q14674|ESPL1_HUMAN Separin OS=Homo sapiens OX=9606 GN=ESPL1 PE=1 SV=3
K.ALPQPQN[+2344.950]VTSLLGC[+57.021]TH..-	HexNAc(4)Hex(5)NeuAc(2)	4380.09	>sp|Q14624|ITIH4_HUMAN Inter-alpha-trypsin inhibitor heavy chain H4 OS=Homo sapiens OX=9606 GN=ITIH4 PE=1 SV=4
R.LAGKPTHVN[+2129.824]VSVVMAE..V	HexNAc(4)Hex(5)Fuc(1)NeuAc(1)	4380.22	>sp|P02790|HEMO_HUMAN Hemopexin OS=Homo sapiens OX=9606 GN=HPX PE=1 SV=2
E.GLNFN[+2876.083]LTE..I	HexNAc(6)Hex(8)NeuAc(1)	4382.05	>sp|P0DOX2|IGA2_HUMAN Immunoglobulin alpha-2 heavy chain OS=Homo sapiens OX=9606 PE=1 SV=2
K.DVLN[+2491.008]FTC[+57.021]EPK..S	HexNAc(4)Hex(5)Fuc(1)NeuAc(2)	4382.19	>sp|P11464|PSG1_HUMAN Pregnancy-specific beta-1-glycoprotein 1 OS=Homo sapiens OX=9606 GN=PSG1 PE=1 SV=1
K.VSLPC[+57.021]HFSTMPTLPPSYN[+1419.502]TSE..F	HexNAc(3)Hex(5)	4383.1	>sp|Q6W2J9|BCOR_HUMAN BCL-6 corepressor OS=Homo sapiens OX=9606 GN=BCOR PE=1 SV=1
K.ALPQPQN[+2348.898]VTSLLGC[+57.021]TH..-	HexNAc(5)Hex(6)NeuAc(1)	4384.04	>sp|P02765|FETUA_HUMAN Alpha-2-HS-glycoprotein OS=Homo sapiens OX=9606 GN=AHSG PE=1 SV=2
E.GLNVN[+2759.005]LTETPE..A	HexNAc(8)Hex(7)	4385.04	>sp|P02790|HEMO_HUMAN Hemopexin OS=Homo sapiens OX=9606 GN=HPX PE=1 SV=2
K.GINSN[+2897.167]STANLE..D	HexNAc(6)Hex(5)Fuc(1)NeuAc(2)	4386.04	>sp|P01876|IGHA1_HUMAN Immunoglobulin heavy constant alpha 1 OS=Homo sapiens OX=9606 GN=IGHA1 PE=1 SV=2
K.DVLN[+2494.956]FTC[+57.021]EPK..S	HexNAc(5)Hex(6)Fuc(1)NeuAc(1)	4386.14	>sp|P01009|A1AT_HUMAN Alpha-1-antitrypsin OS=Homo sapiens OX=9606 GN=SERPINA1 PE=1 SV=3
R.GLNN[+2946.089]DSPER..R	HexNAc(9)Hex(6)Fuc(1)	4386.99	>sp|P11464|PSG1_HUMAN Pregnancy-specific beta-1-glycoprotein 1 OS=Homo sapiens OX=9606 GN=PSG1 PE=1 SV=1
D.SGYGVVGPQSITC[+57.021]SGN[+2348.898]R..T	HexNAc(5)Hex(6)NeuAc(1)	4386.97	>sp|P13611|CSPG2_HUMAN Versican core protein OS=Homo sapiens OX=9606 GN=VCAN PE=1 SV=3
E.GLNFN[+2701.983]LTEIPE..A	HexNAc(7)Hex(7)Fuc(1)	4388.05	>sp|P02790|HEMO_HUMAN Hemopexin OS=Homo sapiens OX=9606 GN=HPX PE=1 SV=2
K.GC[+57.021]VLLSYLN[+2621.984]E..T	HexNAc(9)Hex(4)Fuc(1)	4388.07	>sp|P20848|A1ATR_HUMAN Putative alpha-1-antitrypsin-related protein OS=Homo sapiens OX=9606 GN=SERPINA2 PE=1 SV=1
R.GLNN[+2876.083]DSPE..R	HexNAc(6)Hex(8)NeuAc(1)	4390.05	>sp|Q86V59|PNM8A_HUMAN Paraneoplastic antigen-like protein 8A OS=Homo sapiens OX=9606 GN=PNMA8A PE=1 SV=2
K.GC[+57.021]VLLSYLN[+2856.141]E..T	HexNAc(5)Hex(6)Fuc(1)NeuAc(2)	4393.06	>sp|Q9UQ74|PSG8_HUMAN Pregnancy-specific beta-1-glycoprotein 8 OS=Homo sapiens OX=9606 GN=PSG8 PE=2 SV=2
E.GLNQPSN[+3165.364]E..S	HexNAc(6)Hex(5)Fuc(1)NeuAc(3)	4393.11	>sp|Q7Z6B7|SRGP1_HUMAN SLIT-ROBO Rho GTPase-activating protein 1 OS=Homo sapiens OX=9606 GN=SRGAP1 PE=1 SV=1
K.YTGN[+1971.719]ASALFILPDQDK..M	HexNAc(5)Hex(5)Fuc(1)	4393.2	>sp|P04003|C4BPA_HUMAN C4b-binding protein alpha chain OS=Homo sapiens OX=9606 GN=C4BPA PE=1 SV=2
E.NYN[+3327.416]K..S	HexNAc(6)Hex(6)Fuc(1)NeuAc(3)	4394.11	>sp|P01009|A1AT_HUMAN Alpha-1-antitrypsin OS=Homo sapiens OX=9606 GN=SERPINA1 PE=1 SV=3
E.KN[+2491.008]ATMPVTMLIR..V	HexNAc(4)Hex(5)Fuc(1)NeuAc(2)	4394.2	>sp|P01023|A2MG_HUMAN Alpha-2-macroglobulin OS=Homo sapiens OX=9606 GN=A2M PE=1 SV=3
K.AALAAFNAQNN[+1946.687]GSNFQLEE..I	HexNAc(4)Hex(7)	4395.06	>sp|Q7Z6B7|SRGP1_HUMAN SLIT-ROBO Rho GTPase-activating protein 1 OS=Homo sapiens OX=9606 GN=SRGAP1 PE=1 SV=1
E.GLNVN[+2539.930]LTETPE..A	HexNAc(7)Hex(6)Fuc(1)	4395.13	>sp|P01023|A2MG_HUMAN Alpha-2-macroglobulin OS=Homo sapiens OX=9606 GN=A2M PE=1 SV=3
E.GLNM[+15.995]N[+2385.977]LSSNSAK..K	HexNAc(5)Hex(4)NeuAc(2)	4395.17	>sp|Q14674|ESPL1_HUMAN Separin OS=Homo sapiens OX=9606 GN=ESPL1 PE=1 SV=3
K.QGGMSSSPN[+2344.950]ITISC[+57.021]QD..I	HexNAc(4)Hex(5)NeuAc(2)	4396.01	>sp|P01011|AACT_HUMAN Alpha-1-antichymotrypsin OS=Homo sapiens OX=9606 GN=SERPINA3 PE=1 SV=2
E.GLNFN[+2710.083]LTEIPE..A	HexNAc(5)Hex(6)NeuAc(2)	4396.15	>sp|P02787|TRFE_HUMAN Serotransferrin OS=Homo sapiens OX=9606 GN=TF PE=1 SV=3
K.ALPQPQN[+2498.904]VTSLLGC[+57.021]T..H	HexNAc(6)Hex(7)Fuc(1)	4396.98	>sp|Q9UKX7|NUP50_HUMAN Nuclear pore complex protein Nup50 OS=Homo sapiens OX=9606 GN=NUP50 PE=1 SV=2
K.GC[+57.021]VLLSYLN[+2860.088]E..T	HexNAc(6)Hex(7)Fuc(1)NeuAc(1)	4397.01	>sp|P02765|FETUA_HUMAN Alpha-2-HS-glycoprotein OS=Homo sapiens OX=9606 GN=AHSG PE=1 SV=2
E.AIPQGTN[+2555.925]ITEE..K	HexNAc(7)Hex(7)	4397.11	>sp|P20848|A1ATR_HUMAN Putative alpha-1-antitrypsin-related protein OS=Homo sapiens OX=9606 GN=SERPINA2 PE=1 SV=1
K.ALPQPQN[+2133.772]VTSLLGC[+57.021]TH..-	HexNAc(5)Hex(6)Fuc(1)	4398.08	>sp|Q6ZP01|RBM44_HUMAN RNA-binding protein 44 OS=Homo sapiens OX=9606 GN=RBM44 PE=2 SV=3
K.ALPQPQN[+2272.846]VTSLLGC[+57.021]T..H	HexNAc(8)Hex(4)	4400.09	>sp|P80108|PHLD_HUMAN Phosphatidylinositol-glycan-specific phospholipase D OS=Homo sapiens OX=9606 GN=GPLD1 PE=1 SV=3
R.GINN[+2946.089]GSDLPE..D	HexNAc(9)Hex(6)Fuc(1)	4400.99	>sp|P01009|A1AT_HUMAN Alpha-1-antitrypsin OS=Homo sapiens OX=9606 GN=SERPINA1 PE=1 SV=3
E.AIPQGTN[+2759.005]ITE..E	HexNAc(8)Hex(7)	4401.06	>sp|P02790|HEMO_HUMAN Hemopexin OS=Homo sapiens OX=9606 GN=HPX PE=1 SV=2
D.GSDSIGASN[+2491.008]FTGAK..K	HexNAc(4)Hex(5)Fuc(1)NeuAc(2)	4401.14	>sp|P01023|A2MG_HUMAN Alpha-2-macroglobulin OS=Homo sapiens OX=9606 GN=A2M PE=1 SV=3
R.SWPAVGN[+2475.926]C[+57.021]SSALR..W	HexNAc(9)Hex(4)	4409.02	>sp|Q6W2J9|BCOR_HUMAN BCL-6 corepressor OS=Homo sapiens OX=9606 GN=BCOR PE=1 SV=1
R.ILILPSVTRN[+2555.925]E..T	HexNAc(7)Hex(7)	4409.18	>sp|P02790|HEMO_HUMAN Hemopexin OS=Homo sapiens OX=9606 GN=HPX PE=1 SV=2
R.SWPAVGN[+2710.083]C[+57.021]SSALR..W	HexNAc(5)Hex(6)NeuAc(2)	4414.01	>sp|P02790|HEMO_HUMAN Hemopexin OS=Homo sapiens OX=9606 GN=HPX PE=1 SV=2
E.VMC[+57.021]LNGN[+1983.766]WTEPPQC[+57.021]K..D	HexNAc(4)Hex(5)NeuAc(1)	4416.09	>sp|Q9UIA0|CYH4_HUMAN Cytohesin-4 OS=Homo sapiens OX=9606 GN=CYTH4 PE=1 SV=1
R.GLNAMAN[+349.137]ETPDFMRARN[+1362.481]ATD..I	HexNAc(1)Fuc(1),HexNAc(2)Hex(5)Fuc(1)	4416.14	>sp|Q6W2J9|BCOR_HUMAN BCL-6 corepressor OS=Homo sapiens OX=9606 GN=BCOR PE=1 SV=1
K.GAFISN[+2344.950]FSMTVDGK..T	HexNAc(4)Hex(5)NeuAc(2)	4417.17	>sp|P00751|CFAB_HUMAN Complement factor B OS=Homo sapiens OX=9606 GN=CFB PE=1 SV=2
K.C[+57.021]GLVPVLAENYN[+2069.767]KSD..N	HexNAc(7)Hex(4)	4417.18	>sp|P02790|HEMO_HUMAN Hemopexin OS=Homo sapiens OX=9606 GN=HPX PE=1 SV=2
K.NLFLN[+3075.215]HSE..N	HexNAc(6)Hex(7)NeuAc(2)	4418.04	>sp|P11464|PSG1_HUMAN Pregnancy-specific beta-1-glycoprotein 1 OS=Homo sapiens OX=9606 GN=PSG1 PE=1 SV=1
D.GINN[+1618.634]YTC[+57.021]LC[+57.021]PPEYTGELC[+57.021]E..E	HexNAc(3)Hex(4)NeuAc(1)	4418.11	>sp|P02790|HEMO_HUMAN Hemopexin OS=Homo sapiens OX=9606 GN=HPX PE=1 SV=2
D.ANYYSN[+2573.062]ATTNE..Q	HexNAc(6)Hex(3)Fuc(1)NeuAc(2)	4419.1	>sp|P08603|CFAH_HUMAN Complement factor H OS=Homo sapiens OX=9606 GN=CFH PE=1 SV=4
K.C[+57.021]GLVPVLAENYN[+2344.950]K..S	HexNAc(4)Hex(5)NeuAc(2)	4420.22	>sp|P20929|NEBU_HUMAN Nebulin OS=Homo sapiens OX=9606 GN=NEB PE=1 SV=5
K.N[+2110.793]LSMPLLPADFHK..E	HexNAc(8)Hex(3)	4421.26	>sp|P19823|ITIH2_HUMAN Inter-alpha-trypsin inhibitor heavy chain H2 OS=Homo sapiens OX=9606 GN=ITIH2 PE=1 SV=2
E.GAIYPDN[+2256.851]TTDFQR..A	HexNAc(8)Hex(3)Fuc(1)	4423.15	>sp|P02787|TRFE_HUMAN Serotransferrin OS=Homo sapiens OX=9606 GN=TF PE=1 SV=3
K.ELPGVC[+57.021]N[+1907.714]ETM[+15.995]M[+15.995]ALWEE..C	HexNAc(7)Hex(3)	4428.14	>sp|P00738|HPT_HUMAN Haptoglobin OS=Homo sapiens OX=9606 GN=HP PE=1 SV=1
E.GAIYPDN[+2491.008]TTDFQR..A	HexNAc(4)Hex(5)Fuc(1)NeuAc(2)	4428.14	>sp|O94813|SLIT2_HUMAN Slit homolog 2 protein OS=Homo sapiens OX=9606 GN=SLIT2 PE=1 SV=1
R.LAN[+2307.872]LTQGEDQYYLR..V	HexNAc(4)Hex(7)NeuAc(1)	4431.14	>sp|P20742|PZP_HUMAN Pregnancy zone protein OS=Homo sapiens OX=9606 GN=PZP PE=1 SV=4
K.NLFLN[+1659.660]HSEN[+714.269]ATAK..D	HexNAc(4)Hex(3)NeuAc(1),HexNAc(2)Hex(1)Fuc(1)	4431.18	>sp|P02787|TRFE_HUMAN Serotransferrin OS=Homo sapiens OX=9606 GN=TF PE=1 SV=3
R.SWPAVGN[+2498.904]C[+57.021]SSALR..W	HexNAc(6)Hex(7)Fuc(1)	4432	>sp|P05546|HEP2_HUMAN Heparin cofactor 2 OS=Homo sapiens OX=9606 GN=SERPIND1 PE=1 SV=3
K.NLFLN[+2860.088]HSE..N	HexNAc(6)Hex(7)Fuc(1)NeuAc(1)	4432.08	>sp|P00450|CERU_HUMAN Ceruloplasmin OS=Homo sapiens OX=9606 GN=CP PE=1 SV=1
K.AALAAFNAQNN[+1983.766]GSNFQLEE..I	HexNAc(4)Hex(5)NeuAc(1)	4432.14	>sp|P10909|CLUS_HUMAN Clusterin OS=Homo sapiens OX=9606 GN=CLU PE=1 SV=1
K.ALPQPQN[+2307.872]VTSLLGC[+57.021]T..H	HexNAc(4)Hex(7)NeuAc(1)	4435.12	>sp|P00450|CERU_HUMAN Ceruloplasmin OS=Homo sapiens OX=9606 GN=CP PE=1 SV=1
D.EN[+2978.279]LTANE..V	HexNAc(5)Hex(6)NeuAc(3)	4437.24	>sp|P10909|CLUS_HUMAN Clusterin OS=Homo sapiens OX=9606 GN=CLU PE=1 SV=1
K.EN[+2344.950]LTAPGSDSAVFFE..Q	HexNAc(4)Hex(5)NeuAc(2)	4438.2	>sp|P00738|HPT_HUMAN Haptoglobin OS=Homo sapiens OX=9606 GN=HP PE=1 SV=1
K.ALPQPQN[+2311.819]VTSLLGC[+57.021]T..H	HexNAc(5)Hex(8)	4439.07	>sp|P02790|HEMO_HUMAN Hemopexin OS=Homo sapiens OX=9606 GN=HPX PE=1 SV=2
K.VC[+57.021]QDC[+57.021]PLLAPLN[+2227.872]DTR..V	HexNAc(6)Hex(4)NeuAc(1)	4439.15	>sp|P00738|HPT_HUMAN Haptoglobin OS=Homo sapiens OX=9606 GN=HP PE=1 SV=1
D.TVITNQEEPYQN[+2129.824]HSGR..F	HexNAc(4)Hex(5)Fuc(1)NeuAc(1)	4442.14	>sp|P02765|FETUA_HUMAN Alpha-2-HS-glycoprotein OS=Homo sapiens OX=9606 GN=AHSG PE=1 SV=2
E.QN[+2710.083]VSNAFLDK..G	HexNAc(5)Hex(6)NeuAc(2)	4444.17	>sp|P02790|HEMO_HUMAN Hemopexin OS=Homo sapiens OX=9606 GN=HPX PE=1 SV=2
E.GLNQPSN[+3221.273]E..S	HexNAc(6)Hex(7)Fuc(1)NeuAc(2)	4449.02	>sp|Q9NWL6|ASND1_HUMAN Asparagine synthetase domain-containing protein 1 OS=Homo sapiens OX=9606 GN=ASNSD1 PE=2 SV=2
E.ATPVN[+2710.083]LTEPAK..L	HexNAc(5)Hex(6)NeuAc(2)	4449.23	>sp|P00450|CERU_HUMAN Ceruloplasmin OS=Homo sapiens OX=9606 GN=CP PE=1 SV=1
E.FLN[+2227.872]QSSPFYFWMNGD..R	HexNAc(6)Hex(4)NeuAc(1)	4450.02	>sp|P02790|HEMO_HUMAN Hemopexin OS=Homo sapiens OX=9606 GN=HPX PE=1 SV=2
K.ALPQPQN[+2186.845]VTSLLGC[+57.021]TH..-	HexNAc(5)Hex(5)NeuAc(1)	4451.15	>sp|P02765|FETUA_HUMAN Alpha-2-HS-glycoprotein OS=Homo sapiens OX=9606 GN=AHSG PE=1 SV=2
K.MVSHHN[+2344.950]LTTGATLINE..Q	HexNAc(4)Hex(5)NeuAc(2)	4452.16	>sp|P02745|C1QA_HUMAN Complement C1q subcomponent subunit A OS=Homo sapiens OX=9606 GN=C1QA PE=1 SV=2
E.FLN[+1987.714]QSSPFYFWM[+15.995]NGD..R	HexNAc(5)Hex(6)	4455.03	>sp|P00450|CERU_HUMAN Ceruloplasmin OS=Homo sapiens OX=9606 GN=CP PE=1 SV=1
K.M[+15.995]VSHHN[+2110.793]LTTGATLINE..Q	HexNAc(8)Hex(3)	4463.16	>sp|Q14674|ESPL1_HUMAN Separin OS=Homo sapiens OX=9606 GN=ESPL1 PE=1 SV=3
R.GINGLFRN[+2714.031]FTLE..T	HexNAc(6)Hex(7)NeuAc(1)	4464.1	>sp|P05090|APOD_HUMAN Apolipoprotein D OS=Homo sapiens OX=9606 GN=APOD PE=1 SV=1
D.GLTSLN[+1946.687]QSN[+406.159]STLVALPE..G	HexNAc(4)Hex(7),HexNAc(2)	4466.11	>sp|P10909|CLUS_HUMAN Clusterin OS=Homo sapiens OX=9606 GN=CLU PE=1 SV=1
K.QNQC[+57.021]LEC[+57.021]SMN[+2215.825]ESLE..I	HexNAc(7)Hex(4)Fuc(1)	4467.03	>sp|P02790|HEMO_HUMAN Hemopexin OS=Homo sapiens OX=9606 GN=HPX PE=1 SV=2
R.GLTFQQN[+2129.824]ASSMC[+57.021]VPDQD..T	HexNAc(4)Hex(5)Fuc(1)NeuAc(1)	4467.07	>sp|P00738|HPT_HUMAN Haptoglobin OS=Homo sapiens OX=9606 GN=HP PE=1 SV=1
R.GINGLFRN[+2717.978]FTLE..T	HexNAc(7)Hex(8)	4468.05	>sp|P10909|CLUS_HUMAN Clusterin OS=Homo sapiens OX=9606 GN=CLU PE=1 SV=1
K.M[+15.995]VSHHN[+2344.950]LTTGATLINE..Q	HexNAc(4)Hex(5)NeuAc(2)	4468.15	>sp|P00738|HPT_HUMAN Haptoglobin OS=Homo sapiens OX=9606 GN=HP PE=1 SV=1
R.LAGKPTHIN[+2190.793]VSVVM[+15.995]AE..A	HexNAc(6)Hex(6)	4471.2	>sp|P00738|HPT_HUMAN Haptoglobin OS=Homo sapiens OX=9606 GN=HP PE=1 SV=1
E.QN[+2491.008]VSNAFLDKGE..F	HexNAc(4)Hex(5)Fuc(1)NeuAc(2)	4481.25	>sp|Q9NQ86|TRI36_HUMAN E3 ubiquitin-protein ligase TRIM36 OS=Homo sapiens OX=9606 GN=TRIM36 PE=1 SV=2
R.GLTFQQN[+2129.824]ASSM[+15.995]C[+57.021]VPDQD..T	HexNAc(4)Hex(5)Fuc(1)NeuAc(1)	4483.06	>sp|Q8TCN5|ZN507_HUMAN Zinc finger protein 507 OS=Homo sapiens OX=9606 GN=ZNF507 PE=1 SV=2
R.GLTFQQN[+2145.819]ASSMC[+57.021]VPDQD..T	HexNAc(4)Hex(6)NeuAc(1)	4483.06	>sp|Q92628|K0232_HUMAN Uncharacterized protein KIAA0232 OS=Homo sapiens OX=9606 GN=KIAA0232 PE=1 SV=5
R.EEQYN[+2856.141]STYR..V	HexNAc(5)Hex(6)Fuc(1)NeuAc(2)	4485.09	>sp|P01871|IGHM_HUMAN Immunoglobulin heavy constant mu OS=Homo sapiens OX=9606 GN=IGHM PE=1 SV=4
R.GLTFQQN[+2215.825]ASSM[+15.995]C[+57.021]VPD..Q	HexNAc(7)Hex(4)Fuc(1)	4485.06	>sp|Q9NQ86|TRI36_HUMAN E3 ubiquitin-protein ligase TRIM36 OS=Homo sapiens OX=9606 GN=TRIM36 PE=1 SV=2
E.GLNVN[+2860.088]LTETPE..A	HexNAc(6)Hex(7)Fuc(1)NeuAc(1)	4486.12	>sp|P00738|HPT_HUMAN Haptoglobin OS=Homo sapiens OX=9606 GN=HP PE=1 SV=1
E.GLNFN[+2800.031]LTEIPE..A	HexNAc(9)Hex(6)	4486.1	>sp|P0DOX2|IGA2_HUMAN Immunoglobulin alpha-2 heavy chain OS=Homo sapiens OX=9606 PE=1 SV=2
K.VC[+57.021]QDC[+57.021]PLLAPLN[+2532.035]D..T	HexNAc(5)Hex(4)Fuc(1)NeuAc(2)	4486.17	>sp|P00450|CERU_HUMAN Ceruloplasmin OS=Homo sapiens OX=9606 GN=CP PE=1 SV=1
R.GLTTPAVHVNGLEPYAN[+1540.529]YTFNVE..A	HexNAc(2)Hex(7)	4486.19	>sp|P0DOX6|IGM_HUMAN Immunoglobulin mu heavy chain OS=Homo sapiens OX=9606 PE=1 SV=2
D.GINN[+1930.692]YTC[+57.021]LC[+57.021]PPEYTGE..L	HexNAc(4)Hex(6)Fuc(1)	4487.09	>sp|P01871|IGHM_HUMAN Immunoglobulin heavy constant mu OS=Homo sapiens OX=9606 GN=IGHM PE=1 SV=4
E.VMC[+57.021]LNGN[+1825.661]WTEPPQC[+57.021]K..D	HexNAc(5)Hex(5)	4487.15	>sp|P0DOX5|IGG1_HUMAN Immunoglobulin gamma-1 heavy chain OS=Homo sapiens OX=9606 PE=1 SV=2
R.VYKPSAGN[+2491.008]NSLYR..D	HexNAc(4)Hex(5)Fuc(1)NeuAc(2)	4488.19	>sp|P0DOX6|IGM_HUMAN Immunoglobulin mu heavy chain OS=Homo sapiens OX=9606 PE=1 SV=2
D.GLTSLN[+349.137]QSN[+2026.687]STLVALPE..G	HexNAc(1)Fuc(1),HexNAc(2)Hex(10)	4489.08	>sp|P20848|A1ATR_HUMAN Putative alpha-1-antitrypsin-related protein OS=Homo sapiens OX=9606 GN=SERPINA2 PE=1 SV=1
K.SLGNVN[+2498.904]FTVSAEALE..S	HexNAc(6)Hex(7)Fuc(1)	4489.11	>sp|P01009|A1AT_HUMAN Alpha-1-antitrypsin OS=Homo sapiens OX=9606 GN=SERPINA1 PE=1 SV=3
R.GLN[+2856.141]VTLSSTGR..N	HexNAc(5)Hex(6)Fuc(1)NeuAc(2)	4489.17	>sp|P02765|FETUA_HUMAN Alpha-2-HS-glycoprotein OS=Homo sapiens OX=9606 GN=AHSG PE=1 SV=2
D.MKN[+2344.950]TTC[+57.021]QDLQIE..V	HexNAc(4)Hex(5)NeuAc(2)	4494.23	>sp|P21709|EPHA1_HUMAN Ephrin type-A receptor 1 OS=Homo sapiens OX=9606 GN=EPHA1 PE=1 SV=4
K.YNSQN[+2092.745]QSNNQFVLYR..I	HexNAc(4)Hex(7)Fuc(1)	4496.05	>sp|O94813|SLIT2_HUMAN Slit homolog 2 protein OS=Homo sapiens OX=9606 GN=SLIT2 PE=1 SV=1
K.LGAC[+57.021]N[+2555.925]DTLQQLM[+15.995]E..V	HexNAc(7)Hex(7)	4504.03	>sp|P08603|CFAH_HUMAN Complement factor H OS=Homo sapiens OX=9606 GN=CFH PE=1 SV=4
R.GLNN[+3221.273]DSPE..R	HexNAc(6)Hex(7)Fuc(1)NeuAc(2)	4506.07	>sp|P02749|APOH_HUMAN Beta-2-glycoprotein 1 OS=Homo sapiens OX=9606 GN=APOH PE=1 SV=3
E.AN[+2759.005]LTC[+57.021]TLTGLR..D	HexNAc(8)Hex(7)	4507.08	>sp|Q8TCN5|ZN507_HUMAN Zinc finger protein 507 OS=Homo sapiens OX=9606 GN=ZNF507 PE=1 SV=2
K.GINSN[+3018.193]STANLE..D	HexNAc(5)Hex(7)Fuc(1)NeuAc(2)	4507.07	>sp|P01023|A2MG_HUMAN Alpha-2-macroglobulin OS=Homo sapiens OX=9606 GN=A2M PE=1 SV=3
R.GLTFQQN[+2170.851]ASSMC[+57.021]VPDQD..T	HexNAc(5)Hex(4)Fuc(1)NeuAc(1)	4508.09	>sp|P0C0L4|CO4A_HUMAN Complement C4-A OS=Homo sapiens OX=9606 GN=C4A PE=1 SV=2
R.GINGLFRN[+2759.005]FTLE..T	HexNAc(8)Hex(7)	4509.08	>sp|P0C0L4|CO4A_HUMAN Complement C4-A OS=Homo sapiens OX=9606 GN=C4A PE=1 SV=2
R.GLTFQQN[+1942.740]ASSMC[+57.021]VPDQD..T	HexNAc(3)Hex(6)NeuAc(1)	4509.15	>sp|P01042|KNG1_HUMAN Kininogen-1 OS=Homo sapiens OX=9606 GN=KNG1 PE=1 SV=2
R.QDQC[+57.021]IYN[+2024.793]TTYLNVQRE..N	HexNAc(5)Hex(4)NeuAc(1)	4509.17	>sp|P01008|ANT3_HUMAN Antithrombin-III OS=Homo sapiens OX=9606 GN=SERPINC1 PE=1 SV=1
K.LDAPTNLQFVN[+2710.083]E..T	HexNAc(5)Hex(6)NeuAc(2)	4510.19	>sp|Q7Z6B7|SRGP1_HUMAN SLIT-ROBO Rho GTPase-activating protein 1 OS=Homo sapiens OX=9606 GN=SRGAP1 PE=1 SV=1
R.QDQC[+57.021]IYN[+2227.872]TTYLNVQR..E	HexNAc(6)Hex(4)NeuAc(1)	4513.12	>sp|P01876|IGHA1_HUMAN Immunoglobulin heavy constant alpha 1 OS=Homo sapiens OX=9606 GN=IGHA1 PE=1 SV=2
R.GINN[+3059.220]GSDLPE..D	HexNAc(6)Hex(6)Fuc(1)NeuAc(2)	4514.13	>sp|Q86V59|PNM8A_HUMAN Paraneoplastic antigen-like protein 8A OS=Homo sapiens OX=9606 GN=PNMA8A PE=1 SV=2
R.EEQFN[+2676.952]STYR..V	HexNAc(6)Hex(9)	4519.07	>sp|P01871|IGHM_HUMAN Immunoglobulin heavy constant mu OS=Homo sapiens OX=9606 GN=IGHM PE=1 SV=4
D.FSGN[+2291.877]ASC[+57.021]HPPEAK..T	HexNAc(4)Hex(6)Fuc(1)NeuAc(1)	4521.18	>sp|Q9NQ86|TRI36_HUMAN E3 ubiquitin-protein ligase TRIM36 OS=Homo sapiens OX=9606 GN=TRIM36 PE=1 SV=2
D.FSGN[+2295.824]ASC[+57.021]HPPEAK..T	HexNAc(5)Hex(7)Fuc(1)	4525.13	>sp|P01871|IGHM_HUMAN Immunoglobulin heavy constant mu OS=Homo sapiens OX=9606 GN=IGHM PE=1 SV=4
K.ALPQPQN[+2491.008]VTSLLGC[+57.021]TH..-	HexNAc(4)Hex(5)Fuc(1)NeuAc(2)	4526.15	>sp|P01871|IGHM_HUMAN Immunoglobulin heavy constant mu OS=Homo sapiens OX=9606 GN=IGHM PE=1 SV=4
E.ATFPVHQPGN[+2344.950]YSC[+57.021]SYR..T	HexNAc(4)Hex(5)NeuAc(2)	4528.06	>sp|P02763|A1AG1_HUMAN Alpha-1-acid glycoprotein 1 OS=Homo sapiens OX=9606 GN=ORM1 PE=1 SV=1
E.GLNFN[+3022.141]LTE..I	HexNAc(6)Hex(8)Fuc(1)NeuAc(1)	4528.11	>sp|P02751|FINC_HUMAN Fibronectin OS=Homo sapiens OX=9606 GN=FN1 PE=1 SV=4
R.GLNN[+2860.088]DSPER..R	HexNAc(6)Hex(7)Fuc(1)NeuAc(1)	4530.16	>sp|P02763|A1AG1_HUMAN Alpha-1-acid glycoprotein 1 OS=Homo sapiens OX=9606 GN=ORM1 PE=1 SV=1
R.AVNFN[+2307.872]GSAGTPVTFNE..N	HexNAc(4)Hex(7)NeuAc(1)	4531.15	>sp|Q9UIA0|CYH4_HUMAN Cytohesin-4 OS=Homo sapiens OX=9606 GN=CYTH4 PE=1 SV=1
E.GVDTAGSTGVTLN[+2311.819]LTSK..P	HexNAc(5)Hex(8)	4531.18	>sp|P01861|IGHG4_HUMAN Immunoglobulin heavy constant gamma 4 OS=Homo sapiens OX=9606 GN=IGHG4 PE=1 SV=1
R.GLNAMAN[+3343.411]E..T	HexNAc(6)Hex(7)NeuAc(3)	4532.12	>sp|O43236|SEPT4_HUMAN Septin-4 OS=Homo sapiens OX=9606 GN=SEPTIN4 PE=1 SV=1
R.GLNN[+3018.193]DSPE..R	HexNAc(5)Hex(7)Fuc(1)NeuAc(2)	4532.16	>sp|O43236|SEPT4_HUMAN Septin-4 OS=Homo sapiens OX=9606 GN=SEPTIN4 PE=1 SV=1
E.ATFPVHQPGN[+1809.666]YSC[+57.021]SYRTDGE..G	HexNAc(5)Hex(4)Fuc(1)	4535.09	>sp|P02790|HEMO_HUMAN Hemopexin OS=Homo sapiens OX=9606 GN=HPX PE=1 SV=2
E.GLNFN[+1971.719]LTEIPEAQIHE..G	HexNAc(5)Hex(5)Fuc(1)	4535.33	>sp|P04217|A1BG_HUMAN Alpha-1B-glycoprotein OS=Homo sapiens OX=9606 GN=A1BG PE=1 SV=4
R.AVNFN[+2186.845]GSAGTPVTFNENGD..A	HexNAc(5)Hex(5)NeuAc(1)	4537.13	>sp|P01009|A1AT_HUMAN Alpha-1-antitrypsin OS=Homo sapiens OX=9606 GN=SERPINA1 PE=1 SV=3
E.GLNVN[+3079.163]LTE..T	HexNAc(7)Hex(8)NeuAc(1)	4537.13	>sp|Q7Z6B7|SRGP1_HUMAN SLIT-ROBO Rho GTPase-activating protein 1 OS=Homo sapiens OX=9606 GN=SRGAP1 PE=1 SV=1
R.AVNFN[+2313.873]GSAGTPVTFNE..N	HexNAc(9)Hex(3)	4537.15	>sp|O00222|GRM8_HUMAN Metabotropic glutamate receptor 8 OS=Homo sapiens OX=9606 GN=GRM8 PE=1 SV=2
D.QQQN[+3079.163]LTE..Q	HexNAc(7)Hex(8)NeuAc(1)	4538.09	>sp|P08185|CBG_HUMAN Corticosteroid-binding globulin OS=Homo sapiens OX=9606 GN=SERPINA6 PE=1 SV=1
E.GLNFN[+2856.141]LTEIPE..A	HexNAc(5)Hex(6)Fuc(1)NeuAc(2)	4542.21	>sp|P20929|NEBU_HUMAN Nebulin OS=Homo sapiens OX=9606 GN=NEB PE=1 SV=5
K.VN[+1764.692]WSHN[+1241.454]GSAIR..Y	HexNAc(3)Hex(4)Fuc(1)NeuAc(1),HexNAc(3)Hex(3)Fuc(1)	4546.02	>sp|Q7Z6B7|SRGP1_HUMAN SLIT-ROBO Rho GTPase-activating protein 1 OS=Homo sapiens OX=9606 GN=SRGAP1 PE=1 SV=1
R.SWPAVGN[+2336.851]C[+57.021]SSALRWLGR..Y	HexNAc(6)Hex(6)Fuc(1)	4553.06	>sp|P04217|A1BG_HUMAN Alpha-1B-glycoprotein OS=Homo sapiens OX=9606 GN=A1BG PE=1 SV=4
E.GLNQPSN[+3327.416]E..S	HexNAc(6)Hex(6)Fuc(1)NeuAc(3)	4555.16	>sp|P01009|A1AT_HUMAN Alpha-1-antitrypsin OS=Homo sapiens OX=9606 GN=SERPINA1 PE=1 SV=3
R.EEQYN[+2714.031]STFR..V	HexNAc(6)Hex(7)NeuAc(1)	4556.15	>sp|O00222|GRM8_HUMAN Metabotropic glutamate receptor 8 OS=Homo sapiens OX=9606 GN=GRM8 PE=1 SV=2
K.VC[+57.021]QDC[+57.021]PLLAPLN[+2344.950]DTR..V	HexNAc(4)Hex(5)NeuAc(2)	4556.23	>sp|P20848|A1ATR_HUMAN Putative alpha-1-antitrypsin-related protein OS=Homo sapiens OX=9606 GN=SERPINA2 PE=1 SV=1
R.SWPAVGN[+2856.141]C[+57.021]SSALR..W	HexNAc(5)Hex(6)Fuc(1)NeuAc(2)	4560.07	>sp|O00222|GRM8_HUMAN Metabotropic glutamate receptor 8 OS=Homo sapiens OX=9606 GN=GRM8 PE=1 SV=2
K.GLN[+3545.378]LTE..D	HexNAc(6)Hex(9)Fuc(1)NeuAc(2)	4561.07	>sp|O94967|WDR47_HUMAN WD repeat-containing protein 47 OS=Homo sapiens OX=9606 GN=WDR47 PE=1 SV=1
R.ITYSIVQTN[+2190.793]C[+57.021]SKE..N	HexNAc(6)Hex(6)	4561.23	>sp|P01009|A1AT_HUMAN Alpha-1-antitrypsin OS=Homo sapiens OX=9606 GN=SERPINA1 PE=1 SV=3
R.ITYSIVQTN[+2619.930]C[+57.021]SK..E	HexNAc(5)Hex(9)Fuc(1)	4562.06	>sp|P52179|MYOM1_HUMAN Myomesin-1 OS=Homo sapiens OX=9606 GN=MYOM1 PE=1 SV=2
D.ATTLDDN[+2092.745]GTMLFFK..G	HexNAc(4)Hex(7)Fuc(1)	4564.28	>sp|P02790|HEMO_HUMAN Hemopexin OS=Homo sapiens OX=9606 GN=HPX PE=1 SV=2
E.GVDTAGSTGVTLN[+2344.950]LTSK..P	HexNAc(4)Hex(5)NeuAc(2)	4564.31	>sp|Q14674|ESPL1_HUMAN Separin OS=Homo sapiens OX=9606 GN=ESPL1 PE=1 SV=3
E.GLNFN[+3059.220]LTE..I	HexNAc(6)Hex(6)Fuc(1)NeuAc(2)	4565.19	>sp|P01860|IGHG3_HUMAN Immunoglobulin heavy constant gamma 3 OS=Homo sapiens OX=9606 GN=IGHG3 PE=1 SV=2
E.ATTLDELPSN[+2336.851]KTAE..K	HexNAc(6)Hex(6)Fuc(1)	4565.28	>sp|P02765|FETUA_HUMAN Alpha-2-HS-glycoprotein OS=Homo sapiens OX=9606 GN=AHSG PE=1 SV=2
K.FN[+2921.058]LTETSEAE..I	HexNAc(8)Hex(8)	4571.09	>sp|P02790|HEMO_HUMAN Hemopexin OS=Homo sapiens OX=9606 GN=HPX PE=1 SV=2
K.VVLHPN[+2701.983]YSQVD..I	HexNAc(7)Hex(7)Fuc(1)	4571.14	>sp|Q08380|LG3BP_HUMAN Galectin-3-binding protein OS=Homo sapiens OX=9606 GN=LGALS3BP PE=1 SV=1
E.GLNQPSN[+3343.411]E..S	HexNAc(6)Hex(7)NeuAc(3)	4571.15	>sp|P01042|KNG1_HUMAN Kininogen-1 OS=Homo sapiens OX=9606 GN=KNG1 PE=1 SV=2
K.ALPQPQN[+2307.872]VTSLLGC[+57.021]TH..-	HexNAc(4)Hex(7)NeuAc(1)	4572.18	>sp|P01042|KNG1_HUMAN Kininogen-1 OS=Homo sapiens OX=9606 GN=KNG1 PE=1 SV=2
D.ATTLDDN[+2313.873]GTM[+15.995]LFFK..G	HexNAc(9)Hex(3)	4572.23	>sp|P02790|HEMO_HUMAN Hemopexin OS=Homo sapiens OX=9606 GN=HPX PE=1 SV=2
E.GLNFN[+3067.115]LTE..I	HexNAc(8)Hex(8)Fuc(1)	4573.08	>sp|P08185|CBG_HUMAN Corticosteroid-binding globulin OS=Homo sapiens OX=9606 GN=SERPINA6 PE=1 SV=1
K.AALAAFNAQNN[+1768.640]GSNFQLEEISR..A	HexNAc(4)Hex(5)Fuc(1)	4573.23	>sp|P01009|A1AT_HUMAN Alpha-1-antitrypsin OS=Homo sapiens OX=9606 GN=SERPINA1 PE=1 SV=3
K.ELPGVC[+57.021]N[+2069.767]ETM[+15.995]MALWEE..C	HexNAc(7)Hex(4)	4574.19	>sp|Q9NVN3|RIC8B_HUMAN Synembryn-B OS=Homo sapiens OX=9606 GN=RIC8B PE=1 SV=2
E.YIVSASN[+2344.950]FTSQLSSQVE..Q	HexNAc(4)Hex(5)NeuAc(2)	4574.2	>sp|P01011|AACT_HUMAN Alpha-1-antichymotrypsin OS=Homo sapiens OX=9606 GN=SERPINA3 PE=1 SV=2
R.ALGFEN[+2860.088]ATQALGR..A	HexNAc(6)Hex(7)Fuc(1)NeuAc(1)	4577.14	>sp|P00738|HPT_HUMAN Haptoglobin OS=Homo sapiens OX=9606 GN=HP PE=1 SV=1
K.ALPQPQN[+2313.873]VTSLLGC[+57.021]TH..-	HexNAc(9)Hex(3)	4578.18	>sp|Q14674|ESPL1_HUMAN Separin OS=Homo sapiens OX=9606 GN=ESPL1 PE=1 SV=3
K.AALAAFNAQNN[+2129.824]GSNFQLEE..I	HexNAc(4)Hex(5)Fuc(1)NeuAc(1)	4578.2	>sp|P02790|HEMO_HUMAN Hemopexin OS=Homo sapiens OX=9606 GN=HPX PE=1 SV=2
K.EN[+2256.851]LTAPGSDSAVFFE..Q	HexNAc(8)Hex(3)Fuc(1)	4579.27	>sp|P02790|HEMO_HUMAN Hemopexin OS=Homo sapiens OX=9606 GN=HPX PE=1 SV=2
K.VVLHPN[+2710.083]YSQVD..I	HexNAc(5)Hex(6)NeuAc(2)	4579.24	>sp|P02790|HEMO_HUMAN Hemopexin OS=Homo sapiens OX=9606 GN=HPX PE=1 SV=2
R.LAGKPTHVN[+2028.740]VSVVM[+15.995]AEVD..G	HexNAc(6)Hex(5)	4579.32	>sp|P01009|A1AT_HUMAN Alpha-1-antitrypsin OS=Homo sapiens OX=9606 GN=SERPINA1 PE=1 SV=3
R.VYKPSAGN[+1780.687]NSLYRDTAVFE..C	HexNAc(3)Hex(5)NeuAc(1)	4580.34	>sp|P02765|FETUA_HUMAN Alpha-2-HS-glycoprotein OS=Homo sapiens OX=9606 GN=AHSG PE=1 SV=2
D.YAN[+2978.279]YSC[+57.021]IASVR..N	HexNAc(5)Hex(6)NeuAc(3)	4581.15	>sp|P10909|CLUS_HUMAN Clusterin OS=Homo sapiens OX=9606 GN=CLU PE=1 SV=1
R.LAGKPTHVN[+1565.560]VSVVMAEVDGTC[+57.021]Y..-	HexNAc(3)Hex(5)Fuc(1)	4581.31	>sp|P04114|APOB_HUMAN Apolipoprotein B-100 OS=Homo sapiens OX=9606 GN=APOB PE=1 SV=2
D.QQQN[+2694.088]LTEQFLNR..S	HexNAc(5)Hex(5)Fuc(1)NeuAc(2)	4582.2	>sp|Q08380|LG3BP_HUMAN Galectin-3-binding protein OS=Homo sapiens OX=9606 GN=LGALS3BP PE=1 SV=1
R.LAGKPTHIN[+1727.613]VSVVM[+15.995]AEADGTC[+57.021]..Y	HexNAc(3)Hex(6)Fuc(1)	4582.28	>sp|P02790|HEMO_HUMAN Hemopexin OS=Homo sapiens OX=9606 GN=HPX PE=1 SV=2
K.AAIPSALDTN[+2710.083]SSK..S	HexNAc(5)Hex(6)NeuAc(2)	4583.26	>sp|P02765|FETUA_HUMAN Alpha-2-HS-glycoprotein OS=Homo sapiens OX=9606 GN=AHSG PE=1 SV=2
R.LAGKPTHVN[+2332.903]VSVVMAE..V	HexNAc(5)Hex(5)Fuc(1)NeuAc(1)	4583.3	>sp|P00450|CERU_HUMAN Ceruloplasmin OS=Homo sapiens OX=9606 GN=CP PE=1 SV=1
D.GINN[+2548.030]YTC[+57.021]LC[+57.021]PPE..Y	HexNAc(5)Hex(5)NeuAc(2)	4584.16	>sp|P00738|HPT_HUMAN Haptoglobin OS=Homo sapiens OX=9606 GN=HP PE=1 SV=1
K.EN[+2491.008]LTAPGSDSAVFFE..Q	HexNAc(4)Hex(5)Fuc(1)NeuAc(2)	4584.26	>sp|P01876|IGHA1_HUMAN Immunoglobulin heavy constant alpha 1 OS=Homo sapiens OX=9606 GN=IGHA1 PE=1 SV=2
R.LAGKPTHVN[+2088.797]VSVVM[+15.995]AE..V	HexNAc(3)Hex(6)Fuc(1)NeuAc(1)	4584.36	>sp|P02749|APOH_HUMAN Beta-2-glycoprotein 1 OS=Homo sapiens OX=9606 GN=APOH PE=1 SV=3
D.ATTLDDN[+2344.950]GTMLFFK..G	HexNAc(4)Hex(5)NeuAc(2)	4587.31	>sp|Q7Z553|MDGA2_HUMAN MAM domain-containing glycosylphosphatidylinositol anchor protein 2 OS=Homo sapiens OX=9606 GN=MDGA2 PE=1 SV=2
E.QN[+2856.141]VSNAFLDK..G	HexNAc(5)Hex(6)Fuc(1)NeuAc(2)	4590.23	>sp|P01876|IGHA1_HUMAN Immunoglobulin heavy constant alpha 1 OS=Homo sapiens OX=9606 GN=IGHA1 PE=1 SV=2
K.QVFPGLNYC[+57.021]TSGAYSN[+1983.766]ASSTD..S	HexNAc(4)Hex(5)NeuAc(1)	4592.07	>sp|O94967|WDR47_HUMAN WD repeat-containing protein 47 OS=Homo sapiens OX=9606 GN=WDR47 PE=1 SV=1
E.GLNFN[+2676.952]LTEIPE..A	HexNAc(6)Hex(9)	4592.19	>sp|P0DOX2|IGA2_HUMAN Immunoglobulin alpha-2 heavy chain OS=Homo sapiens OX=9606 PE=1 SV=2
E.AALAAGMQVVM[+15.995]VPDGN[+2307.872]LSR..D	HexNAc(4)Hex(7)NeuAc(1)	4593.19	>sp|Q08380|LG3BP_HUMAN Galectin-3-binding protein OS=Homo sapiens OX=9606 GN=LGALS3BP PE=1 SV=1
K.AALAAFNAQNN[+2344.950]GSNFQLE..E	HexNAc(4)Hex(5)NeuAc(2)	4594.19	>sp|P01876|IGHA1_HUMAN Immunoglobulin heavy constant alpha 1 OS=Homo sapiens OX=9606 GN=IGHA1 PE=1 SV=2
E.QN[+2860.088]VSNAFLDK..G	HexNAc(6)Hex(7)Fuc(1)NeuAc(1)	4594.18	>sp|O94813|SLIT2_HUMAN Slit homolog 2 protein OS=Homo sapiens OX=9606 GN=SLIT2 PE=1 SV=1
E.ATPVN[+2856.141]LTEPAK..L	HexNAc(5)Hex(6)Fuc(1)NeuAc(2)	4595.28	>sp|P00450|CERU_HUMAN Ceruloplasmin OS=Homo sapiens OX=9606 GN=CP PE=1 SV=1
K.SLTFN[+2539.930]ETYQDISE..L	HexNAc(7)Hex(6)Fuc(1)	4596.15	>sp|P01876|IGHA1_HUMAN Immunoglobulin heavy constant alpha 1 OS=Homo sapiens OX=9606 GN=IGHA1 PE=1 SV=2
K.AALAAAQYKSSN[+2215.825]ASETE..P	HexNAc(7)Hex(4)Fuc(1)	4596.24	>sp|P02790|HEMO_HUMAN Hemopexin OS=Homo sapiens OX=9606 GN=HPX PE=1 SV=2
K.NC[+57.021]GVN[+2344.950]C[+57.021]SGDVFTALIGE..I	HexNAc(4)Hex(5)NeuAc(2)	4597.18	>sp|P00450|CERU_HUMAN Ceruloplasmin OS=Homo sapiens OX=9606 GN=CP PE=1 SV=1
R.VIDFN[+1983.766]C[+57.021]TTSSVSSALANTK..D	HexNAc(4)Hex(5)NeuAc(1)	4597.26	>sp|P04114|APOB_HUMAN Apolipoprotein B-100 OS=Homo sapiens OX=9606 GN=APOB PE=1 SV=2
E.ATPVN[+2860.088]LTEPAK..L	HexNAc(6)Hex(7)Fuc(1)NeuAc(1)	4599.23	>sp|P01009|A1AT_HUMAN Alpha-1-antitrypsin OS=Homo sapiens OX=9606 GN=SERPINA1 PE=1 SV=3
K.GC[+57.021]VLLSHLN[+2133.772]ETVTVSASLE..S	HexNAc(5)Hex(6)Fuc(1)	4602.23	>sp|Q08623|HDHD1_HUMAN Pseudouridine-5'-phosphatase OS=Homo sapiens OX=9606 GN=PUDP PE=1 SV=3
E.ATPVN[+2864.036]LTEPAK..L	HexNAc(7)Hex(8)Fuc(1)	4603.18	>sp|P02765|FETUA_HUMAN Alpha-2-HS-glycoprotein OS=Homo sapiens OX=9606 GN=AHSG PE=1 SV=2
E.QFN[+3165.364]STYR..V	HexNAc(6)Hex(5)Fuc(1)NeuAc(3)	4609.22	>sp|P00450|CERU_HUMAN Ceruloplasmin OS=Homo sapiens OX=9606 GN=CP PE=1 SV=1
E.QYN[+3165.364]STFR..V	HexNAc(6)Hex(5)Fuc(1)NeuAc(3)	4609.22	>sp|P05090|APOD_HUMAN Apolipoprotein D OS=Homo sapiens OX=9606 GN=APOD PE=1 SV=1
K.ALPQPQN[+2344.950]VTSLLGC[+57.021]TH..-	HexNAc(4)Hex(5)NeuAc(2)	4609.26	>sp|P01008|ANT3_HUMAN Antithrombin-III OS=Homo sapiens OX=9606 GN=SERPINC1 PE=1 SV=1
R.QSN[+3343.411]ETYR..D	HexNAc(6)Hex(7)NeuAc(3)	4610.16	>sp|Q15652|JHD2C_HUMAN Probable JmjC domain-containing histone demethylation protein 2C OS=Homo sapiens OX=9606 GN=JMJD1C PE=1 SV=2
D.GLTSLN[+876.322]QSN[+1622.582]STLVALPE..G	HexNAc(2)Hex(2)Fuc(1),HexNAc(4)Hex(5)	4612.16	>sp|P09871|C1S_HUMAN Complement C1s subcomponent OS=Homo sapiens OX=9606 GN=C1S PE=1 SV=1
R.GLTFQQN[+2573.062]ASSM[+15.995]C[+57.021]VPD..Q	HexNAc(6)Hex(3)Fuc(1)NeuAc(2)	4613.12	>sp|P04196|HRG_HUMAN Histidine-rich glycoprotein OS=Homo sapiens OX=9606 GN=HRG PE=1 SV=1
E.AALAAGM[+15.995]QVVM[+15.995]VPDGN[+2311.819]LSR..D	HexNAc(5)Hex(8)	4613.13	>sp|P05090|APOD_HUMAN Apolipoprotein D OS=Homo sapiens OX=9606 GN=APOD PE=1 SV=1
R.QDQC[+57.021]IYN[+2332.903]TTYLNVQR..E	HexNAc(5)Hex(5)Fuc(1)NeuAc(1)	4618.15	>sp|P20742|PZP_HUMAN Pregnancy zone protein OS=Homo sapiens OX=9606 GN=PZP PE=1 SV=4
E.AALAAGMQVVMVPDGN[+2348.898]LSR..D	HexNAc(5)Hex(6)NeuAc(1)	4618.22	>sp|P05090|APOD_HUMAN Apolipoprotein D OS=Homo sapiens OX=9606 GN=APOD PE=1 SV=1
D.GSDSIGASN[+2350.793]FTGAKK..C	HexNAc(2)Hex(12)	4618.19	>sp|P01861|IGHG4_HUMAN Immunoglobulin heavy constant gamma 4 OS=Homo sapiens OX=9606 GN=IGHG4 PE=1 SV=1
D.GSDSIGASN[+2710.083]FTGAK..K	HexNAc(5)Hex(6)NeuAc(2)	4620.22	>sp|P01860|IGHG3_HUMAN Immunoglobulin heavy constant gamma 3 OS=Homo sapiens OX=9606 GN=IGHG3 PE=1 SV=2
E.ATFPVHQPGN[+2211.877]YSC[+57.021]SYR..T	HexNAc(6)Hex(3)Fuc(1)NeuAc(1)	4624.15	>sp|P02790|HEMO_HUMAN Hemopexin OS=Homo sapiens OX=9606 GN=HPX PE=1 SV=2
E.IQATN[+2548.030]ASGSPTSM[+15.995]LVVD..A	HexNAc(5)Hex(5)NeuAc(2)	4624.2	>sp|P02790|HEMO_HUMAN Hemopexin OS=Homo sapiens OX=9606 GN=HPX PE=1 SV=2
K.ALPQPQN[+2498.904]VTSLLGC[+57.021]T..H	HexNAc(6)Hex(7)Fuc(1)	4626.15	>sp|P02790|HEMO_HUMAN Hemopexin OS=Homo sapiens OX=9606 GN=HPX PE=1 SV=2
R.LAGKPTHVN[+2092.745]VSVVMAEVD..G	HexNAc(4)Hex(7)Fuc(1)	4627.33	>sp|P78332|RBM6_HUMAN RNA-binding protein 6 OS=Homo sapiens OX=9606 GN=RBM6 PE=1 SV=5
E.GLNFN[+2714.031]LTEIPE..A	HexNAc(6)Hex(7)NeuAc(1)	4629.27	>sp|Q8TCN5|ZN507_HUMAN Zinc finger protein 507 OS=Homo sapiens OX=9606 GN=ZNF507 PE=1 SV=2
E.ATFPVHQPGN[+1907.714]YSC[+57.021]SYRTDGE..G	HexNAc(7)Hex(3)	4633.14	>sp|P01871|IGHM_HUMAN Immunoglobulin heavy constant mu OS=Homo sapiens OX=9606 GN=IGHM PE=1 SV=4
E.GLNFN[+2717.978]LTEIPE..A	HexNAc(7)Hex(8)	4633.22	>sp|Q08623|HDHD1_HUMAN Pseudouridine-5'-phosphatase OS=Homo sapiens OX=9606 GN=PUDP PE=1 SV=3
R.AVNFN[+1907.714]GSAGTPVTFNENGDAPGR..Y	HexNAc(7)Hex(3)	4639.21	>sp|P02763|A1AG1_HUMAN Alpha-1-acid glycoprotein 1 OS=Homo sapiens OX=9606 GN=ORM1 PE=1 SV=1
R.AQLLQGLGFN[+2710.083]LTER..S	HexNAc(5)Hex(6)NeuAc(2)	4639.28	>sp|Q08623|HDHD1_HUMAN Pseudouridine-5'-phosphatase OS=Homo sapiens OX=9606 GN=PUDP PE=1 SV=3
K.NLFLN[+1038.375]HSEN[+1362.481]ATAKD..I	HexNAc(2)Hex(3)Fuc(1),HexNAc(2)Hex(5)Fuc(1)	4643.22	>sp|P00751|CFAB_HUMAN Complement factor B OS=Homo sapiens OX=9606 GN=CFB PE=1 SV=2
K.M[+15.995]VSHHN[+2291.877]LTTGATLINE..Q	HexNAc(4)Hex(6)Fuc(1)NeuAc(1)	4644.25	>sp|P00751|CFAB_HUMAN Complement factor B OS=Homo sapiens OX=9606 GN=CFB PE=1 SV=2
K.NLFLN[+3075.215]HSE..N	HexNAc(6)Hex(7)NeuAc(2)	4647.21	>sp|P04217|A1BG_HUMAN Alpha-1B-glycoprotein OS=Homo sapiens OX=9606 GN=A1BG PE=1 SV=4
K.VC[+57.021]QDC[+57.021]PLLAPLN[+2694.088]D..T	HexNAc(5)Hex(5)Fuc(1)NeuAc(2)	4648.22	>sp|P04217|A1BG_HUMAN Alpha-1B-glycoprotein OS=Homo sapiens OX=9606 GN=A1BG PE=1 SV=4
R.AFGSNPN[+1565.560]LTKVVFLNTQLC[+57.021]QFR..P	HexNAc(3)Hex(5)Fuc(1)	4648.31	>sp|Q8TD90|MAGE2_HUMAN Melanoma-associated antigen E2 OS=Homo sapiens OX=9606 GN=MAGEE2 PE=2 SV=1
R.AN[+2657.009]LSSQALQM[+15.995]SLD..Y	HexNAc(5)Hex(7)Fuc(1)NeuAc(1)	4649.19	>sp|P02790|HEMO_HUMAN Hemopexin OS=Homo sapiens OX=9606 GN=HPX PE=1 SV=2
R.ITYSIVQTN[+2710.083]C[+57.021]SK..E	HexNAc(5)Hex(6)NeuAc(2)	4652.21	>sp|P01876|IGHA1_HUMAN Immunoglobulin heavy constant alpha 1 OS=Homo sapiens OX=9606 GN=IGHA1 PE=1 SV=2
R.QQQHLFGSN[+1768.640]VTDC[+57.021]SGNFC[+57.021]LFR..S	HexNAc(4)Hex(5)Fuc(1)	4653.11	>sp|P01009|A1AT_HUMAN Alpha-1-antitrypsin OS=Homo sapiens OX=9606 GN=SERPINA1 PE=1 SV=3
E.GLNFN[+2092.745]LTEIPEAQIHE..G	HexNAc(4)Hex(7)Fuc(1)	4656.35	>sp|P04217|A1BG_HUMAN Alpha-1B-glycoprotein OS=Homo sapiens OX=9606 GN=A1BG PE=1 SV=4
E.VTVPSSYGGQLC[+57.021]GLC[+57.021]GNYNN[+1702.581]NSLD..D	HexNAc(2)Hex(8)	4661.06	>sp|P01009|A1AT_HUMAN Alpha-1-antitrypsin OS=Homo sapiens OX=9606 GN=SERPINA1 PE=1 SV=3
K.VVLHPN[+3022.141]YSQVD..I	HexNAc(6)Hex(8)Fuc(1)NeuAc(1)	4662.13	>sp|O00222|GRM8_HUMAN Metabotropic glutamate receptor 8 OS=Homo sapiens OX=9606 GN=GRM8 PE=1 SV=2
R.GINGLFRN[+2913.162]FTLE..T	HexNAc(6)Hex(6)NeuAc(2)	4663.24	>sp|P08185|CBG_HUMAN Corticosteroid-binding globulin OS=Homo sapiens OX=9606 GN=SERPINA6 PE=1 SV=1
K.AALAAFNAQNN[+2215.825]GSNFQLEE..I	HexNAc(7)Hex(4)Fuc(1)	4664.2	>sp|P00738|HPT_HUMAN Haptoglobin OS=Homo sapiens OX=9606 GN=HP PE=1 SV=1
E.VVIN[+1460.529]GSSSPAVVDRSN[+1038.375]E..S	HexNAc(4)Hex(4),HexNAc(2)Hex(3)Fuc(1)	4668.21	>sp|P00738|HPT_HUMAN Haptoglobin OS=Homo sapiens OX=9606 GN=HP PE=1 SV=1
R.GLTFQQN[+2332.903]ASSMC[+57.021]VPDQD..T	HexNAc(5)Hex(5)Fuc(1)NeuAc(1)	4670.15	>sp|P00738|HPT_HUMAN Haptoglobin OS=Homo sapiens OX=9606 GN=HP PE=1 SV=1
R.LQAN[+3327.416]QSLNR..M	HexNAc(6)Hex(6)Fuc(1)NeuAc(3)	4670.23	>sp|P02765|FETUA_HUMAN Alpha-2-HS-glycoprotein OS=Homo sapiens OX=9606 GN=AHSG PE=1 SV=2
E.GLNFN[+3165.164]LTE..I	HexNAc(10)Hex(7)	4671.13	>sp|P22792|CPN2_HUMAN Carboxypeptidase N subunit 2 OS=Homo sapiens OX=9606 GN=CPN2 PE=1 SV=3
R.GLTFQQN[+2088.797]ASSM[+15.995]C[+57.021]VPDQD..T	HexNAc(3)Hex(6)Fuc(1)NeuAc(1)	4671.2	>sp|P19827|ITIH1_HUMAN Inter-alpha-trypsin inhibitor heavy chain H1 OS=Homo sapiens OX=9606 GN=ITIH1 PE=1 SV=3
K.VC[+57.021]QDC[+57.021]PLLAPLN[+2717.978]D..T	HexNAc(7)Hex(8)	4672.11	>sp|P01042|KNG1_HUMAN Kininogen-1 OS=Homo sapiens OX=9606 GN=KNG1 PE=1 SV=2
R.C[+57.021]IQAN[+3075.215]YSLME..N	HexNAc(6)Hex(7)NeuAc(2)	4673.1	>sp|P02787|TRFE_HUMAN Serotransferrin OS=Homo sapiens OX=9606 GN=TF PE=1 SV=3
E.SLLKPLAN[+2069.767]VTLTC[+57.021]QAHLE..T	HexNAc(7)Hex(4)	4676.37	>sp|P01009|A1AT_HUMAN Alpha-1-antitrypsin OS=Homo sapiens OX=9606 GN=SERPINA1 PE=1 SV=3
K.MVSHHN[+2573.062]LTTGATLINE..Q	HexNAc(6)Hex(3)Fuc(1)NeuAc(2)	4680.27	>sp|Q9Y493|ZAN_HUMAN Zonadhesin OS=Homo sapiens OX=9606 GN=ZAN PE=2 SV=5
R.VYKPSAGN[+2498.904]NSLYRD..T	HexNAc(6)Hex(7)Fuc(1)	4681.2	>sp|P00738|HPT_HUMAN Haptoglobin OS=Homo sapiens OX=9606 GN=HP PE=1 SV=1
K.MVSHHN[+2344.950]LTTGATLINE..Q	HexNAc(4)Hex(5)NeuAc(2)	4681.33	>sp|Q9NQ86|TRI36_HUMAN E3 ubiquitin-protein ligase TRIM36 OS=Homo sapiens OX=9606 GN=TRIM36 PE=1 SV=2
E.QGLAQFSIN[+2344.950]TTSISVNK..L	HexNAc(4)Hex(5)NeuAc(2)	4681.33	>sp|P02765|FETUA_HUMAN Alpha-2-HS-glycoprotein OS=Homo sapiens OX=9606 GN=AHSG PE=1 SV=2
R.GLTFQQN[+2344.950]ASSMC[+57.021]VPDQD..T	HexNAc(4)Hex(5)NeuAc(2)	4682.19	>sp|Q92186|SIA8B_HUMAN Alpha-2,8-sialyltransferase 8B OS=Homo sapiens OX=9606 GN=ST8SIA2 PE=2 SV=1
R.EEQFN[+2856.141]STFR..V	HexNAc(5)Hex(6)Fuc(1)NeuAc(2)	4682.27	>sp|P01871|IGHM_HUMAN Immunoglobulin heavy constant mu OS=Homo sapiens OX=9606 GN=IGHM PE=1 SV=4
R.QQQHLFGSN[+2710.083]VTD..C	HexNAc(5)Hex(6)NeuAc(2)	4682.24	>sp|Q13472|TOP3A_HUMAN DNA topoisomerase 3-alpha OS=Homo sapiens OX=9606 GN=TOP3A PE=1 SV=1
E.GLNFN[+2350.793]LTEIPEAQIHE..G	HexNAc(2)Hex(12)	4685.23	>sp|P01009|A1AT_HUMAN Alpha-1-antitrypsin OS=Homo sapiens OX=9606 GN=SERPINA1 PE=1 SV=3
R.GLTFQQN[+2332.903]ASSM[+15.995]C[+57.021]VPDQD..T	HexNAc(5)Hex(5)Fuc(1)NeuAc(1)	4686.14	>sp|P01871|IGHM_HUMAN Immunoglobulin heavy constant mu OS=Homo sapiens OX=9606 GN=IGHM PE=1 SV=4
R.GLTFQQN[+2348.898]ASSMC[+57.021]VPDQD..T	HexNAc(5)Hex(6)NeuAc(1)	4686.14	>sp|P02765|FETUA_HUMAN Alpha-2-HS-glycoprotein OS=Homo sapiens OX=9606 GN=AHSG PE=1 SV=2
R.GLNN[+2860.088]DSPERR..R	HexNAc(6)Hex(7)Fuc(1)NeuAc(1)	4686.26	>sp|P05090|APOD_HUMAN Apolipoprotein D OS=Homo sapiens OX=9606 GN=APOD PE=1 SV=1
K.YTGN[+2393.873]ASALFILPDQD..K	HexNAc(7)Hex(6)	4687.26	>sp|P04217|A1BG_HUMAN Alpha-1B-glycoprotein OS=Homo sapiens OX=9606 GN=A1BG PE=1 SV=4
E.GLNFN[+2352.846]LTEIPEAQIHE..G	HexNAc(6)Hex(7)	4687.28	>sp|P00738|HPT_HUMAN Haptoglobin OS=Homo sapiens OX=9606 GN=HP PE=1 SV=1
D.GLTALN[+2864.036]ISSPVSVAE..F	HexNAc(7)Hex(8)Fuc(1)	4691.17	>sp|P02749|APOH_HUMAN Beta-2-glycoprotein 1 OS=Homo sapiens OX=9606 GN=APOH PE=1 SV=3
R.SWPAVGN[+2759.005]C[+57.021]SSALR..W	HexNAc(8)Hex(7)	4692.1	>sp|P00738|HPT_HUMAN Haptoglobin OS=Homo sapiens OX=9606 GN=HP PE=1 SV=1
R.GLNAM[+15.995]AN[+3489.469]E..T	HexNAc(6)Hex(7)Fuc(1)NeuAc(3)	4694.18	>sp|P00738|HPT_HUMAN Haptoglobin OS=Homo sapiens OX=9606 GN=HP PE=1 SV=1
K.GINSN[+2978.279]STANLE..D	HexNAc(5)Hex(6)NeuAc(3)	4696.32	>sp|P20742|PZP_HUMAN Pregnancy zone protein OS=Homo sapiens OX=9606 GN=PZP PE=1 SV=4
K.M[+15.995]VSHHN[+2344.950]LTTGATLINE..Q	HexNAc(4)Hex(5)NeuAc(2)	4697.32	>sp|P00738|HPT_HUMAN Haptoglobin OS=Homo sapiens OX=9606 GN=HP PE=1 SV=1
K.VC[+57.021]QDC[+57.021]PLLAPLN[+2256.851]DTR..V	HexNAc(8)Hex(3)Fuc(1)	4697.3	>sp|P0DOX6|IGM_HUMAN Immunoglobulin mu heavy chain OS=Homo sapiens OX=9606 PE=1 SV=2
E.GINN[+2800.031]LTHMLK..E	HexNAc(9)Hex(6)	4698.25	>sp|P01859|IGHG2_HUMAN Immunoglobulin heavy constant gamma 2 OS=Homo sapiens OX=9606 GN=IGHG2 PE=1 SV=2
K.NLFLN[+876.322]HSEN[+1764.692]ATAK..D	HexNAc(2)Hex(2)Fuc(1),HexNAc(3)Hex(4)Fuc(1)NeuAc(1)	4698.26	>sp|P02787|TRFE_HUMAN Serotransferrin OS=Homo sapiens OX=9606 GN=TF PE=1 SV=3
R.GINN[+3059.220]GSDLPED..Q	HexNAc(6)Hex(6)Fuc(1)NeuAc(2)	4699.24	>sp|P01009|A1AT_HUMAN Alpha-1-antitrypsin OS=Homo sapiens OX=9606 GN=SERPINA1 PE=1 SV=3
R.GINN[+3018.193]GSDLPE..D	HexNAc(5)Hex(7)Fuc(1)NeuAc(2)	4702.27	>sp|P01871|IGHM_HUMAN Immunoglobulin heavy constant mu OS=Homo sapiens OX=9606 GN=IGHM PE=1 SV=4
K.VC[+57.021]QDC[+57.021]PLLAPLN[+2491.008]DTR..V	HexNAc(4)Hex(5)Fuc(1)NeuAc(2)	4702.29	>sp|P01871|IGHM_HUMAN Immunoglobulin heavy constant mu OS=Homo sapiens OX=9606 GN=IGHM PE=1 SV=4
D.ATTLDDN[+2215.825]GTM[+15.995]LFFK..G	HexNAc(7)Hex(4)Fuc(1)	4703.35	>sp|Q7Z6B7|SRGP1_HUMAN SLIT-ROBO Rho GTPase-activating protein 1 OS=Homo sapiens OX=9606 GN=SRGAP1 PE=1 SV=1
K.GINSN[+2393.873]STANLEDPEVGD..A	HexNAc(7)Hex(6)	4705.25	>sp|P01011|AACT_HUMAN Alpha-1-antichymotrypsin OS=Homo sapiens OX=9606 GN=SERPINA3 PE=1 SV=2
R.GINN[+3067.115]GSDLPED..Q	HexNAc(8)Hex(8)Fuc(1)	4707.14	>sp|P01009|A1AT_HUMAN Alpha-1-antitrypsin OS=Homo sapiens OX=9606 GN=SERPINA1 PE=1 SV=3
E.GLNFN[+3022.141]LTEIPE..A	HexNAc(6)Hex(8)Fuc(1)NeuAc(1)	4708.21	>sp|P23471|PTPRZ_HUMAN Receptor-type tyrosine-protein phosphatase zeta OS=Homo sapiens OX=9606 GN=PTPRZ1 PE=1 SV=4
E.LFGSVIFKLPSN[+2701.983]R..S	HexNAc(7)Hex(7)Fuc(1)	4708.26	>sp|P02790|HEMO_HUMAN Hemopexin OS=Homo sapiens OX=9606 GN=HPX PE=1 SV=2
E.GLNFN[+3432.248]LTE..I	HexNAc(9)Hex(9)Fuc(1)	4709.05	>sp|P02790|HEMO_HUMAN Hemopexin OS=Homo sapiens OX=9606 GN=HPX PE=1 SV=2
R.GLNN[+3424.352]DSPE..R	HexNAc(7)Hex(7)Fuc(1)NeuAc(2)	4709.15	>sp|P20929|NEBU_HUMAN Nebulin OS=Homo sapiens OX=9606 GN=NEB PE=1 SV=5
R.GLNAMAN[+2475.926]ETPDFMRAR..N	HexNAc(9)Hex(4)	4709.2	>sp|Q86V59|PNM8A_HUMAN Paraneoplastic antigen-like protein 8A OS=Homo sapiens OX=9606 GN=PNMA8A PE=1 SV=2
D.LFTNQAN[+2457.877]FSRITQD..A	HexNAc(5)Hex(8)Fuc(1)	4711.21	>sp|P00738|HPT_HUMAN Haptoglobin OS=Homo sapiens OX=9606 GN=HP PE=1 SV=1
D.GLNNLNYFAN[+2710.083]ITYD..A	HexNAc(5)Hex(6)NeuAc(2)	4711.2	>sp|P02765|FETUA_HUMAN Alpha-2-HS-glycoprotein OS=Homo sapiens OX=9606 GN=AHSG PE=1 SV=2
E.GLNMN[+2717.978]LSSNSAK..K	HexNAc(7)Hex(8)	4711.18	>sp|Q86W92|LIPB1_HUMAN Liprin-beta-1 OS=Homo sapiens OX=9606 GN=PPFIBP1 PE=1 SV=2
R.VYKPSAGN[+2714.031]NSLYR..D	HexNAc(6)Hex(7)NeuAc(1)	4711.21	>sp|P00738|HPT_HUMAN Haptoglobin OS=Homo sapiens OX=9606 GN=HP PE=1 SV=1
D.GINN[+2385.977]YTC[+57.021]LC[+57.021]PPEYTGE..L	HexNAc(5)Hex(4)NeuAc(2)	4713.2	>sp|Q9UIA0|CYH4_HUMAN Cytohesin-4 OS=Homo sapiens OX=9606 GN=CYTH4 PE=1 SV=1
R.GLNMSEFVC[+57.021]N[+1809.666]LSARPYVYD..L	HexNAc(5)Hex(4)Fuc(1)	4713.29	>sp|Q9UIA0|CYH4_HUMAN Cytohesin-4 OS=Homo sapiens OX=9606 GN=CYTH4 PE=1 SV=1
E.GLNFN[+2149.767]LTEIPEAQIHE..G	HexNAc(5)Hex(7)	4713.37	>sp|P02765|FETUA_HUMAN Alpha-2-HS-glycoprotein OS=Homo sapiens OX=9606 GN=AHSG PE=1 SV=2
R.GINN[+2676.952]GSDLPEDQLR..N	HexNAc(6)Hex(9)	4714.22	>sp|P02790|HEMO_HUMAN Hemopexin OS=Homo sapiens OX=9606 GN=HPX PE=1 SV=2
E.GINN[+2800.031]LTHM[+15.995]LK..E	HexNAc(9)Hex(6)	4714.24	>sp|Q86V59|PNM8A_HUMAN Paraneoplastic antigen-like protein 8A OS=Homo sapiens OX=9606 GN=PNMA8A PE=1 SV=2
E.LQAQTTLLN[+2580.957]FTVTED..G	HexNAc(8)Hex(5)Fuc(1)	4714.26	>sp|Q9UIA0|CYH4_HUMAN Cytohesin-4 OS=Homo sapiens OX=9606 GN=CYTH4 PE=1 SV=1
R.GLNAMAN[+2913.162]ETPD..F	HexNAc(6)Hex(6)NeuAc(2)	4714.26	>sp|P01009|A1AT_HUMAN Alpha-1-antitrypsin OS=Homo sapiens OX=9606 GN=SERPINA1 PE=1 SV=3
R.GINGLFRN[+2295.824]FTLETIVER..Y	HexNAc(5)Hex(7)Fuc(1)	4714.33	>sp|Q86UK0|ABCAC_HUMAN ATP-binding cassette sub-family A member 12 OS=Homo sapiens OX=9606 GN=ABCA12 PE=1 SV=3
E.IQATFFYFTPN[+2710.083]K..T	HexNAc(5)Hex(6)NeuAc(2)	4715.26	>sp|P01009|A1AT_HUMAN Alpha-1-antitrypsin OS=Homo sapiens OX=9606 GN=SERPINA1 PE=1 SV=3
E.GLNFN[+2800.031]LTEIPE..A	HexNAc(9)Hex(6)	4715.27	>sp|Q7Z6B7|SRGP1_HUMAN SLIT-ROBO Rho GTPase-activating protein 1 OS=Homo sapiens OX=9606 GN=SRGAP1 PE=1 SV=1
E.ATFPVHQPGN[+2024.793]YSC[+57.021]SYRTD..G	HexNAc(5)Hex(4)NeuAc(1)	4723.23	>sp|P20929|NEBU_HUMAN Nebulin OS=Homo sapiens OX=9606 GN=NEB PE=1 SV=5
R.VYKPSAGN[+2311.819]NSLYRD..T	HexNAc(5)Hex(8)	4723.29	>sp|P08185|CBG_HUMAN Corticosteroid-binding globulin OS=Homo sapiens OX=9606 GN=SERPINA6 PE=1 SV=1
R.LAGKPTHVN[+2475.926]VSVVMAE..V	HexNAc(9)Hex(4)	4726.33	>sp|O43286|B4GT5_HUMAN Beta-1,4-galactosyltransferase 5 OS=Homo sapiens OX=9606 GN=B4GALT5 PE=1 SV=1
E.VTVPSSYGGQLC[+57.021]GLC[+57.021]GNYNN[+1768.640]NSLD..D	HexNAc(4)Hex(5)Fuc(1)	4727.12	>sp|Q6ZP01|RBM44_HUMAN RNA-binding protein 44 OS=Homo sapiens OX=9606 GN=RBM44 PE=2 SV=3
R.TVVPWKTN[+2133.772]MSLC[+57.021]FPR..Y	HexNAc(5)Hex(6)Fuc(1)	4727.3	>sp|P02749|APOH_HUMAN Beta-2-glycoprotein 1 OS=Homo sapiens OX=9606 GN=APOH PE=1 SV=3
D.ATTLDDN[+2491.008]GTMLFFK..G	HexNAc(4)Hex(5)Fuc(1)NeuAc(2)	4733.37	>sp|O94813|SLIT2_HUMAN Slit homolog 2 protein OS=Homo sapiens OX=9606 GN=SLIT2 PE=1 SV=1
K.AALAAFNAQNN[+2256.851]GSNFQLE..E	HexNAc(8)Hex(3)Fuc(1)	4735.26	>sp|Q13107|UBP4_HUMAN Ubiquitin carboxyl-terminal hydrolase 4 OS=Homo sapiens OX=9606 GN=USP4 PE=1 SV=3
K.LPTQN[+3075.215]ITFQTE..S	HexNAc(6)Hex(7)NeuAc(2)	4736.21	>sp|P01009|A1AT_HUMAN Alpha-1-antitrypsin OS=Homo sapiens OX=9606 GN=SERPINA1 PE=1 SV=3
K.LPTQN[+3079.163]ITFQTE..S	HexNAc(7)Hex(8)NeuAc(1)	4740.16	>sp|Q9UIA0|CYH4_HUMAN Cytohesin-4 OS=Homo sapiens OX=9606 GN=CYTH4 PE=1 SV=1
K.AALAAFNAQNN[+2491.008]GSNFQLE..E	HexNAc(4)Hex(5)Fuc(1)NeuAc(2)	4740.25	>sp|Q86W92|LIPB1_HUMAN Liprin-beta-1 OS=Homo sapiens OX=9606 GN=PPFIBP1 PE=1 SV=2
R.LAGKPTHVN[+2491.008]VSVVMAE..V	HexNAc(4)Hex(5)Fuc(1)NeuAc(2)	4741.41	>sp|Q96DT5|DYH11_HUMAN Dynein heavy chain 11, axonemal OS=Homo sapiens OX=9606 GN=DNAH11 PE=1 SV=4
K.ALPQPQN[+2710.083]VTSLLGC[+57.021]TH..-	HexNAc(5)Hex(6)NeuAc(2)	4745.22	>sp|P20929|NEBU_HUMAN Nebulin OS=Homo sapiens OX=9606 GN=NEB PE=1 SV=5
R.GINN[+2714.031]GSDLPEDQLR..N	HexNAc(6)Hex(7)NeuAc(1)	4751.3	>sp|Q9NQ86|TRI36_HUMAN E3 ubiquitin-protein ligase TRIM36 OS=Homo sapiens OX=9606 GN=TRIM36 PE=1 SV=2
K.GC[+57.021]VLLSYLN[+2256.851]ETVTVSASLE..S	HexNAc(8)Hex(3)Fuc(1)	4751.32	>sp|P02763|A1AG1_HUMAN Alpha-1-acid glycoprotein 1 OS=Homo sapiens OX=9606 GN=ORM1 PE=1 SV=1
E.GLNFN[+2188.740]LTEIPEAQIHE..G	HexNAc(2)Hex(11)	4752.35	>sp|P01009|A1AT_HUMAN Alpha-1-antitrypsin OS=Homo sapiens OX=9606 GN=SERPINA1 PE=1 SV=3
E.GLNFN[+3067.115]LTEIPE..A	HexNAc(8)Hex(8)Fuc(1)	4753.18	>sp|P04217|A1BG_HUMAN Alpha-1B-glycoprotein OS=Homo sapiens OX=9606 GN=A1BG PE=1 SV=4
K.ERSWPAVGN[+2694.088]C[+57.021]SSALR..W	HexNAc(5)Hex(5)Fuc(1)NeuAc(2)	4753.25	>sp|P02749|APOH_HUMAN Beta-2-glycoprotein 1 OS=Homo sapiens OX=9606 GN=APOH PE=1 SV=3
K.LPTQN[+2864.036]ITFQTE..S	HexNAc(7)Hex(8)Fuc(1)	4754.21	>sp|P01876|IGHA1_HUMAN Immunoglobulin heavy constant alpha 1 OS=Homo sapiens OX=9606 GN=IGHA1 PE=1 SV=2
D.QQQN[+552.217]LTEQFLN[+2313.873]R..S	HexNAc(2)Fuc(1),HexNAc(9)Hex(3)	4754.2	>sp|Q9Y493|ZAN_HUMAN Zonadhesin OS=Homo sapiens OX=9606 GN=ZAN PE=2 SV=5
E.QQQILN[+2573.062]GTPLYMYQD..C	HexNAc(6)Hex(3)Fuc(1)NeuAc(2)	4754.27	>sp|Q15722|LT4R1_HUMAN Leukotriene B4 receptor 1 OS=Homo sapiens OX=9606 GN=LTB4R PE=1 SV=2
D.GIN[+3489.469]FSE..R	HexNAc(6)Hex(7)Fuc(1)NeuAc(3)	4754.3	>sp|P02790|HEMO_HUMAN Hemopexin OS=Homo sapiens OX=9606 GN=HPX PE=1 SV=2
K.ALPQPQN[+2491.008]VTSLLGC[+57.021]TH..-	HexNAc(4)Hex(5)Fuc(1)NeuAc(2)	4755.32	>sp|P02765|FETUA_HUMAN Alpha-2-HS-glycoprotein OS=Homo sapiens OX=9606 GN=AHSG PE=1 SV=2
K.AALAAFNAQNN[+2307.872]GSNFQLEE..I	HexNAc(4)Hex(7)NeuAc(1)	4756.24	>sp|Q14624|ITIH4_HUMAN Inter-alpha-trypsin inhibitor heavy chain H4 OS=Homo sapiens OX=9606 GN=ITIH4 PE=1 SV=4
D.GNLFGAEVSDQQN[+1784.634]GTYVVSYR..P	HexNAc(4)Hex(6)	4757.33	>sp|Q14624|ITIH4_HUMAN Inter-alpha-trypsin inhibitor heavy chain H4 OS=Homo sapiens OX=9606 GN=ITIH4 PE=1 SV=4
E.GINVN[+2110.793]TSGRNHAVLPSGGLQISR..A	HexNAc(8)Hex(3)	4757.31	>sp|P02765|FETUA_HUMAN Alpha-2-HS-glycoprotein OS=Homo sapiens OX=9606 GN=AHSG PE=1 SV=2
R.GINGLFRN[+2494.956]FTLETIVE..R	HexNAc(5)Hex(6)Fuc(1)NeuAc(1)	4757.36	>sp|P01876|IGHA1_HUMAN Immunoglobulin heavy constant alpha 1 OS=Homo sapiens OX=9606 GN=IGHA1 PE=1 SV=2
R.LAGKPTHVN[+2491.008]VSVVM[+15.995]AE..V	HexNAc(4)Hex(5)Fuc(1)NeuAc(2)	4757.4	>sp|P02790|HEMO_HUMAN Hemopexin OS=Homo sapiens OX=9606 GN=HPX PE=1 SV=2
K.GC[+57.021]VLLSYLN[+3221.273]E..T	HexNAc(6)Hex(7)Fuc(1)NeuAc(2)	4758.19	>sp|Q9UIA0|CYH4_HUMAN Cytohesin-4 OS=Homo sapiens OX=9606 GN=CYTH4 PE=1 SV=1
R.TVVPWKTN[+2393.873]MSLC[+57.021]FPR..Y	HexNAc(7)Hex(6)	4758.23	>sp|P01023|A2MG_HUMAN Alpha-2-macroglobulin OS=Homo sapiens OX=9606 GN=A2M PE=1 SV=3
K.GINSN[+2856.141]STANLED..P	HexNAc(5)Hex(6)Fuc(1)NeuAc(2)	4759.3	>sp|P01009|A1AT_HUMAN Alpha-1-antitrypsin OS=Homo sapiens OX=9606 GN=SERPINA1 PE=1 SV=3
E.GINN[+3075.215]LTHM[+15.995]LK..E	HexNAc(6)Hex(7)NeuAc(2)	4760.26	>sp|P01009|A1AT_HUMAN Alpha-1-antitrypsin OS=Homo sapiens OX=9606 GN=SERPINA1 PE=1 SV=3
E.GLNFN[+3075.215]LTEIPE..A	HexNAc(6)Hex(7)NeuAc(2)	4761.28	>sp|P02790|HEMO_HUMAN Hemopexin OS=Homo sapiens OX=9606 GN=HPX PE=1 SV=2
K.AALAAFNAQNN[+2313.873]GSNFQLEE..I	HexNAc(9)Hex(3)	4762.24	>sp|Q14624|ITIH4_HUMAN Inter-alpha-trypsin inhibitor heavy chain H4 OS=Homo sapiens OX=9606 GN=ITIH4 PE=1 SV=4
R.LAGKPTHIN[+1907.714]VSVVM[+15.995]AEADGTC[+57.021]..Y	HexNAc(7)Hex(3)	4762.38	>sp|O94967|WDR47_HUMAN WD repeat-containing protein 47 OS=Homo sapiens OX=9606 GN=WDR47 PE=1 SV=1
R.LAGKPTHVN[+2498.904]VSVVM[+15.995]AE..V	HexNAc(6)Hex(7)Fuc(1)	4765.3	>sp|P21709|EPHA1_HUMAN Ephrin type-A receptor 1 OS=Homo sapiens OX=9606 GN=EPHA1 PE=1 SV=4
E.GLNFN[+3489.469]LTE..I	HexNAc(6)Hex(7)Fuc(1)NeuAc(3)	4766.27	>sp|Q5SZK8|FREM2_HUMAN FRAS1-related extracellular matrix protein 2 OS=Homo sapiens OX=9606 GN=FREM2 PE=1 SV=2
R.GINN[+3083.110]GSDLPE..D	HexNAc(8)Hex(9)	4767.19	>sp|P02790|HEMO_HUMAN Hemopexin OS=Homo sapiens OX=9606 GN=HPX PE=1 SV=2
R.SWPAVGN[+2551.978]C[+57.021]SSALRWLGR..Y	HexNAc(6)Hex(6)NeuAc(1)	4768.19	>sp|P02790|HEMO_HUMAN Hemopexin OS=Homo sapiens OX=9606 GN=HPX PE=1 SV=2
K.YTGN[+3018.193]ASALFILPD..Q	HexNAc(5)Hex(7)Fuc(1)NeuAc(2)	4769.24	>sp|P02765|FETUA_HUMAN Alpha-2-HS-glycoprotein OS=Homo sapiens OX=9606 GN=AHSG PE=1 SV=2
E.GLNFN[+2434.899]LTEIPEAQIHE..G	HexNAc(8)Hex(5)	4769.34	>sp|Q2Q1W2|LIN41_HUMAN E3 ubiquitin-protein ligase TRIM71 OS=Homo sapiens OX=9606 GN=TRIM71 PE=1 SV=1
K.YLGN[+2344.950]ATAIFFLPDEGK..L	HexNAc(4)Hex(5)NeuAc(2)	4769.45	>sp|Q96RW7|HMCN1_HUMAN Hemicentin-1 OS=Homo sapiens OX=9606 GN=HMCN1 PE=1 SV=2
R.GGSSGWSGGLAQN[+2186.845]RSTITYR..S	HexNAc(5)Hex(5)NeuAc(1)	4770.27	>sp|Q9NQ86|TRI36_HUMAN E3 ubiquitin-protein ligase TRIM36 OS=Homo sapiens OX=9606 GN=TRIM36 PE=1 SV=2
R.GLNN[+3018.193]DSPERRR..R	HexNAc(5)Hex(7)Fuc(1)NeuAc(2)	4771.3	>sp|P01876|IGHA1_HUMAN Immunoglobulin heavy constant alpha 1 OS=Homo sapiens OX=9606 GN=IGHA1 PE=1 SV=2
E.GLNFN[+2856.141]LTEIPE..A	HexNAc(5)Hex(6)Fuc(1)NeuAc(2)	4771.38	>sp|P01023|A2MG_HUMAN Alpha-2-macroglobulin OS=Homo sapiens OX=9606 GN=A2M PE=1 SV=3
K.GINSN[+2573.062]STANLEDPE..V	HexNAc(6)Hex(3)Fuc(1)NeuAc(2)	4772.41	>sp|Q15722|LT4R1_HUMAN Leukotriene B4 receptor 1 OS=Homo sapiens OX=9606 GN=LTB4R PE=1 SV=2
E.GLNQPSN[+2860.088]ESLQK..V	HexNAc(6)Hex(7)Fuc(1)NeuAc(1)	4773.27	>sp|Q86V59|PNM8A_HUMAN Paraneoplastic antigen-like protein 8A OS=Homo sapiens OX=9606 GN=PNMA8A PE=1 SV=2
E.IQATFFYFTPN[+2539.930]K..T	HexNAc(7)Hex(6)Fuc(1)	4774.28	>sp|Q86W92|LIPB1_HUMAN Liprin-beta-1 OS=Homo sapiens OX=9606 GN=PPFIBP1 PE=1 SV=2
E.GINN[+2876.083]LTHMLK..E	HexNAc(6)Hex(8)NeuAc(1)	4774.3	>sp|P01009|A1AT_HUMAN Alpha-1-antitrypsin OS=Homo sapiens OX=9606 GN=SERPINA1 PE=1 SV=3
E.VMC[+57.021]LNGN[+2344.950]WTEPPQC[+57.021]K..D	HexNAc(4)Hex(5)NeuAc(2)	4777.27	>sp|P02765|FETUA_HUMAN Alpha-2-HS-glycoprotein OS=Homo sapiens OX=9606 GN=AHSG PE=1 SV=2
E.IQATGN[+2800.031]TTTSTISR..N	HexNAc(9)Hex(6)	4779.21	>sp|P0DOX2|IGA2_HUMAN Immunoglobulin alpha-2 heavy chain OS=Homo sapiens OX=9606 PE=1 SV=2
E.GLNFN[+2215.825]LTEIPEAQIHE..G	HexNAc(7)Hex(4)Fuc(1)	4779.43	>sp|P01876|IGHA1_HUMAN Immunoglobulin heavy constant alpha 1 OS=Homo sapiens OX=9606 GN=IGHA1 PE=1 SV=2
E.ATFPVHQPGN[+1298.476]YSC[+57.021]SYRTDGEGALSE..P	HexNAc(4)Hex(3)	4780.38	>sp|P01009|A1AT_HUMAN Alpha-1-antitrypsin OS=Homo sapiens OX=9606 GN=SERPINA1 PE=1 SV=3
R.GLNAMAN[+2532.035]ETPDFM[+15.995]RAR..N	HexNAc(5)Hex(4)Fuc(1)NeuAc(2)	4781.31	>sp|Q9UIA0|CYH4_HUMAN Cytohesin-4 OS=Homo sapiens OX=9606 GN=CYTH4 PE=1 SV=1
R.GINN[+3327.416]GSDLPE..D	HexNAc(6)Hex(6)Fuc(1)NeuAc(3)	4782.32	>sp|P02790|HEMO_HUMAN Hemopexin OS=Homo sapiens OX=9606 GN=HPX PE=1 SV=2
R.GLNN[+3343.411]DSPER..R	HexNAc(6)Hex(7)NeuAc(3)	4784.31	>sp|P01011|AACT_HUMAN Alpha-1-antichymotrypsin OS=Homo sapiens OX=9606 GN=SERPINA3 PE=1 SV=2
R.GLTFQQN[+2532.035]ASSMC[+57.021]VPD..Q	HexNAc(5)Hex(4)Fuc(1)NeuAc(2)	4785.27	>sp|P01009|A1AT_HUMAN Alpha-1-antitrypsin OS=Homo sapiens OX=9606 GN=SERPINA1 PE=1 SV=3
R.LAGKPTHVN[+2535.983]VSVVMAE..V	HexNAc(6)Hex(5)Fuc(1)NeuAc(1)	4786.38	>sp|P01009|A1AT_HUMAN Alpha-1-antitrypsin OS=Homo sapiens OX=9606 GN=SERPINA1 PE=1 SV=3
K.AALAAFNAQNN[+1983.766]GSNFQLEEISR..A	HexNAc(4)Hex(5)NeuAc(1)	4788.36	>sp|P07357|CO8A_HUMAN Complement component C8 alpha chain OS=Homo sapiens OX=9606 GN=C8A PE=1 SV=2
E.GLNVN[+3165.164]LTETPE..A	HexNAc(10)Hex(7)	4791.19	>sp|P07357|CO8A_HUMAN Complement component C8 alpha chain OS=Homo sapiens OX=9606 GN=C8A PE=1 SV=2
K.AALAAFNAQNN[+1987.714]GSNFQLEEISR..A	HexNAc(5)Hex(6)	4792.3	>sp|Q7Z6B7|SRGP1_HUMAN SLIT-ROBO Rho GTPase-activating protein 1 OS=Homo sapiens OX=9606 GN=SRGAP1 PE=1 SV=1
E.VM[+15.995]C[+57.021]LNGN[+2344.950]WTEPPQC[+57.021]K..D	HexNAc(4)Hex(5)NeuAc(2)	4793.27	>sp|P01009|A1AT_HUMAN Alpha-1-antitrypsin OS=Homo sapiens OX=9606 GN=SERPINA1 PE=1 SV=3
K.AALAAFNAQNN[+2344.950]GSNFQLEE..I	HexNAc(4)Hex(5)NeuAc(2)	4793.32	>sp|Q86V59|PNM8A_HUMAN Paraneoplastic antigen-like protein 8A OS=Homo sapiens OX=9606 GN=PNMA8A PE=1 SV=2
E.GAIYPDN[+3059.220]TTD..F	HexNAc(6)Hex(6)Fuc(1)NeuAc(2)	4794.29	>sp|Q14674|ESPL1_HUMAN Separin OS=Homo sapiens OX=9606 GN=ESPL1 PE=1 SV=3
E.VMC[+57.021]LNGN[+2133.772]WTEPPQC[+57.021]K..D	HexNAc(5)Hex(6)Fuc(1)	4795.27	>sp|P02763|A1AG1_HUMAN Alpha-1-acid glycoprotein 1 OS=Homo sapiens OX=9606 GN=ORM1 PE=1 SV=1
R.SWPAVGN[+2864.036]C[+57.021]SSALR..W	HexNAc(7)Hex(8)Fuc(1)	4797.13	>sp|Q86W92|LIPB1_HUMAN Liprin-beta-1 OS=Homo sapiens OX=9606 GN=PPFIBP1 PE=1 SV=2
K.AALAAAQYKSSN[+2188.740]ASETE..P	HexNAc(2)Hex(11)	4798.33	>sp|P08603|CFAH_HUMAN Complement factor H OS=Homo sapiens OX=9606 GN=CFH PE=1 SV=4
E.GLNQPSN[+3343.411]E..S	HexNAc(6)Hex(7)NeuAc(3)	4800.32	>sp|Q7Z442|PK1L2_HUMAN Polycystic kidney disease protein 1-like 2 OS=Homo sapiens OX=9606 GN=PKD1L2 PE=1 SV=5
E.GLNVN[+2946.089]LTETPE..A	HexNAc(9)Hex(6)Fuc(1)	4801.29	>sp|P01009|A1AT_HUMAN Alpha-1-antitrypsin OS=Homo sapiens OX=9606 GN=SERPINA1 PE=1 SV=3
D.EN[+3343.411]LTANE..V	HexNAc(6)Hex(7)NeuAc(3)	4802.37	>sp|P04217|A1BG_HUMAN Alpha-1B-glycoprotein OS=Homo sapiens OX=9606 GN=A1BG PE=1 SV=4
D.TVITNQEEPYQN[+2491.008]HSGR..F	HexNAc(4)Hex(5)Fuc(1)NeuAc(2)	4803.33	>sp|P04217|A1BG_HUMAN Alpha-1B-glycoprotein OS=Homo sapiens OX=9606 GN=A1BG PE=1 SV=4
K.EN[+2710.083]LTAPGSDSAVFFE..Q	HexNAc(5)Hex(6)NeuAc(2)	4803.33	>sp|P20929|NEBU_HUMAN Nebulin OS=Homo sapiens OX=9606 GN=NEB PE=1 SV=5
R.SWPAVGN[+2596.952]C[+57.021]SSALRWLGR..Y	HexNAc(8)Hex(6)	4813.16	>sp|Q9UIA0|CYH4_HUMAN Cytohesin-4 OS=Homo sapiens OX=9606 GN=CYTH4 PE=1 SV=1
D.GINNYVC[+57.021]IC[+57.021]PPN[+2573.062]YTGE..L	HexNAc(6)Hex(3)Fuc(1)NeuAc(2)	4813.22	>sp|Q7Z6B7|SRGP1_HUMAN SLIT-ROBO Rho GTPase-activating protein 1 OS=Homo sapiens OX=9606 GN=SRGAP1 PE=1 SV=1
D.TVITNQEEPYQN[+2272.846]HSGR..F	HexNAc(8)Hex(4)	4814.34	>sp|P01871|IGHM_HUMAN Immunoglobulin heavy constant mu OS=Homo sapiens OX=9606 GN=IGHM PE=1 SV=4
E.ATPVN[+3075.215]LTEPAK..L	HexNAc(6)Hex(7)NeuAc(2)	4814.36	>sp|P01876|IGHA1_HUMAN Immunoglobulin heavy constant alpha 1 OS=Homo sapiens OX=9606 GN=IGHA1 PE=1 SV=2
K.GINSN[+3327.416]STANLE..D	HexNAc(6)Hex(6)Fuc(1)NeuAc(3)	4816.29	>sp|P02765|FETUA_HUMAN Alpha-2-HS-glycoprotein OS=Homo sapiens OX=9606 GN=AHSG PE=1 SV=2
K.MVSHHN[+2710.083]LTTGATLINE..Q	HexNAc(5)Hex(6)NeuAc(2)	4817.29	>sp|P20848|A1ATR_HUMAN Putative alpha-1-antitrypsin-related protein OS=Homo sapiens OX=9606 GN=SERPINA2 PE=1 SV=1
R.GLTFQQN[+2573.062]ASSMC[+57.021]VPD..Q	HexNAc(6)Hex(3)Fuc(1)NeuAc(2)	4826.3	>sp|P02765|FETUA_HUMAN Alpha-2-HS-glycoprotein OS=Homo sapiens OX=9606 GN=AHSG PE=1 SV=2
K.GINSN[+2856.141]STANLEDPE..V	HexNAc(5)Hex(6)Fuc(1)NeuAc(2)	4826.32	>sp|P08603|CFAH_HUMAN Complement factor H OS=Homo sapiens OX=9606 GN=CFH PE=1 SV=4
R.GLNMSEFVC[+57.021]N[+2860.088]LSAR..P	HexNAc(6)Hex(7)Fuc(1)NeuAc(1)	4827.18	>sp|P02765|FETUA_HUMAN Alpha-2-HS-glycoprotein OS=Homo sapiens OX=9606 GN=AHSG PE=1 SV=2
R.GLTFQQN[+2491.008]ASSMC[+57.021]VPDQD..T	HexNAc(4)Hex(5)Fuc(1)NeuAc(2)	4828.25	>sp|P00450|CERU_HUMAN Ceruloplasmin OS=Homo sapiens OX=9606 GN=CP PE=1 SV=1
E.GLNFN[+2498.904]LTEIPEAQIHE..G	HexNAc(6)Hex(7)Fuc(1)	4833.34	>sp|P08603|CFAH_HUMAN Complement factor H OS=Homo sapiens OX=9606 GN=CFH PE=1 SV=4
K.YTGN[+2069.767]ASALFILPDQDKM[+15.995]E..E	HexNAc(7)Hex(4)	4837.42	>sp|P02790|HEMO_HUMAN Hemopexin OS=Homo sapiens OX=9606 GN=HPX PE=1 SV=2
K.N[+3165.364]FSSASALQIHE..R	HexNAc(6)Hex(5)Fuc(1)NeuAc(3)	4838.34	>sp|Q15652|JHD2C_HUMAN Probable JmjC domain-containing histone demethylation protein 2C OS=Homo sapiens OX=9606 GN=JMJD1C PE=1 SV=2
R.IAN[+2344.950]TSVIFVNNFAFGPEVD..H	HexNAc(4)Hex(5)NeuAc(2)	4838.41	>sp|Q15652|JHD2C_HUMAN Probable JmjC domain-containing histone demethylation protein 2C OS=Homo sapiens OX=9606 GN=JMJD1C PE=1 SV=2
E.GLNMN[+3075.215]LSSNSAK..K	HexNAc(6)Hex(7)NeuAc(2)	4839.25	>sp|Q14674|ESPL1_HUMAN Separin OS=Homo sapiens OX=9606 GN=ESPL1 PE=1 SV=3
K.NLFLN[+1419.502]HSEN[+1362.481]ATAK..D	HexNAc(3)Hex(5),HexNAc(2)Hex(5)Fuc(1)	4839.23	>sp|P20848|A1ATR_HUMAN Putative alpha-1-antitrypsin-related protein OS=Homo sapiens OX=9606 GN=SERPINA2 PE=1 SV=1
D.IQATTMDGVN[+2921.058]LSTE..V	HexNAc(8)Hex(8)	4840.19	>sp|Q9NWL6|ASND1_HUMAN Asparagine synthetase domain-containing protein 1 OS=Homo sapiens OX=9606 GN=ASNSD1 PE=2 SV=2
D.GINNYVC[+57.021]IC[+57.021]PPN[+1942.740]YTGELC[+57.021]DE..V	HexNAc(3)Hex(6)NeuAc(1)	4840.26	>sp|P02745|C1QA_HUMAN Complement C1q subcomponent subunit A OS=Homo sapiens OX=9606 GN=C1QA PE=1 SV=2
E.YC[+57.021]N[+3059.220]LTRC[+57.021]PVTE..S	HexNAc(6)Hex(6)Fuc(1)NeuAc(2)	4841.2	>sp|P00450|CERU_HUMAN Ceruloplasmin OS=Homo sapiens OX=9606 GN=CP PE=1 SV=1
R.GLNN[+3327.416]DSPE..R	HexNAc(6)Hex(6)Fuc(1)NeuAc(3)	4841.39	>sp|P02790|HEMO_HUMAN Hemopexin OS=Homo sapiens OX=9606 GN=HPX PE=1 SV=2
R.IQATSLSGN[+1727.613]GSWTDPVFFYVQAK..T	HexNAc(3)Hex(6)Fuc(1)	4842.38	>sp|O75094|SLIT3_HUMAN Slit homolog 3 protein OS=Homo sapiens OX=9606 GN=SLIT3 PE=2 SV=3
E.IQATFFYFTPN[+2307.872]KTE..D	HexNAc(4)Hex(7)NeuAc(1)	4842.4	>sp|P02745|C1QA_HUMAN Complement C1q subcomponent subunit A OS=Homo sapiens OX=9606 GN=C1QA PE=1 SV=2
R.GINN[+3797.584]GSD..L	HexNAc(6)Hex(7)NeuAc(4)	4843.22	>sp|P05090|APOD_HUMAN Apolipoprotein D OS=Homo sapiens OX=9606 GN=APOD PE=1 SV=1
E.IQATFFYFTPN[+2352.846]KTED..T	HexNAc(6)Hex(7)	4843.32	>sp|Q86V59|PNM8A_HUMAN Paraneoplastic antigen-like protein 8A OS=Homo sapiens OX=9606 GN=PNMA8A PE=1 SV=2
R.GLTFQQN[+2491.008]ASSM[+15.995]C[+57.021]VPDQD..T	HexNAc(4)Hex(5)Fuc(1)NeuAc(2)	4844.24	>sp|P00738|HPT_HUMAN Haptoglobin OS=Homo sapiens OX=9606 GN=HP PE=1 SV=1
R.GLNN[+3943.642]D..S	HexNAc(6)Hex(7)Fuc(1)NeuAc(4)	4845.23	>sp|P01871|IGHM_HUMAN Immunoglobulin heavy constant mu OS=Homo sapiens OX=9606 GN=IGHM PE=1 SV=4
K.GINSN[+2876.083]STANLEDPE..V	HexNAc(6)Hex(8)NeuAc(1)	4846.26	>sp|Q86V59|PNM8A_HUMAN Paraneoplastic antigen-like protein 8A OS=Homo sapiens OX=9606 GN=PNMA8A PE=1 SV=2
E.GLNMN[+3083.110]LSSNSAK..K	HexNAc(8)Hex(9)	4847.14	>sp|Q13107|UBP4_HUMAN Ubiquitin carboxyl-terminal hydrolase 4 OS=Homo sapiens OX=9606 GN=USP4 PE=1 SV=3
E.ATFPVHQPGN[+2434.899]YSC[+57.021]SYR..T	HexNAc(8)Hex(5)	4847.18	>sp|P01871|IGHM_HUMAN Immunoglobulin heavy constant mu OS=Homo sapiens OX=9606 GN=IGHM PE=1 SV=4
E.GLNVN[+3221.273]LTETPE..A	HexNAc(6)Hex(7)Fuc(1)NeuAc(2)	4847.3	>sp|P01009|A1AT_HUMAN Alpha-1-antitrypsin OS=Homo sapiens OX=9606 GN=SERPINA1 PE=1 SV=3
E.ATFPVHQPGN[+2149.767]YSC[+57.021]SYRTD..G	HexNAc(5)Hex(7)	4848.21	>sp|P01011|AACT_HUMAN Alpha-1-antichymotrypsin OS=Homo sapiens OX=9606 GN=SERPINA3 PE=1 SV=2
R.GLTFQQN[+2069.767]ASSMC[+57.021]VPDQDTAIR..V	HexNAc(7)Hex(4)	4848.28	>sp|Q9UJQ4|SALL4_HUMAN Sal-like protein 4 OS=Homo sapiens OX=9606 GN=SALL4 PE=1 SV=1
E.VMC[+57.021]LNGN[+2186.845]WTEPPQC[+57.021]K..D	HexNAc(5)Hex(5)NeuAc(1)	4848.34	>sp|Q8TEK3|DOT1L_HUMAN Histone-lysine N-methyltransferase, H3 lysine-79 specific OS=Homo sapiens OX=9606 GN=DOT1L PE=1 SV=3
R.GINN[+3165.164]GSDLPE..D	HexNAc(10)Hex(7)	4849.24	>sp|Q6ZP01|RBM44_HUMAN RNA-binding protein 44 OS=Homo sapiens OX=9606 GN=RBM44 PE=2 SV=3
K.LGN[+2149.767]WSAM[+15.995]PSC[+57.021]KASC[+57.021]K..V	HexNAc(5)Hex(7)	4849.29	>sp|P00738|HPT_HUMAN Haptoglobin OS=Homo sapiens OX=9606 GN=HP PE=1 SV=1
D.IQATTMDGVN[+2701.983]LSTE..V	HexNAc(7)Hex(7)Fuc(1)	4850.29	>sp|Q8WUJ3|CEMIP_HUMAN Cell migration-inducing and hyaluronan-binding protein OS=Homo sapiens OX=9606 GN=CEMIP PE=1 SV=2
E.GLNFN[+3165.164]LTEIPE..A	HexNAc(10)Hex(7)	4851.23	>sp|O75094|SLIT3_HUMAN Slit homolog 3 protein OS=Homo sapiens OX=9606 GN=SLIT3 PE=2 SV=3
K.AALAAFNAQNN[+2174.798]GSNFQLEE..I	HexNAc(6)Hex(5)Fuc(1)	4852.34	>sp|P08519|APOA_HUMAN Apolipoprotein(a) OS=Homo sapiens OX=9606 GN=LPA PE=1 SV=1
E.GLNFN[+1987.714]LTEIPEAQIHEGFQE..L	HexNAc(5)Hex(6)	4853.43	>sp|Q7Z6B7|SRGP1_HUMAN SLIT-ROBO Rho GTPase-activating protein 1 OS=Homo sapiens OX=9606 GN=SRGAP1 PE=1 SV=1
E.GLNVN[+3229.168]LTETPE..A	HexNAc(8)Hex(9)Fuc(1)	4855.2	>sp|P08069|IGF1R_HUMAN Insulin-like growth factor 1 receptor OS=Homo sapiens OX=9606 GN=IGF1R PE=1 SV=1
R.GLNAMAN[+2619.930]ETPDFMR..A	HexNAc(5)Hex(9)Fuc(1)	4855.24	>sp|P02763|A1AG1_HUMAN Alpha-1-acid glycoprotein 1 OS=Homo sapiens OX=9606 GN=ORM1 PE=1 SV=1
K.NLFLN[+2800.031]HSENATAK..D	HexNAc(9)Hex(6)	4857.28	>sp|Q9UIA0|CYH4_HUMAN Cytohesin-4 OS=Homo sapiens OX=9606 GN=CYTH4 PE=1 SV=1
E.GLNMN[+2864.036]LSSNSAK..K	HexNAc(7)Hex(8)Fuc(1)	4857.24	>sp|P02763|A1AG1_HUMAN Alpha-1-acid glycoprotein 1 OS=Homo sapiens OX=9606 GN=ORM1 PE=1 SV=1
R.VYKPSAGN[+2860.088]NSLYR..D	HexNAc(6)Hex(7)Fuc(1)NeuAc(1)	4857.27	>sp|P01871|IGHM_HUMAN Immunoglobulin heavy constant mu OS=Homo sapiens OX=9606 GN=IGHM PE=1 SV=4
R.GLNN[+3343.411]DSPE..R	HexNAc(6)Hex(7)NeuAc(3)	4857.38	>sp|Q7Z6B7|SRGP1_HUMAN SLIT-ROBO Rho GTPase-activating protein 1 OS=Homo sapiens OX=9606 GN=SRGAP1 PE=1 SV=1
E.VTVPATLNVLN[+2860.088]GSD..A	HexNAc(6)Hex(7)Fuc(1)NeuAc(1)	4858.35	>sp|Q86V59|PNM8A_HUMAN Paraneoplastic antigen-like protein 8A OS=Homo sapiens OX=9606 GN=PNMA8A PE=1 SV=2
D.GINN[+2532.035]YTC[+57.021]LC[+57.021]PPEYTGE..L	HexNAc(5)Hex(4)Fuc(1)NeuAc(2)	4859.26	>sp|Q6ZP01|RBM44_HUMAN RNA-binding protein 44 OS=Homo sapiens OX=9606 GN=RBM44 PE=2 SV=3
E.GLNQPSN[+2946.089]ESLQK..V	HexNAc(9)Hex(6)Fuc(1)	4859.27	>sp|P04217|A1BG_HUMAN Alpha-1B-glycoprotein OS=Homo sapiens OX=9606 GN=A1BG PE=1 SV=4
E.GLNFN[+2295.824]LTEIPEAQIHE..G	HexNAc(5)Hex(7)Fuc(1)	4859.43	>sp|P04217|A1BG_HUMAN Alpha-1B-glycoprotein OS=Homo sapiens OX=9606 GN=A1BG PE=1 SV=4
R.VYKPSAGN[+2864.036]NSLYR..D	HexNAc(7)Hex(8)Fuc(1)	4861.22	>sp|P20848|A1ATR_HUMAN Putative alpha-1-antitrypsin-related protein OS=Homo sapiens OX=9606 GN=SERPINA2 PE=1 SV=1
K.VVLHPN[+3221.273]YSQVD..I	HexNAc(6)Hex(7)Fuc(1)NeuAc(2)	4861.26	>sp|P04217|A1BG_HUMAN Alpha-1B-glycoprotein OS=Homo sapiens OX=9606 GN=A1BG PE=1 SV=4
E.GLNFN[+2946.089]LTEIPE..A	HexNAc(9)Hex(6)Fuc(1)	4861.33	>sp|P04217|A1BG_HUMAN Alpha-1B-glycoprotein OS=Homo sapiens OX=9606 GN=A1BG PE=1 SV=4
R.GLTFQQN[+2295.824]ASSMC[+57.021]VPDQD..T	HexNAc(5)Hex(7)Fuc(1)	4862.24	>sp|P01871|IGHM_HUMAN Immunoglobulin heavy constant mu OS=Homo sapiens OX=9606 GN=IGHM PE=1 SV=4
D.GINN[+1866.688]YTC[+57.021]LC[+57.021]PPEYTGELC[+57.021]EE..K	HexNAc(6)Hex(4)	4865.29	>sp|P08603|CFAH_HUMAN Complement factor H OS=Homo sapiens OX=9606 GN=CFH PE=1 SV=4
R.QQQHLFGSN[+3124.337]VTD..C	HexNAc(5)Hex(6)Fuc(1)NeuAc(3)	4867.33	>sp|Q9UIA0|CYH4_HUMAN Cytohesin-4 OS=Homo sapiens OX=9606 GN=CYTH4 PE=1 SV=1
K.IQATN[+3022.141]VSEAEC[+57.021]D..M	HexNAc(6)Hex(8)Fuc(1)NeuAc(1)	4868.23	>sp|P02749|APOH_HUMAN Beta-2-glycoprotein 1 OS=Homo sapiens OX=9606 GN=APOH PE=1 SV=3
R.QQQHLFGSN[+1983.766]VTDC[+57.021]SGNFC[+57.021]LFR..S	HexNAc(4)Hex(5)NeuAc(1)	4868.24	>sp|Q8WUJ3|CEMIP_HUMAN Cell migration-inducing and hyaluronan-binding protein OS=Homo sapiens OX=9606 GN=CEMIP PE=1 SV=2
K.IQATN[+2174.798]VSEAEC[+57.021]DMEC[+57.021]K..G	HexNAc(6)Hex(5)Fuc(1)	4868.36	>sp|P01009|A1AT_HUMAN Alpha-1-antitrypsin OS=Homo sapiens OX=9606 GN=SERPINA1 PE=1 SV=3
E.IQATFFYFTPN[+2864.036]K..T	HexNAc(7)Hex(8)Fuc(1)	4869.22	>sp|P02765|FETUA_HUMAN Alpha-2-HS-glycoprotein OS=Homo sapiens OX=9606 GN=AHSG PE=1 SV=2
R.QQQHLFGSN[+2897.167]VTD..C	HexNAc(6)Hex(5)Fuc(1)NeuAc(2)	4869.33	>sp|P01009|A1AT_HUMAN Alpha-1-antitrypsin OS=Homo sapiens OX=9606 GN=SERPINA1 PE=1 SV=3
E.QLAQVAAN[+3229.168]ATK..E	HexNAc(8)Hex(9)Fuc(1)	4872.22	>sp|P20848|A1ATR_HUMAN Putative alpha-1-antitrypsin-related protein OS=Homo sapiens OX=9606 GN=SERPINA2 PE=1 SV=1
E.GLNM[+15.995]N[+2864.036]LSSNSAK..K	HexNAc(7)Hex(8)Fuc(1)	4873.23	>sp|P20929|NEBU_HUMAN Nebulin OS=Homo sapiens OX=9606 GN=NEB PE=1 SV=5
E.LQAN[+3545.378]VSAQE..P	HexNAc(6)Hex(9)Fuc(1)NeuAc(2)	4874.2	>sp|P00738|HPT_HUMAN Haptoglobin OS=Homo sapiens OX=9606 GN=HP PE=1 SV=1
K.GINSN[+2676.952]STANLEDPE..V	HexNAc(6)Hex(9)	4876.3	>sp|Q6ZP01|RBM44_HUMAN RNA-binding protein 44 OS=Homo sapiens OX=9606 GN=RBM44 PE=2 SV=3
E.GLNVN[+3022.141]LTETPE..A	HexNAc(6)Hex(8)Fuc(1)NeuAc(1)	4877.34	>sp|P02749|APOH_HUMAN Beta-2-glycoprotein 1 OS=Homo sapiens OX=9606 GN=APOH PE=1 SV=3
R.SWPAVGN[+2946.089]C[+57.021]SSALR..W	HexNAc(9)Hex(6)Fuc(1)	4879.19	>sp|Q7Z6B7|SRGP1_HUMAN SLIT-ROBO Rho GTPase-activating protein 1 OS=Homo sapiens OX=9606 GN=SRGAP1 PE=1 SV=1
K.YTGN[+2457.877]ASALFILPDQDK..M	HexNAc(5)Hex(8)Fuc(1)	4879.36	>sp|O60939|SCN2B_HUMAN Sodium channel subunit beta-2 OS=Homo sapiens OX=9606 GN=SCN2B PE=1 SV=1
R.GLTFQQN[+2856.141]ASSMC[+57.021]VPD..Q	HexNAc(5)Hex(6)Fuc(1)NeuAc(2)	4880.21	>sp|O94813|SLIT2_HUMAN Slit homolog 2 protein OS=Homo sapiens OX=9606 GN=SLIT2 PE=1 SV=1
R.FNQYKYNQN[+2344.950]FSAGNNE..N	HexNAc(4)Hex(5)NeuAc(2)	4881.31	>sp|Q14674|ESPL1_HUMAN Separin OS=Homo sapiens OX=9606 GN=ESPL1 PE=1 SV=3
K.LPTQN[+2676.952]ITFQTESSVAE..Q	HexNAc(6)Hex(9)	4881.25	>sp|P01009|A1AT_HUMAN Alpha-1-antitrypsin OS=Homo sapiens OX=9606 GN=SERPINA1 PE=1 SV=3
E.GLNVN[+3424.352]LTE..T	HexNAc(7)Hex(7)Fuc(1)NeuAc(2)	4882.32	>sp|P02749|APOH_HUMAN Beta-2-glycoprotein 1 OS=Homo sapiens OX=9606 GN=APOH PE=1 SV=3
R.QQQHLFGSN[+1768.640]VTDC[+57.021]SGNFC[+57.021]LFR..S	HexNAc(4)Hex(5)Fuc(1)	4882.28	>sp|P00738|HPT_HUMAN Haptoglobin OS=Homo sapiens OX=9606 GN=HP PE=1 SV=1
K.LPTQN[+3221.273]ITFQTE..S	HexNAc(6)Hex(7)Fuc(1)NeuAc(2)	4882.27	>sp|P01009|A1AT_HUMAN Alpha-1-antitrypsin OS=Homo sapiens OX=9606 GN=SERPINA1 PE=1 SV=3
K.ALPQPQN[+2856.141]VTSLLGC[+57.021]TH..-	HexNAc(5)Hex(6)Fuc(1)NeuAc(2)	4891.28	>sp|P01871|IGHM_HUMAN Immunoglobulin heavy constant mu OS=Homo sapiens OX=9606 GN=IGHM PE=1 SV=4
K.AFITN[+3022.141]FSMIID..G	HexNAc(6)Hex(8)Fuc(1)NeuAc(1)	4892.29	>sp|O94813|SLIT2_HUMAN Slit homolog 2 protein OS=Homo sapiens OX=9606 GN=SLIT2 PE=1 SV=1
K.GINSN[+2311.819]STANLEDPEVGDAE..S	HexNAc(5)Hex(8)	4893.37	>sp|P02787|TRFE_HUMAN Serotransferrin OS=Homo sapiens OX=9606 GN=TF PE=1 SV=3
E.IWTHSC[+57.021]PQSPGN[+2344.950]GTDASH..-	HexNAc(4)Hex(5)NeuAc(2)	4895.3	>sp|Q2TBF2|WSCD2_HUMAN WSC domain-containing protein 2 OS=Homo sapiens OX=9606 GN=WSCD2 PE=2 SV=2
E.LYNGN[+3079.163]YSTTQK..T	HexNAc(7)Hex(8)NeuAc(1)	4896.21	>sp|P02787|TRFE_HUMAN Serotransferrin OS=Homo sapiens OX=9606 GN=TF PE=1 SV=3
D.GINN[+2573.062]YTC[+57.021]LC[+57.021]PPEYTGE..L	HexNAc(6)Hex(3)Fuc(1)NeuAc(2)	4900.29	>sp|Q2TBF2|WSCD2_HUMAN WSC domain-containing protein 2 OS=Homo sapiens OX=9606 GN=WSCD2 PE=2 SV=2
E.GINN[+3018.193]LTHM[+15.995]LKE..D	HexNAc(5)Hex(7)Fuc(1)NeuAc(2)	4902.37	>sp|P02763|A1AG1_HUMAN Alpha-1-acid glycoprotein 1 OS=Homo sapiens OX=9606 GN=ORM1 PE=1 SV=1
R.GLTFQQN[+2336.851]ASSMC[+57.021]VPDQD..T	HexNAc(6)Hex(6)Fuc(1)	4903.26	>sp|P02787|TRFE_HUMAN Serotransferrin OS=Homo sapiens OX=9606 GN=TF PE=1 SV=3
D.LLLGSEAN[+2701.983]LTC[+57.021]TLTGLR..D	HexNAc(7)Hex(7)Fuc(1)	4903.33	>sp|Q96PD5|PGRP2_HUMAN N-acetylmuramoyl-L-alanine amidase OS=Homo sapiens OX=9606 GN=PGLYRP2 PE=1 SV=1
E.N[+2621.984]GTVLQGSTVASVYK..G	HexNAc(9)Hex(4)Fuc(1)	4903.39	>sp|Q6ZP01|RBM44_HUMAN RNA-binding protein 44 OS=Homo sapiens OX=9606 GN=RBM44 PE=2 SV=3
E.GINVN[+2256.851]TSGRNHAVLPSGGLQISR..A	HexNAc(8)Hex(3)Fuc(1)	4903.37	>sp|Q9H2X0|CHRD_HUMAN Chordin OS=Homo sapiens OX=9606 GN=CHRD PE=1 SV=2
R.GLNM[+15.995]SEFVC[+57.021]N[+1983.766]LSARPYVYD..L	HexNAc(4)Hex(5)NeuAc(1)	4903.39	>sp|Q86V59|PNM8A_HUMAN Paraneoplastic antigen-like protein 8A OS=Homo sapiens OX=9606 GN=PNMA8A PE=1 SV=2
E.GLNVN[+2619.930]LTETPEAK..I	HexNAc(5)Hex(9)Fuc(1)	4903.43	>sp|P20848|A1ATR_HUMAN Putative alpha-1-antitrypsin-related protein OS=Homo sapiens OX=9606 GN=SERPINA2 PE=1 SV=1
K.GINSN[+2092.745]STANLEDPEVGDAE..S	HexNAc(4)Hex(7)Fuc(1)	4903.46	>sp|P02790|HEMO_HUMAN Hemopexin OS=Homo sapiens OX=9606 GN=HPX PE=1 SV=2
R.GINN[+3221.273]GSDLPE..D	HexNAc(6)Hex(7)Fuc(1)NeuAc(2)	4905.35	>sp|P01011|AACT_HUMAN Alpha-1-antichymotrypsin OS=Homo sapiens OX=9606 GN=SERPINA3 PE=1 SV=2
E.GLNFN[+3221.273]LTEIPE..A	HexNAc(6)Hex(7)Fuc(1)NeuAc(2)	4907.34	>sp|P0DOX6|IGM_HUMAN Immunoglobulin mu heavy chain OS=Homo sapiens OX=9606 PE=1 SV=2
R.GLTFQQN[+2129.824]ASSMC[+57.021]VPDQDTAIR..V	HexNAc(4)Hex(5)Fuc(1)NeuAc(1)	4908.34	>sp|P04114|APOB_HUMAN Apolipoprotein B-100 OS=Homo sapiens OX=9606 GN=APOB PE=1 SV=2
K.MVSHHN[+2573.062]LTTGATLINE..Q	HexNAc(6)Hex(3)Fuc(1)NeuAc(2)	4909.44	>sp|Q14624|ITIH4_HUMAN Inter-alpha-trypsin inhibitor heavy chain H4 OS=Homo sapiens OX=9606 GN=ITIH4 PE=1 SV=4
K.VC[+57.021]QDC[+57.021]PLLAPLN[+1866.688]DTRVVHAAK..A	HexNAc(6)Hex(4)	4912.5	>sp|P20848|A1ATR_HUMAN Putative alpha-1-antitrypsin-related protein OS=Homo sapiens OX=9606 GN=SERPINA2 PE=1 SV=1
R.KVC[+57.021]QDC[+57.021]PLLAPLN[+2344.950]DTR..V	HexNAc(4)Hex(5)NeuAc(2)	4913.5	>sp|P02787|TRFE_HUMAN Serotransferrin OS=Homo sapiens OX=9606 GN=TF PE=1 SV=3
E.GLNFN[+3229.168]LTEIPE..A	HexNAc(8)Hex(9)Fuc(1)	4915.24	>sp|Q14624|ITIH4_HUMAN Inter-alpha-trypsin inhibitor heavy chain H4 OS=Homo sapiens OX=9606 GN=ITIH4 PE=1 SV=4
K.YLGN[+2491.008]ATAIFFLPDEGK..L	HexNAc(4)Hex(5)Fuc(1)NeuAc(2)	4915.51	>sp|P02790|HEMO_HUMAN Hemopexin OS=Homo sapiens OX=9606 GN=HPX PE=1 SV=2
E.N[+2864.036]GTVLQGSTVASVYK..G	HexNAc(7)Hex(8)Fuc(1)	4916.27	>sp|Q14624|ITIH4_HUMAN Inter-alpha-trypsin inhibitor heavy chain H4 OS=Homo sapiens OX=9606 GN=ITIH4 PE=1 SV=4
E.IQATFFYFTPN[+2913.162]K..T	HexNAc(6)Hex(6)NeuAc(2)	4918.34	>sp|Q86V59|PNM8A_HUMAN Paraneoplastic antigen-like protein 8A OS=Homo sapiens OX=9606 GN=PNMA8A PE=1 SV=2
R.SWPAVGN[+2475.926]C[+57.021]SSALRWLGR..Y	HexNAc(9)Hex(4)	4921.31	>sp|P04278|SHBG_HUMAN Sex hormone-binding globulin OS=Homo sapiens OX=9606 GN=SHBG PE=1 SV=2
K.VC[+57.021]QDC[+57.021]PLLAPLN[+2710.083]DTR..V	HexNAc(5)Hex(6)NeuAc(2)	4921.37	>sp|P05160|F13B_HUMAN Coagulation factor XIII B chain OS=Homo sapiens OX=9606 GN=F13B PE=1 SV=3
E.VMC[+57.021]LNGN[+1702.581]WTEPPQC[+57.021]KDSTGK..C	HexNAc(2)Hex(8)	4922.39	>sp|O94813|SLIT2_HUMAN Slit homolog 2 protein OS=Homo sapiens OX=9606 GN=SLIT2 PE=1 SV=1
D.HRGLTFQQN[+1606.587]ASSM[+15.995]C[+57.021]VPDQDTAIR..V	HexNAc(4)Hex(4)Fuc(1)	4923.42	>sp|Q86W92|LIPB1_HUMAN Liprin-beta-1 OS=Homo sapiens OX=9606 GN=PPFIBP1 PE=1 SV=2
K.N[+2596.952]LSM[+15.995]PLLPADFHK..E	HexNAc(8)Hex(6)	4923.41	>sp|P01871|IGHM_HUMAN Immunoglobulin heavy constant mu OS=Homo sapiens OX=9606 GN=IGHM PE=1 SV=4
R.GLTFQQN[+2129.824]ASSM[+15.995]C[+57.021]VPDQDTAIR..V	HexNAc(4)Hex(5)Fuc(1)NeuAc(1)	4924.33	>sp|P01876|IGHA1_HUMAN Immunoglobulin heavy constant alpha 1 OS=Homo sapiens OX=9606 GN=IGHA1 PE=1 SV=2
R.GINGLFRN[+2946.089]FTLE..T	HexNAc(9)Hex(6)Fuc(1)	4925.33	>sp|P27169|PON1_HUMAN Serum paraoxonase/arylesterase 1 OS=Homo sapiens OX=9606 GN=PON1 PE=1 SV=3
K.M[+15.995]VSHHN[+2573.062]LTTGATLINE..Q	HexNAc(6)Hex(3)Fuc(1)NeuAc(2)	4925.43	>sp|Q96RW7|HMCN1_HUMAN Hemicentin-1 OS=Homo sapiens OX=9606 GN=HMCN1 PE=1 SV=2
E.VTVPSSYGGQLC[+57.021]GLC[+57.021]GNYNN[+1967.771]NSLD..D	HexNAc(4)Hex(4)Fuc(1)NeuAc(1)	4926.25	>sp|Q13107|UBP4_HUMAN Ubiquitin carboxyl-terminal hydrolase 4 OS=Homo sapiens OX=9606 GN=USP4 PE=1 SV=3
R.GLTFQQN[+2573.062]ASSM[+15.995]C[+57.021]VPDQD..T	HexNAc(6)Hex(3)Fuc(1)NeuAc(2)	4926.3	>sp|P20848|A1ATR_HUMAN Putative alpha-1-antitrypsin-related protein OS=Homo sapiens OX=9606 GN=SERPINA2 PE=1 SV=1
E.GLNFN[+3424.352]LTE..I	HexNAc(7)Hex(7)Fuc(1)NeuAc(2)	4930.32	>sp|Q86V59|PNM8A_HUMAN Paraneoplastic antigen-like protein 8A OS=Homo sapiens OX=9606 GN=PNMA8A PE=1 SV=2
K.M[+15.995]VSHHN[+2580.957]LTTGATLINE..Q	HexNAc(8)Hex(5)Fuc(1)	4933.33	>sp|Q9UIA0|CYH4_HUMAN Cytohesin-4 OS=Homo sapiens OX=9606 GN=CYTH4 PE=1 SV=1
K.AALAAFNAQNN[+2459.931]GSNFQLE..E	HexNAc(9)Hex(3)Fuc(1)	4938.34	>sp|P01009|A1AT_HUMAN Alpha-1-antitrypsin OS=Homo sapiens OX=9606 GN=SERPINA1 PE=1 SV=3
K.AALAAFNAQNN[+2133.772]GSNFQLEEISR..A	HexNAc(5)Hex(6)Fuc(1)	4938.36	>sp|P01871|IGHM_HUMAN Immunoglobulin heavy constant mu OS=Homo sapiens OX=9606 GN=IGHM PE=1 SV=4
K.AALAAFNAQNN[+2491.008]GSNFQLEE..I	HexNAc(4)Hex(5)Fuc(1)NeuAc(2)	4939.38	>sp|P00738|HPT_HUMAN Haptoglobin OS=Homo sapiens OX=9606 GN=HP PE=1 SV=1
R.GLNN[+3343.411]DSPERR..R	HexNAc(6)Hex(7)NeuAc(3)	4940.41	>sp|P00738|HPT_HUMAN Haptoglobin OS=Homo sapiens OX=9606 GN=HP PE=1 SV=1
R.ITYSIVQTN[+2800.031]C[+57.021]SKE..N	HexNAc(9)Hex(6)	4941.29	>sp|P00738|HPT_HUMAN Haptoglobin OS=Homo sapiens OX=9606 GN=HP PE=1 SV=1
K.YKN[+3059.220]NSDISSTR..G	HexNAc(6)Hex(6)Fuc(1)NeuAc(2)	4942.35	>sp|P02765|FETUA_HUMAN Alpha-2-HS-glycoprotein OS=Homo sapiens OX=9606 GN=AHSG PE=1 SV=2
R.LAGKPTHIN[+2088.797]VSVVM[+15.995]AEADGTC[+57.021]..Y	HexNAc(3)Hex(6)Fuc(1)NeuAc(1)	4943.46	>sp|P02765|FETUA_HUMAN Alpha-2-HS-glycoprotein OS=Homo sapiens OX=9606 GN=AHSG PE=1 SV=2
K.VVLHPN[+3075.215]YSQVD..I	HexNAc(6)Hex(7)NeuAc(2)	4944.37	>sp|P01009|A1AT_HUMAN Alpha-1-antitrypsin OS=Homo sapiens OX=9606 GN=SERPINA1 PE=1 SV=3
R.LAGKPTHVN[+2694.088]VSVVMAE..V	HexNAc(5)Hex(5)Fuc(1)NeuAc(2)	4944.49	>sp|P01009|A1AT_HUMAN Alpha-1-antitrypsin OS=Homo sapiens OX=9606 GN=SERPINA1 PE=1 SV=3
E.GLNM[+15.995]N[+3165.364]LSSNSAK..K	HexNAc(6)Hex(5)Fuc(1)NeuAc(3)	4945.39	>sp|P27169|PON1_HUMAN Serum paraoxonase/arylesterase 1 OS=Homo sapiens OX=9606 GN=PON1 PE=1 SV=3
E.VDSPVYN[+2710.083]ATWSASLK..N	HexNAc(5)Hex(6)NeuAc(2)	4946.42	>sp|P02763|A1AG1_HUMAN Alpha-1-acid glycoprotein 1 OS=Homo sapiens OX=9606 GN=ORM1 PE=1 SV=1
R.LAGKPTHIN[+2092.745]VSVVM[+15.995]AEADGTC[+57.021]..Y	HexNAc(4)Hex(7)Fuc(1)	4947.41	>sp|P02790|HEMO_HUMAN Hemopexin OS=Homo sapiens OX=9606 GN=HPX PE=1 SV=2
K.M[+15.995]VSHHN[+2596.952]LTTGATLINE..Q	HexNAc(8)Hex(6)	4949.32	>sp|P02790|HEMO_HUMAN Hemopexin OS=Homo sapiens OX=9606 GN=HPX PE=1 SV=2
K.EN[+2856.141]LTAPGSDSAVFFE..Q	HexNAc(5)Hex(6)Fuc(1)NeuAc(2)	4949.39	>sp|P02765|FETUA_HUMAN Alpha-2-HS-glycoprotein OS=Homo sapiens OX=9606 GN=AHSG PE=1 SV=2
K.VVLHPN[+2555.925]YSQVDIGLIK..L	HexNAc(7)Hex(7)	4949.45	>sp|P08603|CFAH_HUMAN Complement factor H OS=Homo sapiens OX=9606 GN=CFH PE=1 SV=4
E.IQATFFYFTPN[+2717.978]K..T	HexNAc(7)Hex(8)	4952.33	>sp|P01871|IGHM_HUMAN Immunoglobulin heavy constant mu OS=Homo sapiens OX=9606 GN=IGHM PE=1 SV=4
D.ATTLDDN[+2710.083]GTMLFFK..G	HexNAc(5)Hex(6)NeuAc(2)	4952.44	>sp|P05546|HEP2_HUMAN Heparin cofactor 2 OS=Homo sapiens OX=9606 GN=SERPIND1 PE=1 SV=3
K.QVFPGLNYC[+57.021]TSGAYSN[+2344.950]ASSTD..S	HexNAc(4)Hex(5)NeuAc(2)	4953.26	>sp|P01871|IGHM_HUMAN Immunoglobulin heavy constant mu OS=Homo sapiens OX=9606 GN=IGHM PE=1 SV=4
D.IQATTM[+15.995]DGVN[+3018.193]LSTE..V	HexNAc(5)Hex(7)Fuc(1)NeuAc(2)	4953.32	>sp|Q9NQ86|TRI36_HUMAN E3 ubiquitin-protein ligase TRIM36 OS=Homo sapiens OX=9606 GN=TRIM36 PE=1 SV=2
R.QQQHLFGSN[+2069.767]VTDC[+57.021]SGNFC[+57.021]LFR..S	HexNAc(7)Hex(4)	4954.24	>sp|P00738|HPT_HUMAN Haptoglobin OS=Homo sapiens OX=9606 GN=HP PE=1 SV=1
E.VTVPSSYGGQLC[+57.021]GLC[+57.021]GNYNN[+1581.555]NSLDD..N	HexNAc(3)Hex(6)	4954.32	>sp|Q9Y493|ZAN_HUMAN Zonadhesin OS=Homo sapiens OX=9606 GN=ZAN PE=2 SV=5
K.AALAAAQYKSSN[+2876.083]ASE..T	HexNAc(6)Hex(8)NeuAc(1)	4956.32	>sp|P0DOX6|IGM_HUMAN Immunoglobulin mu heavy chain OS=Homo sapiens OX=9606 PE=1 SV=2
E.GAIYPDN[+3221.273]TTD..F	HexNAc(6)Hex(7)Fuc(1)NeuAc(2)	4956.35	>sp|P01009|A1AT_HUMAN Alpha-1-antitrypsin OS=Homo sapiens OX=9606 GN=SERPINA1 PE=1 SV=3
E.GLNFN[+2621.984]LTEIPEAQIHE..G	HexNAc(9)Hex(4)Fuc(1)	4956.42	>sp|P00738|HPT_HUMAN Haptoglobin OS=Homo sapiens OX=9606 GN=HP PE=1 SV=1
R.VIDFN[+2344.950]C[+57.021]TTSSVSSALANTK..D	HexNAc(4)Hex(5)NeuAc(2)	4958.44	>sp|P02765|FETUA_HUMAN Alpha-2-HS-glycoprotein OS=Homo sapiens OX=9606 GN=AHSG PE=1 SV=2
R.LAGKPTHIN[+2694.088]VSVVMAE..A	HexNAc(5)Hex(5)Fuc(1)NeuAc(2)	4958.5	>sp|P02765|FETUA_HUMAN Alpha-2-HS-glycoprotein OS=Homo sapiens OX=9606 GN=AHSG PE=1 SV=2
E.ATPVN[+3221.273]LTEPAK..L	HexNAc(6)Hex(7)Fuc(1)NeuAc(2)	4960.42	>sp|P02765|FETUA_HUMAN Alpha-2-HS-glycoprotein OS=Homo sapiens OX=9606 GN=AHSG PE=1 SV=2
R.LAGKPTHVN[+2694.088]VSVVM[+15.995]AE..V	HexNAc(5)Hex(5)Fuc(1)NeuAc(2)	4960.48	>sp|Q7Z6B7|SRGP1_HUMAN SLIT-ROBO Rho GTPase-activating protein 1 OS=Homo sapiens OX=9606 GN=SRGAP1 PE=1 SV=1
R.LAGKPTHVN[+2710.083]VSVVMAE..V	HexNAc(5)Hex(6)NeuAc(2)	4960.48	>sp|P01042|KNG1_HUMAN Kininogen-1 OS=Homo sapiens OX=9606 GN=KNG1 PE=1 SV=2
K.GINSN[+3059.220]STANLED..P	HexNAc(6)Hex(6)Fuc(1)NeuAc(2)	4962.38	>sp|P01871|IGHM_HUMAN Immunoglobulin heavy constant mu OS=Homo sapiens OX=9606 GN=IGHM PE=1 SV=4
R.LAGKPTHIN[+2698.035]VSVVMAE..A	HexNAc(6)Hex(6)Fuc(1)NeuAc(1)	4962.45	>sp|P0DOX2|IGA2_HUMAN Immunoglobulin alpha-2 heavy chain OS=Homo sapiens OX=9606 PE=1 SV=2
R.VIDFN[+2348.898]C[+57.021]TTSSVSSALANTK..D	HexNAc(5)Hex(6)NeuAc(1)	4962.39	>sp|P00738|HPT_HUMAN Haptoglobin OS=Homo sapiens OX=9606 GN=HP PE=1 SV=1
R.AQN[+3225.220]DTEPIVLE..G	HexNAc(7)Hex(8)Fuc(1)NeuAc(1)	4963.35	>sp|P01876|IGHA1_HUMAN Immunoglobulin heavy constant alpha 1 OS=Homo sapiens OX=9606 GN=IGHA1 PE=1 SV=2
R.LAGKPTHVN[+2110.793]VSVVMAEVDGTC[+57.021]..Y	HexNAc(8)Hex(3)	4963.48	>sp|Q6ZP01|RBM44_HUMAN RNA-binding protein 44 OS=Homo sapiens OX=9606 GN=RBM44 PE=2 SV=3
E.ATPVN[+3225.220]LTEPAK..L	HexNAc(7)Hex(8)Fuc(1)NeuAc(1)	4964.36	>sp|P04114|APOB_HUMAN Apolipoprotein B-100 OS=Homo sapiens OX=9606 GN=APOB PE=1 SV=2
D.ATTLDDN[+2494.956]GTMLFFK..G	HexNAc(5)Hex(6)Fuc(1)NeuAc(1)	4966.49	>sp|P0DOX2|IGA2_HUMAN Immunoglobulin alpha-2 heavy chain OS=Homo sapiens OX=9606 PE=1 SV=2
E.VTVPSSYGGQLC[+57.021]GLC[+57.021]GNYNN[+1780.687]NSLD..D	HexNAc(3)Hex(5)NeuAc(1)	4968.34	>sp|P00738|HPT_HUMAN Haptoglobin OS=Homo sapiens OX=9606 GN=HP PE=1 SV=1
D.ATTLDDN[+2498.904]GTMLFFK..G	HexNAc(6)Hex(7)Fuc(1)	4970.44	>sp|P00450|CERU_HUMAN Ceruloplasmin OS=Homo sapiens OX=9606 GN=CP PE=1 SV=1
R.LAGKPTHVN[+2491.008]VSVVMAE..V	HexNAc(4)Hex(5)Fuc(1)NeuAc(2)	4970.58	>sp|P00738|HPT_HUMAN Haptoglobin OS=Homo sapiens OX=9606 GN=HP PE=1 SV=1
K.ALPQPQN[+2710.083]VTSLLGC[+57.021]TH..-	HexNAc(5)Hex(6)NeuAc(2)	4974.39	>sp|P02763|A1AG1_HUMAN Alpha-1-acid glycoprotein 1 OS=Homo sapiens OX=9606 GN=ORM1 PE=1 SV=1
E.GLNFN[+3059.220]LTEIPE..A	HexNAc(6)Hex(6)Fuc(1)NeuAc(2)	4974.46	>sp|P02790|HEMO_HUMAN Hemopexin OS=Homo sapiens OX=9606 GN=HPX PE=1 SV=2
R.LAGKPTHVN[+2211.877]VSVVMAEVD..G	HexNAc(6)Hex(3)Fuc(1)NeuAc(1)	4975.63	>sp|P04114|APOB_HUMAN Apolipoprotein B-100 OS=Homo sapiens OX=9606 GN=APOB PE=1 SV=2
K.AALAAFNAQNN[+2498.904]GSNFQLE..E	HexNAc(6)Hex(7)Fuc(1)	4977.31	>sp|Q8WUJ3|CEMIP_HUMAN Cell migration-inducing and hyaluronan-binding protein OS=Homo sapiens OX=9606 GN=CEMIP PE=1 SV=2
K.AALAAAQYKSSN[+2897.167]ASE..T	HexNAc(6)Hex(5)Fuc(1)NeuAc(2)	4977.41	>sp|P02787|TRFE_HUMAN Serotransferrin OS=Homo sapiens OX=9606 GN=TF PE=1 SV=3
K.AALAAAQYKSSN[+2596.952]ASETE..P	HexNAc(8)Hex(6)	4977.37	>sp|Q9Y493|ZAN_HUMAN Zonadhesin OS=Homo sapiens OX=9606 GN=ZAN PE=2 SV=5
D.GLNNLNYFAN[+2272.846]ITYDALYK..N	HexNAc(8)Hex(4)	4978.41	>sp|Q15652|JHD2C_HUMAN Probable JmjC domain-containing histone demethylation protein 2C OS=Homo sapiens OX=9606 GN=JMJD1C PE=1 SV=2
K.ALPQPQN[+2946.089]VTSLLGC[+57.021]TH..-	HexNAc(9)Hex(6)Fuc(1)	4981.23	>sp|P00450|CERU_HUMAN Ceruloplasmin OS=Homo sapiens OX=9606 GN=CP PE=1 SV=1
D.GSDSIGASN[+2714.031]FTGAKK..C	HexNAc(6)Hex(7)NeuAc(1)	4981.43	>sp|P01009|A1AT_HUMAN Alpha-1-antitrypsin OS=Homo sapiens OX=9606 GN=SERPINA1 PE=1 SV=3
R.LAGKPTHVN[+2129.824]VSVVMAEVDGTC[+57.021]..Y	HexNAc(4)Hex(5)Fuc(1)NeuAc(1)	4982.51	>sp|P04196|HRG_HUMAN Histidine-rich glycoprotein OS=Homo sapiens OX=9606 GN=HRG PE=1 SV=1
E.ATFPVHQPGN[+2573.062]YSC[+57.021]SYR..T	HexNAc(6)Hex(3)Fuc(1)NeuAc(2)	4985.34	>sp|P0DOX2|IGA2_HUMAN Immunoglobulin alpha-2 heavy chain OS=Homo sapiens OX=9606 PE=1 SV=2
K.IQATN[+2580.957]VSEAEC[+57.021]DME..C	HexNAc(8)Hex(5)Fuc(1)	4986.39	>sp|P05090|APOD_HUMAN Apolipoprotein D OS=Homo sapiens OX=9606 GN=APOD PE=1 SV=1
D.GLTSLN[+1200.428]QSN[+1460.529]STLVALPEGR..Q	HexNAc(2)Hex(4)Fuc(1),HexNAc(4)Hex(4)	4987.34	>sp|P01876|IGHA1_HUMAN Immunoglobulin heavy constant alpha 1 OS=Homo sapiens OX=9606 GN=IGHA1 PE=1 SV=2
E.GSAGDSLTFHNN[+2491.008]QSFSTK..D	HexNAc(4)Hex(5)Fuc(1)NeuAc(2)	4987.39	>sp|P01876|IGHA1_HUMAN Immunoglobulin heavy constant alpha 1 OS=Homo sapiens OX=9606 GN=IGHA1 PE=1 SV=2
D.GINNYVC[+57.021]IC[+57.021]PPN[+1864.634]YTGELC[+57.021]DE..V	HexNAc(2)Hex(9)	4991.32	>sp|Q86V59|PNM8A_HUMAN Paraneoplastic antigen-like protein 8A OS=Homo sapiens OX=9606 GN=PNMA8A PE=1 SV=2
E.ATFPVHQPGN[+2580.957]YSC[+57.021]SYR..T	HexNAc(8)Hex(5)Fuc(1)	4993.23	>sp|P0DOX2|IGA2_HUMAN Immunoglobulin alpha-2 heavy chain OS=Homo sapiens OX=9606 PE=1 SV=2
E.VTVPSSYGGQLC[+57.021]GLC[+57.021]GNYNN[+1850.693]NSLDD..N	HexNAc(6)Hex(3)Fuc(1)	4994.29	>sp|P04196|HRG_HUMAN Histidine-rich glycoprotein OS=Homo sapiens OX=9606 GN=HRG PE=1 SV=1
E.VMC[+57.021]LNGN[+2332.903]WTEPPQC[+57.021]K..D	HexNAc(5)Hex(5)Fuc(1)NeuAc(1)	4994.4	>sp|Q8IUK8|CBLN2_HUMAN Cerebellin-2 OS=Homo sapiens OX=9606 GN=CBLN2 PE=2 SV=1
R.AQLLQGLGFN[+3221.273]LTE..R	HexNAc(6)Hex(7)Fuc(1)NeuAc(2)	4994.37	>sp|P01876|IGHA1_HUMAN Immunoglobulin heavy constant alpha 1 OS=Homo sapiens OX=9606 GN=IGHA1 PE=1 SV=2
E.VTVPSSYGGQLC[+57.021]GLC[+57.021]GNYNN[+1622.582]NSLDD..N	HexNAc(4)Hex(5)	4995.35	>sp|P05090|APOD_HUMAN Apolipoprotein D OS=Homo sapiens OX=9606 GN=APOD PE=1 SV=1
E.VMC[+57.021]IN[+2860.088]KTGKAAD..L	HexNAc(6)Hex(7)Fuc(1)NeuAc(1)	4995.42	>sp|P02790|HEMO_HUMAN Hemopexin OS=Homo sapiens OX=9606 GN=HPX PE=1 SV=2
K.LGAC[+57.021]N[+2459.931]DTLQQLMEVFK..F	HexNAc(9)Hex(3)Fuc(1)	4995.44	>sp|Q9Y493|ZAN_HUMAN Zonadhesin OS=Homo sapiens OX=9606 GN=ZAN PE=2 SV=5
D.IQATTMDGVN[+3079.163]LSTE..V	HexNAc(7)Hex(8)NeuAc(1)	4998.3	>sp|P02790|HEMO_HUMAN Hemopexin OS=Homo sapiens OX=9606 GN=HPX PE=1 SV=2
E.VMC[+57.021]LNGN[+2336.851]WTEPPQC[+57.021]K..D	HexNAc(6)Hex(6)Fuc(1)	4998.34	>sp|P01876|IGHA1_HUMAN Immunoglobulin heavy constant alpha 1 OS=Homo sapiens OX=9606 GN=IGHA1 PE=1 SV=2
R.LAGKPTHVN[+2145.819]VSVVMAEVDGTC[+57.021]..Y	HexNAc(4)Hex(6)NeuAc(1)	4998.5	>sp|P01876|IGHA1_HUMAN Immunoglobulin heavy constant alpha 1 OS=Homo sapiens OX=9606 GN=IGHA1 PE=1 SV=2
R.QDQC[+57.021]IYN[+2714.031]TTYLNVQR..E	HexNAc(6)Hex(7)NeuAc(1)	4999.27	>sp|P02790|HEMO_HUMAN Hemopexin OS=Homo sapiens OX=9606 GN=HPX PE=1 SV=2
D.GSDSIGASN[+2860.088]FTGAK..K	HexNAc(6)Hex(7)Fuc(1)NeuAc(1)	4999.39	>sp|P02790|HEMO_HUMAN Hemopexin OS=Homo sapiens OX=9606 GN=HPX PE=1 SV=2
R.GINN[+3545.378]GSDLPE..D	HexNAc(6)Hex(9)Fuc(1)NeuAc(2)	5000.28	>sp|P01009|A1AT_HUMAN Alpha-1-antitrypsin OS=Homo sapiens OX=9606 GN=SERPINA1 PE=1 SV=3
R.AQLLQGLGFN[+2555.925]LTERSE..T	HexNAc(7)Hex(7)	5000.46	>sp|P01876|IGHA1_HUMAN Immunoglobulin heavy constant alpha 1 OS=Homo sapiens OX=9606 GN=IGHA1 PE=1 SV=2
R.LAGKPTHIN[+2145.819]VSVVM[+15.995]AEADGTC[+57.021]..Y	HexNAc(4)Hex(6)NeuAc(1)	5000.48	>sp|P02765|FETUA_HUMAN Alpha-2-HS-glycoprotein OS=Homo sapiens OX=9606 GN=AHSG PE=1 SV=2
R.LAGKPTHVN[+2149.767]VSVVMAEVDGTC[+57.021]..Y	HexNAc(5)Hex(7)	5002.45	>sp|Q15652|JHD2C_HUMAN Probable JmjC domain-containing histone demethylation protein 2C OS=Homo sapiens OX=9606 GN=JMJD1C PE=1 SV=2
D.QQQN[+568.212]LTEQFLN[+2548.030]R..S	HexNAc(2)Hex(1),HexNAc(5)Hex(5)NeuAc(2)	5004.35	>sp|Q15652|JHD2C_HUMAN Probable JmjC domain-containing histone demethylation protein 2C OS=Homo sapiens OX=9606 GN=JMJD1C PE=1 SV=2
D.MLDLSN[+3075.215]NSLASVPE..G	HexNAc(6)Hex(7)NeuAc(2)	5004.37	>sp|O43286|B4GT5_HUMAN Beta-1,4-galactosyltransferase 5 OS=Homo sapiens OX=9606 GN=B4GALT5 PE=1 SV=1
R.AQLLQGLGFN[+3075.215]LTER..S	HexNAc(6)Hex(7)NeuAc(2)	5004.42	>sp|P02790|HEMO_HUMAN Hemopexin OS=Homo sapiens OX=9606 GN=HPX PE=1 SV=2
D.GINNYVC[+57.021]IC[+57.021]PPN[+2535.983]YTGE..L	HexNAc(6)Hex(5)Fuc(1)NeuAc(1)	5005.31	>sp|P00751|CFAB_HUMAN Complement factor B OS=Homo sapiens OX=9606 GN=CFB PE=1 SV=2
R.LAGKPTHIN[+1987.714]VSVVM[+15.995]AEADGTC[+57.021]Y..-	HexNAc(5)Hex(6)	5005.44	>sp|P01876|IGHA1_HUMAN Immunoglobulin heavy constant alpha 1 OS=Homo sapiens OX=9606 GN=IGHA1 PE=1 SV=2
E.GLNFN[+2676.952]LTEIPEAQIHE..G	HexNAc(6)Hex(9)	5011.39	>sp|P04217|A1BG_HUMAN Alpha-1B-glycoprotein OS=Homo sapiens OX=9606 GN=A1BG PE=1 SV=4
R.GINN[+3147.115]GSDLPED..Q	HexNAc(6)Hex(11)Fuc(1)	5016.31	>sp|Q2TBF2|WSCD2_HUMAN WSC domain-containing protein 2 OS=Homo sapiens OX=9606 GN=WSCD2 PE=2 SV=2
E.GLGFN[+3797.584]LTE..L	HexNAc(6)Hex(7)NeuAc(4)	5017.36	>sp|Q8TCN5|ZN507_HUMAN Zinc finger protein 507 OS=Homo sapiens OX=9606 GN=ZNF507 PE=1 SV=2
E.GLGFN[+3797.584]LTE..T	HexNAc(6)Hex(7)NeuAc(4)	5017.36	>sp|Q15485|FCN2_HUMAN Ficolin-2 OS=Homo sapiens OX=9606 GN=FCN2 PE=1 SV=2
D.GLNNLNYFAN[+3018.193]ITYD..A	HexNAc(5)Hex(7)Fuc(1)NeuAc(2)	5019.31	>sp|O75094|SLIT3_HUMAN Slit homolog 3 protein OS=Homo sapiens OX=9606 GN=SLIT3 PE=2 SV=3
D.GINN[+2694.088]YTC[+57.021]LC[+57.021]PPEYTGE..L	HexNAc(5)Hex(5)Fuc(1)NeuAc(2)	5021.31	>sp|P04217|A1BG_HUMAN Alpha-1B-glycoprotein OS=Homo sapiens OX=9606 GN=A1BG PE=1 SV=4
E.VTVN[+3692.549]VTVLD..A	HexNAc(7)Hex(7)Fuc(1)NeuAc(3)	5021.44	>sp|Q9Y493|ZAN_HUMAN Zonadhesin OS=Homo sapiens OX=9606 GN=ZAN PE=2 SV=5
E.GLNQPSN[+3797.584]E..S	HexNAc(6)Hex(7)NeuAc(4)	5025.33	>sp|Q03591|FHR1_HUMAN Complement factor H-related protein 1 OS=Homo sapiens OX=9606 GN=CFHR1 PE=1 SV=2
K.LTDTIC[+57.021]GVGN[+730.264]MSAN[+1647.613]ASDQER..T	HexNAc(2)Hex(2),HexNAc(5)Hex(3)Fuc(1)	5026.35	>sp|P08185|CBG_HUMAN Corticosteroid-binding globulin OS=Homo sapiens OX=9606 GN=SERPINA6 PE=1 SV=1
R.GLNAMAN[+3022.141]ETPDFMR..A	HexNAc(6)Hex(8)Fuc(1)NeuAc(1)	5028.28	>sp|Q9Y493|ZAN_HUMAN Zonadhesin OS=Homo sapiens OX=9606 GN=ZAN PE=2 SV=5
R.GLTFQQN[+2694.088]ASSMC[+57.021]VPDQD..T	HexNAc(5)Hex(5)Fuc(1)NeuAc(2)	5031.33	>sp|Q9UPZ6|THS7A_HUMAN Thrombospondin type-1 domain-containing protein 7A OS=Homo sapiens OX=9606 GN=THSD7A PE=1 SV=4
E.GLNFN[+3346.247]LTEIPE..A	HexNAc(6)Hex(10)Fuc(1)NeuAc(1)	5032.31	>sp|P01008|ANT3_HUMAN Antithrombin-III OS=Homo sapiens OX=9606 GN=SERPINC1 PE=1 SV=1
K.AALAAFNAQNN[+2227.872]GSNFQLEEISR..A	HexNAc(6)Hex(4)NeuAc(1)	5032.46	>sp|Q8WUJ3|CEMIP_HUMAN Cell migration-inducing and hyaluronan-binding protein OS=Homo sapiens OX=9606 GN=CEMIP PE=1 SV=2
R.LAGKPTHVN[+2186.845]VSVVMAEVDGTC[+57.021]..Y	HexNAc(5)Hex(5)NeuAc(1)	5039.53	>sp|Q03591|FHR1_HUMAN Complement factor H-related protein 1 OS=Homo sapiens OX=9606 GN=CFHR1 PE=1 SV=2
E.N[+2759.005]GTVLQGSTVASVYK..G	HexNAc(8)Hex(7)	5040.41	>sp|P01876|IGHA1_HUMAN Immunoglobulin heavy constant alpha 1 OS=Homo sapiens OX=9606 GN=IGHA1 PE=1 SV=2
R.GINN[+3586.405]GSDLPE..D	HexNAc(7)Hex(8)Fuc(1)NeuAc(2)	5041.31	>sp|P02763|A1AG1_HUMAN Alpha-1-acid glycoprotein 1 OS=Homo sapiens OX=9606 GN=ORM1 PE=1 SV=1
R.GLNAMAN[+3854.601]E..T	HexNAc(7)Hex(8)Fuc(1)NeuAc(3)	5043.32	>sp|P00751|CFAB_HUMAN Complement factor B OS=Homo sapiens OX=9606 GN=CFB PE=1 SV=2
K.MVSHHN[+2710.083]LTTGATLINE..Q	HexNAc(5)Hex(6)NeuAc(2)	5046.46	>sp|Q9UIA0|CYH4_HUMAN Cytohesin-4 OS=Homo sapiens OX=9606 GN=CYTH4 PE=1 SV=1
R.GLTFQQN[+2710.083]ASSMC[+57.021]VPDQD..T	HexNAc(5)Hex(6)NeuAc(2)	5047.32	>sp|P08185|CBG_HUMAN Corticosteroid-binding globulin OS=Homo sapiens OX=9606 GN=SERPINA6 PE=1 SV=1
E.GLNFN[+2714.031]LTEIPEAQIHE..G	HexNAc(6)Hex(7)NeuAc(1)	5048.47	>sp|P08185|CBG_HUMAN Corticosteroid-binding globulin OS=Homo sapiens OX=9606 GN=SERPINA6 PE=1 SV=1
R.GLNMSEFVC[+57.021]N[+2145.819]LSARPYVYD..L	HexNAc(4)Hex(6)NeuAc(1)	5049.45	>sp|P0DOX2|IGA2_HUMAN Immunoglobulin alpha-2 heavy chain OS=Homo sapiens OX=9606 PE=1 SV=2
R.LAGKPTHIN[+2211.877]VSVVMAEADGTC[+57.021]..Y	HexNAc(6)Hex(3)Fuc(1)NeuAc(1)	5050.55	>sp|P01876|IGHA1_HUMAN Immunoglobulin heavy constant alpha 1 OS=Homo sapiens OX=9606 GN=IGHA1 PE=1 SV=2
R.GLTFQQN[+2714.031]ASSMC[+57.021]VPDQD..T	HexNAc(6)Hex(7)NeuAc(1)	5051.27	>sp|O94967|WDR47_HUMAN WD repeat-containing protein 47 OS=Homo sapiens OX=9606 GN=WDR47 PE=1 SV=1
E.VFSTDFSN[+3067.115]ISAAK..Q	HexNAc(8)Hex(8)Fuc(1)	5052.32	>sp|P02750|A2GL_HUMAN Leucine-rich alpha-2-glycoprotein OS=Homo sapiens OX=9606 GN=LRG1 PE=1 SV=2
E.GLNFN[+2717.978]LTEIPEAQIHE..G	HexNAc(7)Hex(8)	5052.42	>sp|P08185|CBG_HUMAN Corticosteroid-binding globulin OS=Homo sapiens OX=9606 GN=SERPINA6 PE=1 SV=1
R.QNQC[+57.021]FYN[+1038.375]SSYLNVQREN[+349.137]GTVSRYEGGR..E	HexNAc(2)Hex(3)Fuc(1),HexNAc(1)Fuc(1)	5053.42	>sp|O75094|SLIT3_HUMAN Slit homolog 3 protein OS=Homo sapiens OX=9606 GN=SLIT3 PE=2 SV=3
R.LAGKPTHIN[+2215.825]VSVVMAEADGTC[+57.021]..Y	HexNAc(7)Hex(4)Fuc(1)	5054.49	>sp|P0DOX2|IGA2_HUMAN Immunoglobulin alpha-2 heavy chain OS=Homo sapiens OX=9606 PE=1 SV=2
K.M[+15.995]VSHHN[+2710.083]LTTGATLINE..Q	HexNAc(5)Hex(6)NeuAc(2)	5062.45	>sp|P01009|A1AT_HUMAN Alpha-1-antitrypsin OS=Homo sapiens OX=9606 GN=SERPINA1 PE=1 SV=3
R.AAFNNN[+2694.088]VSVAYEC[+57.021]LSAGGR..R	HexNAc(5)Hex(5)Fuc(1)NeuAc(2)	5063.36	>sp|Q9UIA0|CYH4_HUMAN Cytohesin-4 OS=Homo sapiens OX=9606 GN=CYTH4 PE=1 SV=1
E.QN[+3075.215]VSNAFLDKGE..F	HexNAc(6)Hex(7)NeuAc(2)	5065.46	>sp|P29622|KAIN_HUMAN Kallistatin OS=Homo sapiens OX=9606 GN=SERPINA4 PE=1 SV=3
D.GINNYVC[+57.021]IC[+57.021]PPN[+2596.952]YTGE..L	HexNAc(8)Hex(6)	5066.28	>sp|Q86U17|SPA11_HUMAN Serpin A11 OS=Homo sapiens OX=9606 GN=SERPINA11 PE=2 SV=2
E.GLNMN[+2946.089]LSSNSAKK..E	HexNAc(9)Hex(6)Fuc(1)	5067.39	>sp|O43286|B4GT5_HUMAN Beta-1,4-galactosyltransferase 5 OS=Homo sapiens OX=9606 GN=B4GALT5 PE=1 SV=1
K.VC[+57.021]QDC[+57.021]PLLAPLN[+2856.141]DTR..V	HexNAc(5)Hex(6)Fuc(1)NeuAc(2)	5067.42	>sp|O94813|SLIT2_HUMAN Slit homolog 2 protein OS=Homo sapiens OX=9606 GN=SLIT2 PE=1 SV=1
R.VYKPSAGN[+2657.009]NSLYRD..T	HexNAc(5)Hex(7)Fuc(1)NeuAc(1)	5068.48	>sp|Q6V0I7|FAT4_HUMAN Protocadherin Fat 4 OS=Homo sapiens OX=9606 GN=FAT4 PE=1 SV=2
K.N[+2759.005]LSMPLLPADFHK..E	HexNAc(8)Hex(7)	5069.47	>sp|Q14674|ESPL1_HUMAN Separin OS=Homo sapiens OX=9606 GN=ESPL1 PE=1 SV=3
E.GINVN[+3854.601]TSGR..N	HexNAc(7)Hex(8)Fuc(1)NeuAc(3)	5071.34	>sp|P06681|CO2_HUMAN Complement C2 OS=Homo sapiens OX=9606 GN=C2 PE=1 SV=2
E.GLNFN[+3797.584]LTE..I	HexNAc(6)Hex(7)NeuAc(4)	5074.38	>sp|P20929|NEBU_HUMAN Nebulin OS=Homo sapiens OX=9606 GN=NEB PE=1 SV=5
K.GINSN[+3586.405]STANLE..D	HexNAc(7)Hex(8)Fuc(1)NeuAc(2)	5075.28	>sp|P01871|IGHM_HUMAN Immunoglobulin heavy constant mu OS=Homo sapiens OX=9606 GN=IGHM PE=1 SV=4
E.LQAN[+2946.089]VSAQEPGFAE..V	HexNAc(9)Hex(6)Fuc(1)	5075.4	>sp|P01009|A1AT_HUMAN Alpha-1-antitrypsin OS=Homo sapiens OX=9606 GN=SERPINA1 PE=1 SV=3
K.IQATN[+3346.247]VSEAE..C	HexNAc(6)Hex(10)Fuc(1)NeuAc(1)	5076.36	>sp|P02765|FETUA_HUMAN Alpha-2-HS-glycoprotein OS=Homo sapiens OX=9606 GN=AHSG PE=1 SV=2
K.IQATNTWLFLSSC[+57.021]NGN[+1850.693]ETSLWD..C	HexNAc(6)Hex(3)Fuc(1)	5076.46	>sp|P01876|IGHA1_HUMAN Immunoglobulin heavy constant alpha 1 OS=Homo sapiens OX=9606 GN=IGHA1 PE=1 SV=2
R.IQAAASTPTN[+2459.931]ATAASDANTGD..R	HexNAc(9)Hex(3)Fuc(1)	5076.43	>sp|P27169|PON1_HUMAN Serum paraoxonase/arylesterase 1 OS=Homo sapiens OX=9606 GN=PON1 PE=1 SV=3
E.LQAQTTLLN[+2946.089]FTVTED..G	HexNAc(9)Hex(6)Fuc(1)	5079.39	>sp|Q9UIA0|CYH4_HUMAN Cytohesin-4 OS=Homo sapiens OX=9606 GN=CYTH4 PE=1 SV=1
E.IQATFFYFTPN[+3075.215]K..T	HexNAc(6)Hex(7)NeuAc(2)	5080.39	>sp|P20929|NEBU_HUMAN Nebulin OS=Homo sapiens OX=9606 GN=NEB PE=1 SV=5
K.IQATN[+2676.952]VSEAEC[+57.021]DME..C	HexNAc(6)Hex(9)	5082.39	>sp|P00738|HPT_HUMAN Haptoglobin OS=Homo sapiens OX=9606 GN=HP PE=1 SV=1
E.IQATFFYFTPN[+3079.163]K..T	HexNAc(7)Hex(8)NeuAc(1)	5084.34	>sp|P00738|HPT_HUMAN Haptoglobin OS=Homo sapiens OX=9606 GN=HP PE=1 SV=1
R.VYKPSAGN[+2860.088]NSLYR..D	HexNAc(6)Hex(7)Fuc(1)NeuAc(1)	5086.44	>sp|P01871|IGHM_HUMAN Immunoglobulin heavy constant mu OS=Homo sapiens OX=9606 GN=IGHM PE=1 SV=4
D.IQATTM[+15.995]DGVN[+2434.899]LSTEVVYK..K	HexNAc(8)Hex(5)	5088.49	>sp|P01009|A1AT_HUMAN Alpha-1-antitrypsin OS=Homo sapiens OX=9606 GN=SERPINA1 PE=1 SV=3
K.VVLHPN[+3221.273]YSQVD..I	HexNAc(6)Hex(7)Fuc(1)NeuAc(2)	5090.43	>sp|Q13107|UBP4_HUMAN Ubiquitin carboxyl-terminal hydrolase 4 OS=Homo sapiens OX=9606 GN=USP4 PE=1 SV=3
K.IQATNTWLFLSSC[+57.021]NGN[+2539.930]E..T	HexNAc(7)Hex(6)Fuc(1)	5093.34	>sp|P0DOX2|IGA2_HUMAN Immunoglobulin alpha-2 heavy chain OS=Homo sapiens OX=9606 PE=1 SV=2
D.QQQN[+714.269]LTEQFLN[+2491.008]R..S	HexNAc(2)Hex(1)Fuc(1),HexNAc(4)Hex(5)Fuc(1)NeuAc(2)	5093.39	>sp|P01871|IGHM_HUMAN Immunoglobulin heavy constant mu OS=Homo sapiens OX=9606 GN=IGHM PE=1 SV=4
E.GLNFN[+2759.005]LTEIPEAQIHE..G	HexNAc(8)Hex(7)	5093.44	>sp|P05543|THBG_HUMAN Thyroxine-binding globulin OS=Homo sapiens OX=9606 GN=SERPINA7 PE=1 SV=2
E.IQATFFYFTPN[+2860.088]K..T	HexNAc(6)Hex(7)Fuc(1)NeuAc(1)	5094.44	>sp|P01009|A1AT_HUMAN Alpha-1-antitrypsin OS=Homo sapiens OX=9606 GN=SERPINA1 PE=1 SV=3
K.AAIPSALDTN[+3221.273]SSK..S	HexNAc(6)Hex(7)Fuc(1)NeuAc(2)	5094.45	>sp|P19652|A1AG2_HUMAN Alpha-1-acid glycoprotein 2 OS=Homo sapiens OX=9606 GN=ORM2 PE=1 SV=2
K.VVLHPN[+2701.983]YSQVDIGLIK..L	HexNAc(7)Hex(7)Fuc(1)	5095.51	>sp|P0DOX2|IGA2_HUMAN Immunoglobulin alpha-2 heavy chain OS=Homo sapiens OX=9606 PE=1 SV=2
E.QQQILN[+1784.634]GTPLYM[+15.995]YQDC[+57.021]PMQGRR..D	HexNAc(4)Hex(6)	5096.42	>sp|P00738|HPT_HUMAN Haptoglobin OS=Homo sapiens OX=9606 GN=HP PE=1 SV=1
R.QQQHLFGSN[+1983.766]VTDC[+57.021]SGNFC[+57.021]LFR..S	HexNAc(4)Hex(5)NeuAc(1)	5097.41	>sp|Q6ZTW0|TPGS1_HUMAN Tubulin polyglutamylase complex subunit 1 OS=Homo sapiens OX=9606 GN=TPGS1 PE=1 SV=2
K.IQATN[+3022.141]VSEAEC[+57.021]D..M	HexNAc(6)Hex(8)Fuc(1)NeuAc(1)	5097.4	>sp|P00450|CERU_HUMAN Ceruloplasmin OS=Homo sapiens OX=9606 GN=CP PE=1 SV=1
K.VVLHPN[+3229.168]YSQVD..I	HexNAc(8)Hex(9)Fuc(1)	5098.33	>sp|O75094|SLIT3_HUMAN Slit homolog 3 protein OS=Homo sapiens OX=9606 GN=SLIT3 PE=2 SV=3
D.ATTLDDN[+2856.141]GTMLFFK..G	HexNAc(5)Hex(6)Fuc(1)NeuAc(2)	5098.5	>sp|Q6ZP01|RBM44_HUMAN RNA-binding protein 44 OS=Homo sapiens OX=9606 GN=RBM44 PE=2 SV=3
D.LQATEAN[+2698.035]C[+57.021]TVLSVQQIGE..V	HexNAc(6)Hex(6)Fuc(1)NeuAc(1)	5098.44	>sp|P02765|FETUA_HUMAN Alpha-2-HS-glycoprotein OS=Homo sapiens OX=9606 GN=AHSG PE=1 SV=2
R.IQATSLSGN[+1983.766]GSWTDPVFFYVQAK..T	HexNAc(4)Hex(5)NeuAc(1)	5098.53	>sp|P02749|APOH_HUMAN Beta-2-glycoprotein 1 OS=Homo sapiens OX=9606 GN=APOH PE=1 SV=3
K.ALPQPQN[+3067.115]VTSLLGC[+57.021]TH..-	HexNAc(8)Hex(8)Fuc(1)	5102.25	>sp|P05546|HEP2_HUMAN Heparin cofactor 2 OS=Homo sapiens OX=9606 GN=SERPIND1 PE=1 SV=3
D.LQATEAN[+2701.983]C[+57.021]TVLSVQQIGE..V	HexNAc(7)Hex(7)Fuc(1)	5102.38	>sp|Q96RW7|HMCN1_HUMAN Hemicentin-1 OS=Homo sapiens OX=9606 GN=HMCN1 PE=1 SV=2
R.IQATSLSGN[+1987.714]GSWTDPVFFYVQAK..T	HexNAc(5)Hex(6)	5102.48	>sp|P01009|A1AT_HUMAN Alpha-1-antitrypsin OS=Homo sapiens OX=9606 GN=SERPINA1 PE=1 SV=3
R.LAGKPTHIN[+2352.846]VSVVMAEAD..G	HexNAc(6)Hex(7)	5102.58	>sp|Q86V59|PNM8A_HUMAN Paraneoplastic antigen-like protein 8A OS=Homo sapiens OX=9606 GN=PNMA8A PE=1 SV=2
K.AALAAFNAQNN[+2069.767]GSNFQLEEISR..A	HexNAc(7)Hex(4)	5103.53	>sp|Q9H2X0|CHRD_HUMAN Chordin OS=Homo sapiens OX=9606 GN=CHRD PE=1 SV=2
K.AALAAFNAQNN[+2856.141]GSNFQLE..E	HexNAc(5)Hex(6)Fuc(1)NeuAc(2)	5105.38	>sp|Q2TBF2|WSCD2_HUMAN WSC domain-containing protein 2 OS=Homo sapiens OX=9606 GN=WSCD2 PE=2 SV=2
E.AIPQGTN[+3692.549]ITE..E	HexNAc(7)Hex(7)Fuc(1)NeuAc(3)	5105.43	>sp|Q86VB7|C163A_HUMAN Scavenger receptor cysteine-rich type 1 protein M130 OS=Homo sapiens OX=9606 GN=CD163 PE=1 SV=2
R.GLTFQQN[+2539.930]ASSMC[+57.021]VPDQD..T	HexNAc(7)Hex(6)Fuc(1)	5106.34	>sp|Q86VB7|C163A_HUMAN Scavenger receptor cysteine-rich type 1 protein M130 OS=Homo sapiens OX=9606 GN=CD163 PE=1 SV=2
R.GLTFQQN[+2311.819]ASSM[+15.995]C[+57.021]VPDQDTAIR..V	HexNAc(5)Hex(8)	5106.33	>sp|P49841|GSK3B_HUMAN Glycogen synthase kinase-3 beta OS=Homo sapiens OX=9606 GN=GSK3B PE=1 SV=2
K.AATC[+57.021]INPLN[+3075.215]GSVC[+57.021]ER..P	HexNAc(6)Hex(7)NeuAc(2)	5106.34	>sp|Q96DT5|DYH11_HUMAN Dynein heavy chain 11, axonemal OS=Homo sapiens OX=9606 GN=DNAH11 PE=1 SV=4
R.LAGKPTHVN[+2856.141]VSVVMAE..V	HexNAc(5)Hex(6)Fuc(1)NeuAc(2)	5106.54	>sp|P02763|A1AG1_HUMAN Alpha-1-acid glycoprotein 1 OS=Homo sapiens OX=9606 GN=ORM1 PE=1 SV=1
R.LAGKPTHVN[+1864.634]VSVVMAEVDGTC[+57.021]Y..-	HexNAc(2)Hex(9)	5109.55	>sp|Q2TBF2|WSCD2_HUMAN WSC domain-containing protein 2 OS=Homo sapiens OX=9606 GN=WSCD2 PE=2 SV=2
E.GLNMN[+3346.247]LSSNSAK..K	HexNAc(6)Hex(10)Fuc(1)NeuAc(1)	5110.28	>sp|P02763|A1AG1_HUMAN Alpha-1-acid glycoprotein 1 OS=Homo sapiens OX=9606 GN=ORM1 PE=1 SV=1
D.GINN[+2311.819]YTC[+57.021]LC[+57.021]PPEYTGELC[+57.021]E..E	HexNAc(5)Hex(8)	5111.29	>sp|P02749|APOH_HUMAN Beta-2-glycoprotein 1 OS=Homo sapiens OX=9606 GN=APOH PE=1 SV=3
R.GLTFQQN[+2332.903]ASSMC[+57.021]VPDQDTAIR..V	HexNAc(5)Hex(5)Fuc(1)NeuAc(1)	5111.41	>sp|Q8WUJ3|CEMIP_HUMAN Cell migration-inducing and hyaluronan-binding protein OS=Homo sapiens OX=9606 GN=CEMIP PE=1 SV=2
D.SGYGVVGPQSITC[+57.021]SGN[+3075.215]R..T	HexNAc(6)Hex(7)NeuAc(2)	5113.29	>sp|P00738|HPT_HUMAN Haptoglobin OS=Homo sapiens OX=9606 GN=HP PE=1 SV=1
R.GLTFQQN[+2548.030]ASSMC[+57.021]VPDQD..T	HexNAc(5)Hex(5)NeuAc(2)	5114.44	>sp|Q86VB7|C163A_HUMAN Scavenger receptor cysteine-rich type 1 protein M130 OS=Homo sapiens OX=9606 GN=CD163 PE=1 SV=2
R.LSVDKDQYVEPEN[+1983.766]VTIQC[+57.021]D..S	HexNAc(4)Hex(5)NeuAc(1)	5114.68	>sp|O94967|WDR47_HUMAN WD repeat-containing protein 47 OS=Homo sapiens OX=9606 GN=WDR47 PE=1 SV=1
E.IQATFFYFTPN[+2580.957]KTE..D	HexNAc(8)Hex(5)Fuc(1)	5115.49	>sp|P01009|A1AT_HUMAN Alpha-1-antitrypsin OS=Homo sapiens OX=9606 GN=SERPINA1 PE=1 SV=3
R.GINN[+3432.248]GSDLPE..D	HexNAc(9)Hex(9)Fuc(1)	5116.32	>sp|P02763|A1AG1_HUMAN Alpha-1-acid glycoprotein 1 OS=Homo sapiens OX=9606 GN=ORM1 PE=1 SV=1
R.GINGLFRN[+2698.035]FTLETIVER..Y	HexNAc(6)Hex(6)Fuc(1)NeuAc(1)	5116.54	>sp|Q08380|LG3BP_HUMAN Galectin-3-binding protein OS=Homo sapiens OX=9606 GN=LGALS3BP PE=1 SV=1
D.GINN[+2088.797]YTC[+57.021]LC[+57.021]PPEYTGELC[+57.021]E..E	HexNAc(3)Hex(6)Fuc(1)NeuAc(1)	5117.44	>sp|P00738|HPT_HUMAN Haptoglobin OS=Homo sapiens OX=9606 GN=HP PE=1 SV=1
R.GLTFQQN[+2551.978]ASSMC[+57.021]VPDQD..T	HexNAc(6)Hex(6)NeuAc(1)	5118.39	>sp|P21709|EPHA1_HUMAN Ephrin type-A receptor 1 OS=Homo sapiens OX=9606 GN=EPHA1 PE=1 SV=4
R.AVNFN[+3124.337]GSAGTPVTFNE..N	HexNAc(5)Hex(6)Fuc(1)NeuAc(3)	5118.44	>sp|P02787|TRFE_HUMAN Serotransferrin OS=Homo sapiens OX=9606 GN=TF PE=1 SV=3
E.IQATN[+3059.220]ASGSPTSMLVVD..A	HexNAc(6)Hex(6)Fuc(1)NeuAc(2)	5119.4	>sp|P02787|TRFE_HUMAN Serotransferrin OS=Homo sapiens OX=9606 GN=TF PE=1 SV=3
E.GLNFN[+2555.925]LTEIPEAQIHE..G	HexNAc(7)Hex(7)	5119.53	>sp|Q2TBF2|WSCD2_HUMAN WSC domain-containing protein 2 OS=Homo sapiens OX=9606 GN=WSCD2 PE=2 SV=2
K.GINSN[+2539.930]STANLEDPEVGDAE..S	HexNAc(7)Hex(6)Fuc(1)	5121.48	>sp|Q2TBF2|WSCD2_HUMAN WSC domain-containing protein 2 OS=Homo sapiens OX=9606 GN=WSCD2 PE=2 SV=2
E.GLNVN[+3067.115]LTETPEAK..I	HexNAc(8)Hex(8)Fuc(1)	5121.45	>sp|P00738|HPT_HUMAN Haptoglobin OS=Homo sapiens OX=9606 GN=HP PE=1 SV=1
E.GLNFN[+2026.687]LTEIPEAQIHEGFQE..L	HexNAc(2)Hex(10)	5121.57	>sp|P02790|HEMO_HUMAN Hemopexin OS=Homo sapiens OX=9606 GN=HPX PE=1 SV=2
D.GNLFGAEVSDQQN[+2149.767]GTYVVSYR..P	HexNAc(5)Hex(7)	5122.46	>sp|Q86W47|KCMB4_HUMAN Calcium-activated potassium channel subunit beta-4 OS=Homo sapiens OX=9606 GN=KCNMB4 PE=1 SV=2
E.GINVN[+2475.926]TSGRNHAVLPSGGLQISR..A	HexNAc(9)Hex(4)	5122.44	>sp|P08069|IGF1R_HUMAN Insulin-like growth factor 1 receptor OS=Homo sapiens OX=9606 GN=IGF1R PE=1 SV=1
R.GINGLFRN[+2860.088]FTLETIVE..R	HexNAc(6)Hex(7)Fuc(1)NeuAc(1)	5122.49	>sp|P02790|HEMO_HUMAN Hemopexin OS=Homo sapiens OX=9606 GN=HPX PE=1 SV=2
E.GLNFN[+2256.851]LTEIPEAQIHEGFQE..L	HexNAc(8)Hex(3)Fuc(1)	5122.57	>sp|Q86W47|KCMB4_HUMAN Calcium-activated potassium channel subunit beta-4 OS=Homo sapiens OX=9606 GN=KCNMB4 PE=1 SV=2
R.LAGKPTHVN[+2856.141]VSVVM[+15.995]AE..V	HexNAc(5)Hex(6)Fuc(1)NeuAc(2)	5122.54	>sp|P08069|IGF1R_HUMAN Insulin-like growth factor 1 receptor OS=Homo sapiens OX=9606 GN=IGF1R PE=1 SV=1
E.GLNFN[+2028.740]LTEIPEAQIHEGFQE..L	HexNAc(6)Hex(5)	5123.63	>sp|P0DOX2|IGA2_HUMAN Immunoglobulin alpha-2 heavy chain OS=Homo sapiens OX=9606 PE=1 SV=2
K.GINSN[+3221.273]STANLED..P	HexNAc(6)Hex(7)Fuc(1)NeuAc(2)	5124.43	>sp|P02765|FETUA_HUMAN Alpha-2-HS-glycoprotein OS=Homo sapiens OX=9606 GN=AHSG PE=1 SV=2
R.LAGKPTHVN[+2272.846]VSVVMAEVDGTC[+57.021]..Y	HexNAc(8)Hex(4)	5125.53	>sp|P02765|FETUA_HUMAN Alpha-2-HS-glycoprotein OS=Homo sapiens OX=9606 GN=AHSG PE=1 SV=2
D.GLTSLN[+2800.031]QSNSTLVALPEGR..Q	HexNAc(9)Hex(6)	5126.41	>sp|Q6W2J9|BCOR_HUMAN BCL-6 corepressor OS=Homo sapiens OX=9606 GN=BCOR PE=1 SV=1
R.GINGLFRN[+2864.036]FTLETIVE..R	HexNAc(7)Hex(8)Fuc(1)	5126.44	>sp|P01871|IGHM_HUMAN Immunoglobulin heavy constant mu OS=Homo sapiens OX=9606 GN=IGHM PE=1 SV=4
K.ALPQPQN[+2864.036]VTSLLGC[+57.021]TH..-	HexNAc(7)Hex(8)Fuc(1)	5128.34	>sp|P01871|IGHM_HUMAN Immunoglobulin heavy constant mu OS=Homo sapiens OX=9606 GN=IGHM PE=1 SV=4
K.GINSN[+3225.220]STANLED..P	HexNAc(7)Hex(8)Fuc(1)NeuAc(1)	5128.38	>sp|O75882|ATRN_HUMAN Attractin OS=Homo sapiens OX=9606 GN=ATRN PE=1 SV=2
D.GLTSLN[+1362.481]QSN[+1444.534]STLVALPEGR..Q	HexNAc(2)Hex(5)Fuc(1),HexNAc(4)Hex(3)Fuc(1)	5133.4	>sp|P01876|IGHA1_HUMAN Immunoglobulin heavy constant alpha 1 OS=Homo sapiens OX=9606 GN=IGHA1 PE=1 SV=2
K.TVLTPATNHMGN[+2350.793]VTFTIPANR..E	HexNAc(2)Hex(12)	5134.38	>sp|P01876|IGHA1_HUMAN Immunoglobulin heavy constant alpha 1 OS=Homo sapiens OX=9606 GN=IGHA1 PE=1 SV=2
K.YLGN[+2710.083]ATAIFFLPDEGK..L	HexNAc(5)Hex(6)NeuAc(2)	5134.58	>sp|Q6ZP01|RBM44_HUMAN RNA-binding protein 44 OS=Homo sapiens OX=9606 GN=RBM44 PE=2 SV=3
K.MVSHHN[+2800.031]LTTGATLINE..Q	HexNAc(9)Hex(6)	5136.41	>sp|O94813|SLIT2_HUMAN Slit homolog 2 protein OS=Homo sapiens OX=9606 GN=SLIT2 PE=1 SV=1
E.AALAAGMQVVM[+15.995]VPDGN[+2621.984]LSR..D	HexNAc(9)Hex(4)Fuc(1)	5136.47	>sp|P01871|IGHM_HUMAN Immunoglobulin heavy constant mu OS=Homo sapiens OX=9606 GN=IGHM PE=1 SV=4
K.YLGN[+2714.031]ATAIFFLPDEGK..L	HexNAc(6)Hex(7)NeuAc(1)	5138.53	>sp|P04003|C4BPA_HUMAN C4b-binding protein alpha chain OS=Homo sapiens OX=9606 GN=C4BPA PE=1 SV=2
R.VYKPSAGN[+2913.162]NSLYR..D	HexNAc(6)Hex(6)NeuAc(2)	5139.51	>sp|P01871|IGHM_HUMAN Immunoglobulin heavy constant mu OS=Homo sapiens OX=9606 GN=IGHM PE=1 SV=4
R.VYKPSAGN[+2110.793]NSLYRDTAVFE..C	HexNAc(8)Hex(3)	5139.61	>sp|P04003|C4BPA_HUMAN C4b-binding protein alpha chain OS=Homo sapiens OX=9606 GN=C4BPA PE=1 SV=2
E.GLNVN[+2856.141]LTETPEAK..I	HexNAc(5)Hex(6)Fuc(1)NeuAc(2)	5139.64	>sp|P02763|A1AG1_HUMAN Alpha-1-acid glycoprotein 1 OS=Homo sapiens OX=9606 GN=ORM1 PE=1 SV=1
K.GINSN[+3424.352]STANLE..D	HexNAc(7)Hex(7)Fuc(1)NeuAc(2)	5142.4	>sp|Q9UIA0|CYH4_HUMAN Cytohesin-4 OS=Homo sapiens OX=9606 GN=CYTH4 PE=1 SV=1
E.VMC[+57.021]LNGN[+2710.083]WTEPPQC[+57.021]K..D	HexNAc(5)Hex(6)NeuAc(2)	5142.41	>sp|Q9NQ86|TRI36_HUMAN E3 ubiquitin-protein ligase TRIM36 OS=Homo sapiens OX=9606 GN=TRIM36 PE=1 SV=2
E.GLNFN[+3229.168]LTEIPE..A	HexNAc(8)Hex(9)Fuc(1)	5144.41	>sp|O94813|SLIT2_HUMAN Slit homolog 2 protein OS=Homo sapiens OX=9606 GN=SLIT2 PE=1 SV=1
R.GLNAMAN[+3343.411]ETPD..F	HexNAc(6)Hex(7)NeuAc(3)	5144.51	>sp|P01871|IGHM_HUMAN Immunoglobulin heavy constant mu OS=Homo sapiens OX=9606 GN=IGHM PE=1 SV=4
E.LN[+3075.215]C[+57.021]TVLQMDYSK..N	HexNAc(6)Hex(7)NeuAc(2)	5145.42	>sp|O00222|GRM8_HUMAN Metabotropic glutamate receptor 8 OS=Homo sapiens OX=9606 GN=GRM8 PE=1 SV=2
E.AALAVPN[+714.269]ASHFFSWNN[+1704.635]YTFSD..W	HexNAc(2)Hex(1)Fuc(1),HexNAc(6)Hex(3)	5147.33	>sp|Q8TD90|MAGE2_HUMAN Melanoma-associated antigen E2 OS=Homo sapiens OX=9606 GN=MAGEE2 PE=2 SV=1
R.GINN[+3692.549]GSDLPE..D	HexNAc(7)Hex(7)Fuc(1)NeuAc(3)	5147.45	>sp|P01009|A1AT_HUMAN Alpha-1-antitrypsin OS=Homo sapiens OX=9606 GN=SERPINA1 PE=1 SV=3
K.AALAAFNAQNN[+2344.950]GSNFQLEEISR..A	HexNAc(4)Hex(5)NeuAc(2)	5149.54	>sp|Q86V59|PNM8A_HUMAN Paraneoplastic antigen-like protein 8A OS=Homo sapiens OX=9606 GN=PNMA8A PE=1 SV=2
K.ELPGVC[+57.021]N[+3797.584]E..T	HexNAc(6)Hex(7)NeuAc(4)	5154.42	>sp|P20848|A1ATR_HUMAN Putative alpha-1-antitrypsin-related protein OS=Homo sapiens OX=9606 GN=SERPINA2 PE=1 SV=1
K.N[+3075.215]LSMPLLPADFHK..E	HexNAc(6)Hex(7)NeuAc(2)	5156.51	>sp|P01009|A1AT_HUMAN Alpha-1-antitrypsin OS=Homo sapiens OX=9606 GN=SERPINA1 PE=1 SV=3
E.VTVPSSYGGQLC[+57.021]GLC[+57.021]GNYNN[+1784.634]NSLDD..N	HexNAc(4)Hex(6)	5157.4	>sp|Q2Q1W2|LIN41_HUMAN E3 ubiquitin-protein ligase TRIM71 OS=Homo sapiens OX=9606 GN=TRIM71 PE=1 SV=1
K.AALAAFNAQNN[+2352.846]GSNFQLEEISR..A	HexNAc(6)Hex(7)	5157.44	>sp|Q96RW7|HMCN1_HUMAN Hemicentin-1 OS=Homo sapiens OX=9606 GN=HMCN1 PE=1 SV=2
K.AALAAFNAQNN[+2710.083]GSNFQLEE..I	HexNAc(5)Hex(6)NeuAc(2)	5158.45	>sp|Q9NQ86|TRI36_HUMAN E3 ubiquitin-protein ligase TRIM36 OS=Homo sapiens OX=9606 GN=TRIM36 PE=1 SV=2
R.ITYSIVQTN[+3018.193]C[+57.021]SKE..N	HexNAc(5)Hex(7)Fuc(1)NeuAc(2)	5159.46	>sp|P01009|A1AT_HUMAN Alpha-1-antitrypsin OS=Homo sapiens OX=9606 GN=SERPINA1 PE=1 SV=3
K.EN[+3067.115]LTAPGSDSAVFFE..Q	HexNAc(8)Hex(8)Fuc(1)	5160.36	>sp|P01876|IGHA1_HUMAN Immunoglobulin heavy constant alpha 1 OS=Homo sapiens OX=9606 GN=IGHA1 PE=1 SV=2
D.GINN[+3124.337]YTC[+57.021]LC[+57.021]PPE..Y	HexNAc(5)Hex(6)Fuc(1)NeuAc(3)	5160.47	>sp|P01009|A1AT_HUMAN Alpha-1-antitrypsin OS=Homo sapiens OX=9606 GN=SERPINA1 PE=1 SV=3
E.GLGFN[+3943.642]LTE..L	HexNAc(6)Hex(7)Fuc(1)NeuAc(4)	5163.42	>sp|Q86V59|PNM8A_HUMAN Paraneoplastic antigen-like protein 8A OS=Homo sapiens OX=9606 GN=PNMA8A PE=1 SV=2
E.GLGFN[+3943.642]LTE..T	HexNAc(6)Hex(7)Fuc(1)NeuAc(4)	5163.42	>sp|P01876|IGHA1_HUMAN Immunoglobulin heavy constant alpha 1 OS=Homo sapiens OX=9606 GN=IGHA1 PE=1 SV=2
E.VTVPSSYGGQLC[+57.021]GLC[+57.021]GNYNN[+2026.687]NSLDD..N	HexNAc(2)Hex(10)	5170.28	>sp|Q8TCN5|ZN507_HUMAN Zinc finger protein 507 OS=Homo sapiens OX=9606 GN=ZNF507 PE=1 SV=2
K.EN[+2535.983]LTAPGSDSAVFFEQGTTR..I	HexNAc(6)Hex(5)Fuc(1)NeuAc(1)	5172.51	>sp|Q9NQ86|TRI36_HUMAN E3 ubiquitin-protein ligase TRIM36 OS=Homo sapiens OX=9606 GN=TRIM36 PE=1 SV=2
R.LAGKPTHIN[+2088.797]VSVVM[+15.995]AEADGTC[+57.021]..Y	HexNAc(3)Hex(6)Fuc(1)NeuAc(1)	5172.63	>sp|P02790|HEMO_HUMAN Hemopexin OS=Homo sapiens OX=9606 GN=HPX PE=1 SV=2
E.LQAN[+3432.248]GSAPAADK..E	HexNAc(9)Hex(9)Fuc(1)	5173.34	>sp|Q86V59|PNM8A_HUMAN Paraneoplastic antigen-like protein 8A OS=Homo sapiens OX=9606 GN=PNMA8A PE=1 SV=2
R.LAGKPTHVN[+2694.088]VSVVMAE..V	HexNAc(5)Hex(5)Fuc(1)NeuAc(2)	5173.66	>sp|Q8TCN5|ZN507_HUMAN Zinc finger protein 507 OS=Homo sapiens OX=9606 GN=ZNF507 PE=1 SV=2
E.VTVPSSYGGQLC[+57.021]GLC[+57.021]GNYNN[+1987.714]NSLD..D	HexNAc(5)Hex(6)	5175.36	>sp|P01024|CO3_HUMAN Complement C3 OS=Homo sapiens OX=9606 GN=C3 PE=1 SV=2
R.LAGKPTHVN[+1930.692]VSVVMAEVDGTC[+57.021]Y..-	HexNAc(4)Hex(6)Fuc(1)	5175.61	>sp|P01009|A1AT_HUMAN Alpha-1-antitrypsin OS=Homo sapiens OX=9606 GN=SERPINA1 PE=1 SV=3
R.LAGKPTHVN[+2698.035]VSVVMAE..V	HexNAc(6)Hex(6)Fuc(1)NeuAc(1)	5177.6	>sp|P00738|HPT_HUMAN Haptoglobin OS=Homo sapiens OX=9606 GN=HP PE=1 SV=1
K.VVLHPN[+2555.925]YSQVDIGLIK..L	HexNAc(7)Hex(7)	5178.62	>sp|Q08623|HDHD1_HUMAN Pseudouridine-5'-phosphatase OS=Homo sapiens OX=9606 GN=PUDP PE=1 SV=3
R.LAGKPTHIN[+2110.793]VSVVMAEADGTC[+57.021]..Y	HexNAc(8)Hex(3)	5178.63	>sp|P01009|A1AT_HUMAN Alpha-1-antitrypsin OS=Homo sapiens OX=9606 GN=SERPINA1 PE=1 SV=3
E.VTVPSSYGGQLC[+57.021]GLC[+57.021]GNYNN[+1809.666]NSLDD..N	HexNAc(5)Hex(4)Fuc(1)	5182.43	>sp|P02749|APOH_HUMAN Beta-2-glycoprotein 1 OS=Homo sapiens OX=9606 GN=APOH PE=1 SV=3
E.LQAN[+3854.601]VSAQE..P	HexNAc(7)Hex(8)Fuc(1)NeuAc(3)	5183.43	>sp|P02749|APOH_HUMAN Beta-2-glycoprotein 1 OS=Homo sapiens OX=9606 GN=APOH PE=1 SV=3
E.VTVN[+3854.601]VTVLD..A	HexNAc(7)Hex(8)Fuc(1)NeuAc(3)	5183.49	>sp|P20848|A1ATR_HUMAN Putative alpha-1-antitrypsin-related protein OS=Homo sapiens OX=9606 GN=SERPINA2 PE=1 SV=1
R.LAGKPTHIN[+2434.899]VSVVMAEAD..G	HexNAc(8)Hex(5)	5184.64	>sp|Q86V59|PNM8A_HUMAN Paraneoplastic antigen-like protein 8A OS=Homo sapiens OX=9606 GN=PNMA8A PE=1 SV=2
K.ALPQPQN[+2921.058]VTSLLGC[+57.021]TH..-	HexNAc(8)Hex(8)	5185.36	>sp|P08603|CFAH_HUMAN Complement factor H OS=Homo sapiens OX=9606 GN=CFH PE=1 SV=4
R.LAGKPTHVN[+2332.903]VSVVMAEVDGTC[+57.021]..Y	HexNAc(5)Hex(5)Fuc(1)NeuAc(1)	5185.59	>sp|P01009|A1AT_HUMAN Alpha-1-antitrypsin OS=Homo sapiens OX=9606 GN=SERPINA1 PE=1 SV=3
R.LAGKPTHVN[+2694.088]VSVVM[+15.995]AE..V	HexNAc(5)Hex(5)Fuc(1)NeuAc(2)	5189.65	>sp|P20929|NEBU_HUMAN Nebulin OS=Homo sapiens OX=9606 GN=NEB PE=1 SV=5
R.LAGKPTHVN[+2710.083]VSVVMAE..V	HexNAc(5)Hex(6)NeuAc(2)	5189.65	>sp|P05543|THBG_HUMAN Thyroxine-binding globulin OS=Homo sapiens OX=9606 GN=SERPINA7 PE=1 SV=2
E.VFSTDFSN[+2133.772]ISAAKQEINSHVE..M	HexNAc(5)Hex(6)Fuc(1)	5195.59	>sp|Q9NYM4|GPR83_HUMAN Probable G-protein coupled receptor 83 OS=Homo sapiens OX=9606 GN=GPR83 PE=2 SV=2
E.VTVPSSYGGQLC[+57.021]GLC[+57.021]GNYNN[+2053.772]NSLDD..N	HexNAc(7)Hex(3)Fuc(1)	5197.37	>sp|Q9UIA0|CYH4_HUMAN Cytohesin-4 OS=Homo sapiens OX=9606 GN=CYTH4 PE=1 SV=1
E.VTVPSSYGGQLC[+57.021]GLC[+57.021]GNYNN[+1825.661]NSLDD..N	HexNAc(5)Hex(5)	5198.43	>sp|P02765|FETUA_HUMAN Alpha-2-HS-glycoprotein OS=Homo sapiens OX=9606 GN=AHSG PE=1 SV=2
K.VTVPSRN[+3432.248]ISVTPE..G	HexNAc(9)Hex(9)Fuc(1)	5200.35	>sp|P10909|CLUS_HUMAN Clusterin OS=Homo sapiens OX=9606 GN=CLU PE=1 SV=1
R.GLTFQQN[+2619.930]ASSM[+15.995]C[+57.021]VPDQD..T	HexNAc(5)Hex(9)Fuc(1)	5202.34	>sp|P05546|HEP2_HUMAN Heparin cofactor 2 OS=Homo sapiens OX=9606 GN=SERPIND1 PE=1 SV=3
K.IQSPLFTLDANADIGN[+2344.950]GTTSANE..A	HexNAc(4)Hex(5)NeuAc(2)	5203.6	>sp|Q9Y493|ZAN_HUMAN Zonadhesin OS=Homo sapiens OX=9606 GN=ZAN PE=2 SV=5
E.VFSTDFSN[+3221.273]ISAAK..Q	HexNAc(6)Hex(7)Fuc(1)NeuAc(2)	5206.48	>sp|P02765|FETUA_HUMAN Alpha-2-HS-glycoprotein OS=Homo sapiens OX=9606 GN=AHSG PE=1 SV=2
E.VTVPSSYGGQLC[+57.021]GLC[+57.021]GNYNN[+2024.793]NSLD..D	HexNAc(5)Hex(4)NeuAc(1)	5212.44	>sp|P02765|FETUA_HUMAN Alpha-2-HS-glycoprotein OS=Homo sapiens OX=9606 GN=AHSG PE=1 SV=2
R.QDQC[+57.021]IYN[+2698.035]TTYLNVQR..E	HexNAc(6)Hex(6)Fuc(1)NeuAc(1)	5212.45	>sp|P01042|KNG1_HUMAN Kininogen-1 OS=Homo sapiens OX=9606 GN=KNG1 PE=1 SV=2
E.AALAAGM[+15.995]QVVM[+15.995]VPDGN[+2913.162]LSR..D	HexNAc(6)Hex(6)NeuAc(2)	5214.48	>sp|P00450|CERU_HUMAN Ceruloplasmin OS=Homo sapiens OX=9606 GN=CP PE=1 SV=1
E.VTVPSSYGGQLC[+57.021]GLC[+57.021]GNYNN[+2028.740]NSLD..D	HexNAc(6)Hex(5)	5216.39	>sp|O94813|SLIT2_HUMAN Slit homolog 2 protein OS=Homo sapiens OX=9606 GN=SLIT2 PE=1 SV=1
R.VYKPSAGN[+3221.273]NSLYR..D	HexNAc(6)Hex(7)Fuc(1)NeuAc(2)	5218.45	>sp|P29622|KAIN_HUMAN Kallistatin OS=Homo sapiens OX=9606 GN=SERPINA4 PE=1 SV=3
E.GLNFN[+3943.642]LTE..I	HexNAc(6)Hex(7)Fuc(1)NeuAc(4)	5220.44	>sp|Q86U17|SPA11_HUMAN Serpin A11 OS=Homo sapiens OX=9606 GN=SERPINA11 PE=2 SV=2
K.AALAAFNAQNN[+2186.845]GSNFQLEEISR..A	HexNAc(5)Hex(5)NeuAc(1)	5220.6	>sp|Q9Y493|ZAN_HUMAN Zonadhesin OS=Homo sapiens OX=9606 GN=ZAN PE=2 SV=5
K.AALAAFNAQNN[+2190.793]GSNFQLEEISR..A	HexNAc(6)Hex(6)	5224.55	>sp|P00450|CERU_HUMAN Ceruloplasmin OS=Homo sapiens OX=9606 GN=CP PE=1 SV=1
R.QQQHLFGSN[+1825.661]VTDC[+57.021]SGNFC[+57.021]LFRSE..T	HexNAc(5)Hex(5)	5225.47	>sp|P0DOX2|IGA2_HUMAN Immunoglobulin alpha-2 heavy chain OS=Homo sapiens OX=9606 PE=1 SV=2
E.IQATFFYFTPN[+3221.273]K..T	HexNAc(6)Hex(7)Fuc(1)NeuAc(2)	5226.45	>sp|P0DOX2|IGA2_HUMAN Immunoglobulin alpha-2 heavy chain OS=Homo sapiens OX=9606 PE=1 SV=2
E.LQAN[+3327.416]VSAQEPGFAE..V	HexNAc(6)Hex(6)Fuc(1)NeuAc(3)	5227.55	>sp|P29966|MARCS_HUMAN Myristoylated alanine-rich C-kinase substrate OS=Homo sapiens OX=9606 GN=MARCKS PE=1 SV=4
R.QQQHLFGSN[+2344.950]VTDC[+57.021]SGNFC[+57.021]LFR..S	HexNAc(4)Hex(5)NeuAc(2)	5229.42	>sp|P01876|IGHA1_HUMAN Immunoglobulin heavy constant alpha 1 OS=Homo sapiens OX=9606 GN=IGHA1 PE=1 SV=2
R.GLTFQQN[+2434.899]ASSM[+15.995]C[+57.021]VPDQDTAIR..V	HexNAc(8)Hex(5)	5229.41	>sp|P01876|IGHA1_HUMAN Immunoglobulin heavy constant alpha 1 OS=Homo sapiens OX=9606 GN=IGHA1 PE=1 SV=2
E.IQATFFYFTPN[+3225.220]K..T	HexNAc(7)Hex(8)Fuc(1)NeuAc(1)	5230.4	>sp|Q9Y493|ZAN_HUMAN Zonadhesin OS=Homo sapiens OX=9606 GN=ZAN PE=2 SV=5
E.VTVPSSYGGQLC[+57.021]GLC[+57.021]GNYNN[+2272.846]NSLD..D	HexNAc(8)Hex(4)	5231.33	>sp|P01876|IGHA1_HUMAN Immunoglobulin heavy constant alpha 1 OS=Homo sapiens OX=9606 GN=IGHA1 PE=1 SV=2
R.QQQHLFGSN[+3489.469]VTD..C	HexNAc(6)Hex(7)Fuc(1)NeuAc(3)	5232.46	>sp|P01876|IGHA1_HUMAN Immunoglobulin heavy constant alpha 1 OS=Homo sapiens OX=9606 GN=IGHA1 PE=1 SV=2
R.QQQHLFGSN[+2348.898]VTDC[+57.021]SGNFC[+57.021]LFR..S	HexNAc(5)Hex(6)NeuAc(1)	5233.37	>sp|P01876|IGHA1_HUMAN Immunoglobulin heavy constant alpha 1 OS=Homo sapiens OX=9606 GN=IGHA1 PE=1 SV=2
D.QQQN[+1200.428]LTEQFLN[+2145.819]R..S	HexNAc(2)Hex(4)Fuc(1),HexNAc(4)Hex(6)NeuAc(1)	5234.36	>sp|P00738|HPT_HUMAN Haptoglobin OS=Homo sapiens OX=9606 GN=HP PE=1 SV=1
R.LAGKPTHIN[+2475.926]VSVVM[+15.995]AEAD..G	HexNAc(9)Hex(4)	5241.66	>sp|P0DOX2|IGA2_HUMAN Immunoglobulin alpha-2 heavy chain OS=Homo sapiens OX=9606 PE=1 SV=2
R.LAGKPTHIN[+2174.798]VSVVMAEADGTC[+57.021]..Y	HexNAc(6)Hex(5)Fuc(1)	5242.64	>sp|Q9Y493|ZAN_HUMAN Zonadhesin OS=Homo sapiens OX=9606 GN=ZAN PE=2 SV=5
K.NLFLN[+1809.666]HSEN[+1378.476]ATAK..D	HexNAc(5)Hex(4)Fuc(1),HexNAc(2)Hex(6)	5245.39	>sp|Q9H2X0|CHRD_HUMAN Chordin OS=Homo sapiens OX=9606 GN=CHRD PE=1 SV=2
K.GINSN[+3343.411]STANLED..P	HexNAc(6)Hex(7)NeuAc(3)	5246.57	>sp|Q6V0I7|FAT4_HUMAN Protocadherin Fat 4 OS=Homo sapiens OX=9606 GN=FAT4 PE=1 SV=2
R.GLTFQQN[+2913.162]ASSMC[+57.021]VPDQD..T	HexNAc(6)Hex(6)NeuAc(2)	5250.4	>sp|P0DOX2|IGA2_HUMAN Immunoglobulin alpha-2 heavy chain OS=Homo sapiens OX=9606 PE=1 SV=2
E.ATFPVHQPGN[+1768.640]YSC[+57.021]SYRTDGEGALSE..P	HexNAc(4)Hex(5)Fuc(1)	5250.54	>sp|P02790|HEMO_HUMAN Hemopexin OS=Homo sapiens OX=9606 GN=HPX PE=1 SV=2
E.ATFPVHQPGN[+2555.925]YSC[+57.021]SYRTD..G	HexNAc(7)Hex(7)	5254.37	>sp|P01876|IGHA1_HUMAN Immunoglobulin heavy constant alpha 1 OS=Homo sapiens OX=9606 GN=IGHA1 PE=1 SV=2
K.GINSN[+3545.378]STANLE..D	HexNAc(6)Hex(9)Fuc(1)NeuAc(2)	5263.42	>sp|P01876|IGHA1_HUMAN Immunoglobulin heavy constant alpha 1 OS=Homo sapiens OX=9606 GN=IGHA1 PE=1 SV=2
R.GLNAMAN[+3692.549]ETPD..F	HexNAc(7)Hex(7)Fuc(1)NeuAc(3)	5264.48	>sp|P01876|IGHA1_HUMAN Immunoglobulin heavy constant alpha 1 OS=Homo sapiens OX=9606 GN=IGHA1 PE=1 SV=2
R.GLTFQQN[+2698.035]ASSMC[+57.021]VPDQD..T	HexNAc(6)Hex(6)Fuc(1)NeuAc(1)	5264.45	>sp|P05543|THBG_HUMAN Thyroxine-binding globulin OS=Homo sapiens OX=9606 GN=SERPINA7 PE=1 SV=2
R.GLTFQQN[+2256.851]ASSMC[+57.021]VPDQDTAIR..V	HexNAc(8)Hex(3)Fuc(1)	5264.53	>sp|Q9Y493|ZAN_HUMAN Zonadhesin OS=Homo sapiens OX=9606 GN=ZAN PE=2 SV=5
R.GINN[+4219.733]GSD..L	HexNAc(8)Hex(9)Fuc(1)NeuAc(3)	5265.37	>sp|Q9Y493|ZAN_HUMAN Zonadhesin OS=Homo sapiens OX=9606 GN=ZAN PE=2 SV=5
D.GLTFKVN[+2800.031]FTFNRQPLR..V	HexNAc(9)Hex(6)	5266.53	>sp|Q12889|OVGP1_HUMAN Oviduct-specific glycoprotein OS=Homo sapiens OX=9606 GN=OVGP1 PE=2 SV=1
K.AALAAAQYKSSN[+2657.009]ASETE..P	HexNAc(5)Hex(7)Fuc(1)NeuAc(1)	5266.6	>sp|P0DOX6|IGM_HUMAN Immunoglobulin mu heavy chain OS=Homo sapiens OX=9606 PE=1 SV=2
E.GINVN[+2621.984]TSGRNHAVLPSGGLQISR..A	HexNAc(9)Hex(4)Fuc(1)	5268.5	>sp|P04114|APOB_HUMAN Apolipoprotein B-100 OS=Homo sapiens OX=9606 GN=APOB PE=1 SV=2
D.GLTSLN[+406.159]QSN[+2535.983]STLVALPEGR..Q	HexNAc(2),HexNAc(6)Hex(5)Fuc(1)NeuAc(1)	5268.52	>sp|P05543|THBG_HUMAN Thyroxine-binding globulin OS=Homo sapiens OX=9606 GN=SERPINA7 PE=1 SV=2
D.GLTSLN[+2535.983]QSN[+406.159]STLVALPEGR..Q	HexNAc(6)Hex(5)Fuc(1)NeuAc(1),HexNAc(2)	5268.52	>sp|Q9Y493|ZAN_HUMAN Zonadhesin OS=Homo sapiens OX=9606 GN=ZAN PE=2 SV=5
K.GINSN[+2457.877]STANLEDPEVGDAE..S	HexNAc(5)Hex(8)Fuc(1)	5268.6	>sp|P02763|A1AG1_HUMAN Alpha-1-acid glycoprotein 1 OS=Homo sapiens OX=9606 GN=ORM1 PE=1 SV=1
R.GLNN[+3984.668]DSPE..R	HexNAc(7)Hex(6)Fuc(1)NeuAc(4)	5269.47	>sp|Q08623|HDHD1_HUMAN Pseudouridine-5'-phosphatase OS=Homo sapiens OX=9606 GN=PUDP PE=1 SV=3
R.GLTFQQN[+2491.008]ASSMC[+57.021]VPDQDTAIR..V	HexNAc(4)Hex(5)Fuc(1)NeuAc(2)	5269.52	>sp|Q9Y493|ZAN_HUMAN Zonadhesin OS=Homo sapiens OX=9606 GN=ZAN PE=2 SV=5
R.GLTFQQN[+2475.926]ASSM[+15.995]C[+57.021]VPDQDTAIR..V	HexNAc(9)Hex(4)	5270.43	>sp|P02749|APOH_HUMAN Beta-2-glycoprotein 1 OS=Homo sapiens OX=9606 GN=APOH PE=1 SV=3
D.GLTSLN[+2717.978]QSNSTLVALPEGR..Q	HexNAc(7)Hex(8)	5273.53	>sp|P01009|A1AT_HUMAN Alpha-1-antitrypsin OS=Homo sapiens OX=9606 GN=SERPINA1 PE=1 SV=3
D.GLTSLN[+3165.364]QSNSTLVALPE..G	HexNAc(6)Hex(5)Fuc(1)NeuAc(3)	5278.62	>sp|P02765|FETUA_HUMAN Alpha-2-HS-glycoprotein OS=Homo sapiens OX=9606 GN=AHSG PE=1 SV=2
R.GLTFQQN[+2272.846]ASSMC[+57.021]VPDQDTAIR..V	HexNAc(8)Hex(4)	5280.53	>sp|P02765|FETUA_HUMAN Alpha-2-HS-glycoprotein OS=Homo sapiens OX=9606 GN=AHSG PE=1 SV=2
K.VC[+57.021]QDC[+57.021]PLLAPLN[+3327.416]D..T	HexNAc(6)Hex(6)Fuc(1)NeuAc(3)	5281.55	>sp|P02765|FETUA_HUMAN Alpha-2-HS-glycoprotein OS=Homo sapiens OX=9606 GN=AHSG PE=1 SV=2
K.YTGN[+2864.036]ASALFILPDQDK..M	HexNAc(7)Hex(8)Fuc(1)	5285.52	>sp|P02765|FETUA_HUMAN Alpha-2-HS-glycoprotein OS=Homo sapiens OX=9606 GN=AHSG PE=1 SV=2
R.GLTFQQN[+2491.008]ASSM[+15.995]C[+57.021]VPDQDTAIR..V	HexNAc(4)Hex(5)Fuc(1)NeuAc(2)	5285.51	>sp|P02787|TRFE_HUMAN Serotransferrin OS=Homo sapiens OX=9606 GN=TF PE=1 SV=3
E.VTVPSSYGGQLC[+57.021]GLC[+57.021]GNYNN[+2145.819]NSLDD..N	HexNAc(4)Hex(6)NeuAc(1)	5289.42	>sp|P02787|TRFE_HUMAN Serotransferrin OS=Homo sapiens OX=9606 GN=TF PE=1 SV=3
R.GLTFQQN[+2494.956]ASSM[+15.995]C[+57.021]VPDQDTAIR..V	HexNAc(5)Hex(6)Fuc(1)NeuAc(1)	5289.46	>sp|P02763|A1AG1_HUMAN Alpha-1-acid glycoprotein 1 OS=Homo sapiens OX=9606 GN=ORM1 PE=1 SV=1
R.GLNN[+3692.549]DSPERR..R	HexNAc(7)Hex(7)Fuc(1)NeuAc(3)	5289.55	>sp|Q9H2X0|CHRD_HUMAN Chordin OS=Homo sapiens OX=9606 GN=CHRD PE=1 SV=2
D.GINN[+2491.008]YTC[+57.021]LC[+57.021]PPEYTGELC[+57.021]E..E	HexNAc(4)Hex(5)Fuc(1)NeuAc(2)	5290.48	>sp|P02787|TRFE_HUMAN Serotransferrin OS=Homo sapiens OX=9606 GN=TF PE=1 SV=3
R.GLNAMAN[+3489.469]ETPD..F	HexNAc(6)Hex(7)Fuc(1)NeuAc(3)	5290.57	>sp|P01871|IGHM_HUMAN Immunoglobulin heavy constant mu OS=Homo sapiens OX=9606 GN=IGHM PE=1 SV=4
R.GLTFQQN[+2710.083]ASSM[+15.995]C[+57.021]VPDQD..T	HexNAc(5)Hex(6)NeuAc(2)	5292.49	>sp|P02763|A1AG1_HUMAN Alpha-1-acid glycoprotein 1 OS=Homo sapiens OX=9606 GN=ORM1 PE=1 SV=1
R.GLTFQQN[+2710.083]ASSM[+15.995]C[+57.021]VPDQD..T	HexNAc(5)Hex(6)NeuAc(2)	5292.49	>sp|Q9Y493|ZAN_HUMAN Zonadhesin OS=Homo sapiens OX=9606 GN=ZAN PE=2 SV=5
K.AALAAAQYKSSN[+2913.162]ASETE..P	HexNAc(6)Hex(6)NeuAc(2)	5293.58	>sp|P02787|TRFE_HUMAN Serotransferrin OS=Homo sapiens OX=9606 GN=TF PE=1 SV=3
R.QNQC[+57.021]FYN[+3075.215]SSYLNVQR..E	HexNAc(6)Hex(7)NeuAc(2)	5295.34	>sp|P02787|TRFE_HUMAN Serotransferrin OS=Homo sapiens OX=9606 GN=TF PE=1 SV=3
K.AALAAFNAQNN[+2491.008]GSNFQLEEISR..A	HexNAc(4)Hex(5)Fuc(1)NeuAc(2)	5295.6	>sp|O94967|WDR47_HUMAN WD repeat-containing protein 47 OS=Homo sapiens OX=9606 GN=WDR47 PE=1 SV=1
E.GLNMN[+2946.089]LSSNSAKK..E	HexNAc(9)Hex(6)Fuc(1)	5296.56	>sp|P0DOX2|IGA2_HUMAN Immunoglobulin alpha-2 heavy chain OS=Homo sapiens OX=9606 PE=1 SV=2
K.VC[+57.021]QDC[+57.021]PLLAPLN[+3343.411]D..T	HexNAc(6)Hex(7)NeuAc(3)	5297.55	>sp|P0DOX2|IGA2_HUMAN Immunoglobulin alpha-2 heavy chain OS=Homo sapiens OX=9606 PE=1 SV=2
K.AALAAFNAQNN[+2494.956]GSNFQLEEISR..A	HexNAc(5)Hex(6)Fuc(1)NeuAc(1)	5299.55	>sp|P00738|HPT_HUMAN Haptoglobin OS=Homo sapiens OX=9606 GN=HP PE=1 SV=1
R.HGIQYFNN[+2307.872]NTQHSSLFMLNE..V	HexNAc(4)Hex(7)NeuAc(1)	5300.48	>sp|Q86V59|PNM8A_HUMAN Paraneoplastic antigen-like protein 8A OS=Homo sapiens OX=9606 GN=PNMA8A PE=1 SV=2
R.QQQHLFGSN[+2186.845]VTDC[+57.021]SGNFC[+57.021]LFR..S	HexNAc(5)Hex(5)NeuAc(1)	5300.49	>sp|P01871|IGHM_HUMAN Immunoglobulin heavy constant mu OS=Homo sapiens OX=9606 GN=IGHM PE=1 SV=4
K.AALAAAQYKSSN[+2921.058]ASETE..P	HexNAc(8)Hex(8)	5301.48	>sp|P04217|A1BG_HUMAN Alpha-1B-glycoprotein OS=Homo sapiens OX=9606 GN=A1BG PE=1 SV=4
E.GAIYPDN[+3797.584]TTD..F	HexNAc(6)Hex(7)NeuAc(4)	5303.49	>sp|P04217|A1BG_HUMAN Alpha-1B-glycoprotein OS=Homo sapiens OX=9606 GN=A1BG PE=1 SV=4
K.AALAAFNAQNN[+2498.904]GSNFQLEEISR..A	HexNAc(6)Hex(7)Fuc(1)	5303.49	>sp|P04217|A1BG_HUMAN Alpha-1B-glycoprotein OS=Homo sapiens OX=9606 GN=A1BG PE=1 SV=4
K.VC[+57.021]QDC[+57.021]PLLAPLN[+2864.036]DTR..V	HexNAc(7)Hex(8)Fuc(1)	5304.49	>sp|Q86V59|PNM8A_HUMAN Paraneoplastic antigen-like protein 8A OS=Homo sapiens OX=9606 GN=PNMA8A PE=1 SV=2
K.AALAAFNAQNN[+2856.141]GSNFQLEE..I	HexNAc(5)Hex(6)Fuc(1)NeuAc(2)	5304.51	>sp|P20929|NEBU_HUMAN Nebulin OS=Homo sapiens OX=9606 GN=NEB PE=1 SV=5
D.GINN[+2978.279]YTC[+57.021]LC[+57.021]PPEYTGE..L	HexNAc(5)Hex(6)NeuAc(3)	5305.5	>sp|P0DOX6|IGM_HUMAN Immunoglobulin mu heavy chain OS=Homo sapiens OX=9606 PE=1 SV=2
E.QQQILN[+3124.337]GTPLYMYQD..C	HexNAc(5)Hex(6)Fuc(1)NeuAc(3)	5305.55	>sp|P01871|IGHM_HUMAN Immunoglobulin heavy constant mu OS=Homo sapiens OX=9606 GN=IGHM PE=1 SV=4
K.N[+3225.220]LSMPLLPADFHK..E	HexNAc(7)Hex(8)Fuc(1)NeuAc(1)	5306.51	>sp|P01871|IGHM_HUMAN Immunoglobulin heavy constant mu OS=Homo sapiens OX=9606 GN=IGHM PE=1 SV=4
R.VYKPSAGN[+3124.337]NSLYRD..T	HexNAc(5)Hex(6)Fuc(1)NeuAc(3)	5306.63	>sp|Q9UIA0|CYH4_HUMAN Cytohesin-4 OS=Homo sapiens OX=9606 GN=CYTH4 PE=1 SV=1
E.VTVPSSYGGQLC[+57.021]GLC[+57.021]GNYNN[+2352.846]NSLD..D	HexNAc(6)Hex(7)	5311.33	>sp|Q9HCE1|MOV10_HUMAN Helicase MOV-10 OS=Homo sapiens OX=9606 GN=MOV10 PE=1 SV=2
E.GLNQPSN[+3854.601]E..S	HexNAc(7)Hex(8)Fuc(1)NeuAc(3)	5311.51	>sp|Q15652|JHD2C_HUMAN Probable JmjC domain-containing histone demethylation protein 2C OS=Homo sapiens OX=9606 GN=JMJD1C PE=1 SV=2
E.VDSPVYN[+3075.215]ATWSASLK..N	HexNAc(6)Hex(7)NeuAc(2)	5311.55	>sp|Q96RW7|HMCN1_HUMAN Hemicentin-1 OS=Homo sapiens OX=9606 GN=HMCN1 PE=1 SV=2
R.HGIQYFNN[+2092.745]NTQHSSLFMLNEVK..R	HexNAc(4)Hex(7)Fuc(1)	5312.52	>sp|Q8TCN5|ZN507_HUMAN Zinc finger protein 507 OS=Homo sapiens OX=9606 GN=ZNF507 PE=1 SV=2
K.VVLHPN[+2921.058]YSQVDIGLIK..L	HexNAc(8)Hex(8)	5314.59	>sp|Q8TCN5|ZN507_HUMAN Zinc finger protein 507 OS=Homo sapiens OX=9606 GN=ZNF507 PE=1 SV=2
D.ATTLDDN[+3075.215]GTMLFFK..G	HexNAc(6)Hex(7)NeuAc(2)	5317.58	>sp|Q86V59|PNM8A_HUMAN Paraneoplastic antigen-like protein 8A OS=Homo sapiens OX=9606 GN=PNMA8A PE=1 SV=2
K.GLKFN[+3797.584]LTE..T	HexNAc(6)Hex(7)NeuAc(4)	5317.6	>sp|Q7Z6B7|SRGP1_HUMAN SLIT-ROBO Rho GTPase-activating protein 1 OS=Homo sapiens OX=9606 GN=SRGAP1 PE=1 SV=1
E.VTVPSSYGGQLC[+57.021]GLC[+57.021]GNYNN[+1946.687]NSLDD..N	HexNAc(4)Hex(7)	5319.45	>sp|P01871|IGHM_HUMAN Immunoglobulin heavy constant mu OS=Homo sapiens OX=9606 GN=IGHM PE=1 SV=4
E.AALAVPN[+1704.635]ASHFFSWNNYTFSDWQNFVGR..R	HexNAc(6)Hex(3)	5320.5	>sp|P01871|IGHM_HUMAN Immunoglobulin heavy constant mu OS=Homo sapiens OX=9606 GN=IGHM PE=1 SV=4
D.LQATEAN[+2921.058]C[+57.021]TVLSVQQIGE..V	HexNAc(8)Hex(8)	5321.46	>sp|Q8TCN5|ZN507_HUMAN Zinc finger protein 507 OS=Homo sapiens OX=9606 GN=ZNF507 PE=1 SV=2
D.ATTLDDN[+3079.163]GTMLFFK..G	HexNAc(7)Hex(8)NeuAc(1)	5321.52	>sp|Q8TCN5|ZN507_HUMAN Zinc finger protein 507 OS=Homo sapiens OX=9606 GN=ZNF507 PE=1 SV=2
D.LQATEAN[+2475.926]C[+57.021]TVLSVQQIGEVFE..C	HexNAc(9)Hex(4)	5321.59	>sp|P0DOX6|IGM_HUMAN Immunoglobulin mu heavy chain OS=Homo sapiens OX=9606 PE=1 SV=2
E.IQATGN[+3343.411]TTTSTISR..N	HexNAc(6)Hex(7)NeuAc(3)	5322.59	>sp|P02765|FETUA_HUMAN Alpha-2-HS-glycoprotein OS=Homo sapiens OX=9606 GN=AHSG PE=1 SV=2
K.LQAN[+2800.031]LTFDPAALLPGASPK..S	HexNAc(9)Hex(6)	5322.6	>sp|P01011|AACT_HUMAN Alpha-1-antichymotrypsin OS=Homo sapiens OX=9606 GN=SERPINA3 PE=1 SV=2
D.ATTLDDN[+3067.115]GTM[+15.995]LFFK..G	HexNAc(8)Hex(8)Fuc(1)	5325.47	>sp|P01871|IGHM_HUMAN Immunoglobulin heavy constant mu OS=Homo sapiens OX=9606 GN=IGHM PE=1 SV=4
E.ATPVN[+3586.405]LTEPAK..L	HexNAc(7)Hex(8)Fuc(1)NeuAc(2)	5325.55	>sp|Q9Y493|ZAN_HUMAN Zonadhesin OS=Homo sapiens OX=9606 GN=ZAN PE=2 SV=5
K.IQATN[+2921.058]VSEAEC[+57.021]DME..C	HexNAc(8)Hex(8)	5326.49	>sp|P01871|IGHM_HUMAN Immunoglobulin heavy constant mu OS=Homo sapiens OX=9606 GN=IGHM PE=1 SV=4
E.NN[+3797.584]ATFYFK..I	HexNAc(6)Hex(7)NeuAc(4)	5330.49	>sp|Q7Z6B7|SRGP1_HUMAN SLIT-ROBO Rho GTPase-activating protein 1 OS=Homo sapiens OX=9606 GN=SRGAP1 PE=1 SV=1
K.ALPQPQN[+3067.115]VTSLLGC[+57.021]TH..-	HexNAc(8)Hex(8)Fuc(1)	5331.42	>sp|O94813|SLIT2_HUMAN Slit homolog 2 protein OS=Homo sapiens OX=9606 GN=SLIT2 PE=1 SV=1
D.GINN[+2532.035]YTC[+57.021]LC[+57.021]PPEYTGELC[+57.021]E..E	HexNAc(5)Hex(4)Fuc(1)NeuAc(2)	5331.51	>sp|P20929|NEBU_HUMAN Nebulin OS=Homo sapiens OX=9606 GN=NEB PE=1 SV=5
D.ATTLDDN[+2860.088]GTMLFFK..G	HexNAc(6)Hex(7)Fuc(1)NeuAc(1)	5331.62	>sp|P0DOX6|IGM_HUMAN Immunoglobulin mu heavy chain OS=Homo sapiens OX=9606 PE=1 SV=2
D.IQATTMDGVN[+2694.088]LSTEVVYK..K	HexNAc(5)Hex(5)Fuc(1)NeuAc(2)	5331.69	>sp|P01871|IGHM_HUMAN Immunoglobulin heavy constant mu OS=Homo sapiens OX=9606 GN=IGHM PE=1 SV=4
D.ATTLDDN[+3075.215]GTM[+15.995]LFFK..G	HexNAc(6)Hex(7)NeuAc(2)	5333.57	>sp|Q15652|JHD2C_HUMAN Probable JmjC domain-containing histone demethylation protein 2C OS=Homo sapiens OX=9606 GN=JMJD1C PE=1 SV=2
E.IQATFFYFTPN[+2800.031]KTE..D	HexNAc(9)Hex(6)	5334.56	>sp|P19652|A1AG2_HUMAN Alpha-1-acid glycoprotein 2 OS=Homo sapiens OX=9606 GN=ORM2 PE=1 SV=2
K.AALAAFNAQNN[+2856.141]GSNFQLE..E	HexNAc(5)Hex(6)Fuc(1)NeuAc(2)	5334.55	>sp|P02765|FETUA_HUMAN Alpha-2-HS-glycoprotein OS=Homo sapiens OX=9606 GN=AHSG PE=1 SV=2
E.AIPQGTN[+3692.549]ITE..E	HexNAc(7)Hex(7)Fuc(1)NeuAc(3)	5334.6	>sp|Q6ZP01|RBM44_HUMAN RNA-binding protein 44 OS=Homo sapiens OX=9606 GN=RBM44 PE=2 SV=3
K.YTGN[+2913.162]ASALFILPDQDK..M	HexNAc(6)Hex(6)NeuAc(2)	5334.65	>sp|P02765|FETUA_HUMAN Alpha-2-HS-glycoprotein OS=Homo sapiens OX=9606 GN=AHSG PE=1 SV=2
D.ATTLDDN[+2864.036]GTMLFFK..G	HexNAc(7)Hex(8)Fuc(1)	5335.57	>sp|P02765|FETUA_HUMAN Alpha-2-HS-glycoprotein OS=Homo sapiens OX=9606 GN=AHSG PE=1 SV=2
K.IQATN[+3489.469]VSEAEC[+57.021]D..M	HexNAc(6)Hex(7)Fuc(1)NeuAc(3)	5335.56	>sp|P01042|KNG1_HUMAN Kininogen-1 OS=Homo sapiens OX=9606 GN=KNG1 PE=1 SV=2
K.ALPQPQN[+3075.215]VTSLLGC[+57.021]TH..-	HexNAc(6)Hex(7)NeuAc(2)	5339.52	>sp|P01042|KNG1_HUMAN Kininogen-1 OS=Homo sapiens OX=9606 GN=KNG1 PE=1 SV=2
K.AALAAFNAQNN[+2864.036]GSNFQLE..E	HexNAc(7)Hex(8)Fuc(1)	5342.45	>sp|P02787|TRFE_HUMAN Serotransferrin OS=Homo sapiens OX=9606 GN=TF PE=1 SV=3
R.LAGKPTHVN[+2491.008]VSVVMAEVDGTC[+57.021]..Y	HexNAc(4)Hex(5)Fuc(1)NeuAc(2)	5343.69	>sp|P02787|TRFE_HUMAN Serotransferrin OS=Homo sapiens OX=9606 GN=TF PE=1 SV=3
D.LQATEAN[+2946.089]C[+57.021]TVLSVQQIGE..V	HexNAc(9)Hex(6)Fuc(1)	5346.49	>sp|Q15652|JHD2C_HUMAN Probable JmjC domain-containing histone demethylation protein 2C OS=Homo sapiens OX=9606 GN=JMJD1C PE=1 SV=2
D.LQATEAN[+2717.978]C[+57.021]TVLSVQQIGE..V	HexNAc(7)Hex(8)	5347.55	>sp|P00450|CERU_HUMAN Ceruloplasmin OS=Homo sapiens OX=9606 GN=CP PE=1 SV=1
R.LAGKPTHVN[+2494.956]VSVVMAEVDGTC[+57.021]..Y	HexNAc(5)Hex(6)Fuc(1)NeuAc(1)	5347.64	>sp|P02765|FETUA_HUMAN Alpha-2-HS-glycoprotein OS=Homo sapiens OX=9606 GN=AHSG PE=1 SV=2
R.GINN[+3083.110]GSDLPEDQLR..N	HexNAc(8)Hex(9)	5349.54	>sp|P02765|FETUA_HUMAN Alpha-2-HS-glycoprotein OS=Homo sapiens OX=9606 GN=AHSG PE=1 SV=2
D.ATTLDDN[+2864.036]GTM[+15.995]LFFK..G	HexNAc(7)Hex(8)Fuc(1)	5351.56	>sp|P02765|FETUA_HUMAN Alpha-2-HS-glycoprotein OS=Homo sapiens OX=9606 GN=AHSG PE=1 SV=2
K.YTGN[+2701.983]ASALFILPDQDK..M	HexNAc(7)Hex(7)Fuc(1)	5352.64	>sp|O94813|SLIT2_HUMAN Slit homolog 2 protein OS=Homo sapiens OX=9606 GN=SLIT2 PE=1 SV=1
K.IQATNTWLFLSSC[+57.021]NGN[+2800.031]E..T	HexNAc(9)Hex(6)	5353.44	>sp|P21709|EPHA1_HUMAN Ephrin type-A receptor 1 OS=Homo sapiens OX=9606 GN=EPHA1 PE=1 SV=4
E.VTVPSSYGGQLC[+57.021]GLC[+57.021]GNYNN[+1983.766]NSLDD..N	HexNAc(4)Hex(5)NeuAc(1)	5356.53	>sp|P05546|HEP2_HUMAN Heparin cofactor 2 OS=Homo sapiens OX=9606 GN=SERPIND1 PE=1 SV=3
R.QDQC[+57.021]IYN[+3075.215]TTYLNVQR..E	HexNAc(6)Hex(7)NeuAc(2)	5360.46	>sp|P02749|APOH_HUMAN Beta-2-glycoprotein 1 OS=Homo sapiens OX=9606 GN=APOH PE=1 SV=3
E.GLNFN[+3448.243]LTEIPE..A	HexNAc(9)Hex(10)	5363.48	>sp|Q9Y493|ZAN_HUMAN Zonadhesin OS=Homo sapiens OX=9606 GN=ZAN PE=2 SV=5
R.AQLLQGLGFN[+2619.930]LTERSETE..I	HexNAc(5)Hex(9)Fuc(1)	5364.64	>sp|Q14674|ESPL1_HUMAN Separin OS=Homo sapiens OX=9606 GN=ESPL1 PE=1 SV=3
R.AQLLQGLGFN[+2921.058]LTERSE..T	HexNAc(8)Hex(8)	5365.59	>sp|P04114|APOB_HUMAN Apolipoprotein B-100 OS=Homo sapiens OX=9606 GN=APOB PE=1 SV=2
R.QQQHLFGSN[+1967.771]VTDC[+57.021]SGNFC[+57.021]LFRSE..T	HexNAc(4)Hex(4)Fuc(1)NeuAc(1)	5367.58	>sp|P01042|KNG1_HUMAN Kininogen-1 OS=Homo sapiens OX=9606 GN=KNG1 PE=1 SV=2
R.GLNN[+3854.601]DSPE..R	HexNAc(7)Hex(8)Fuc(1)NeuAc(3)	5368.57	>sp|P00738|HPT_HUMAN Haptoglobin OS=Homo sapiens OX=9606 GN=HP PE=1 SV=1
R.GLTFQQN[+3018.193]ASSM[+15.995]C[+57.021]VPDQD..T	HexNAc(5)Hex(7)Fuc(1)NeuAc(2)	5371.43	>sp|P02790|HEMO_HUMAN Hemopexin OS=Homo sapiens OX=9606 GN=HPX PE=1 SV=2
D.GINN[+2344.950]YTC[+57.021]LC[+57.021]PPEYTGELC[+57.021]E..E	HexNAc(4)Hex(5)NeuAc(2)	5373.59	>sp|P01011|AACT_HUMAN Alpha-1-antichymotrypsin OS=Homo sapiens OX=9606 GN=SERPINA3 PE=1 SV=2
R.QQQHLFGSN[+2491.008]VTDC[+57.021]SGNFC[+57.021]LFR..S	HexNAc(4)Hex(5)Fuc(1)NeuAc(2)	5375.48	>sp|Q9Y493|ZAN_HUMAN Zonadhesin OS=Homo sapiens OX=9606 GN=ZAN PE=2 SV=5
E.IQATFFYFTPN[+2657.009]KTED..T	HexNAc(5)Hex(7)Fuc(1)NeuAc(1)	5376.65	>sp|Q9NYM4|GPR83_HUMAN Probable G-protein coupled receptor 83 OS=Homo sapiens OX=9606 GN=GPR83 PE=2 SV=2
E.IQATFFYFTPN[+3075.215]KTE..D	HexNAc(6)Hex(7)NeuAc(2)	5380.57	>sp|Q86W47|KCMB4_HUMAN Calcium-activated potassium channel subunit beta-4 OS=Homo sapiens OX=9606 GN=KCNMB4 PE=1 SV=2
K.AALAAFNAQNN[+2348.898]GSNFQLEEISR..A	HexNAc(5)Hex(6)NeuAc(1)	5382.66	>sp|P02790|HEMO_HUMAN Hemopexin OS=Homo sapiens OX=9606 GN=HPX PE=1 SV=2
E.SLLKPLAN[+2393.873]VTLTC[+57.021]QAHLETPD..F	HexNAc(7)Hex(6)	5383.69	>sp|Q86W47|KCMB4_HUMAN Calcium-activated potassium channel subunit beta-4 OS=Homo sapiens OX=9606 GN=KCNMB4 PE=1 SV=2
E.VTVPSSYGGQLC[+57.021]GLC[+57.021]GNYNN[+2012.745]NSLDD..N	HexNAc(6)Hex(4)Fuc(1)	5385.51	>sp|Q7Z442|PK1L2_HUMAN Polycystic kidney disease protein 1-like 2 OS=Homo sapiens OX=9606 GN=PKD1L2 PE=1 SV=5
R.TVVPWKTN[+3022.141]MSLC[+57.021]FPR..Y	HexNAc(6)Hex(8)Fuc(1)NeuAc(1)	5386.5	>sp|Q6JBY9|CPZIP_HUMAN CapZ-interacting protein OS=Homo sapiens OX=9606 GN=RCSD1 PE=1 SV=1
E.TVVPSVDIISTLAC[+57.021]IQPN[+2555.925]FSTE..E	HexNAc(7)Hex(7)	5386.57	>sp|P02790|HEMO_HUMAN Hemopexin OS=Homo sapiens OX=9606 GN=HPX PE=1 SV=2
E.GLNM[+15.995]N[+3022.141]LSSNSAKK..E	HexNAc(6)Hex(8)Fuc(1)NeuAc(1)	5388.6	>sp|P05090|APOD_HUMAN Apolipoprotein D OS=Homo sapiens OX=9606 GN=APOD PE=1 SV=1
K.AALAAFNAQNN[+2913.162]GSNFQLE..E	HexNAc(6)Hex(6)NeuAc(2)	5391.57	>sp|Q2TBF2|WSCD2_HUMAN WSC domain-containing protein 2 OS=Homo sapiens OX=9606 GN=WSCD2 PE=2 SV=2
R.LAGKPTHIN[+2307.872]VSVVM[+15.995]AEADGTC[+57.021]..Y	HexNAc(4)Hex(7)NeuAc(1)	5391.7	>sp|P01042|KNG1_HUMAN Kininogen-1 OS=Homo sapiens OX=9606 GN=KNG1 PE=1 SV=2
R.LAGKPTHVN[+2539.930]VSVVMAEVDGTC[+57.021]..Y	HexNAc(7)Hex(6)Fuc(1)	5392.61	>sp|P02790|HEMO_HUMAN Hemopexin OS=Homo sapiens OX=9606 GN=HPX PE=1 SV=2
R.GLNN[+3797.584]DSPERR..R	HexNAc(6)Hex(7)NeuAc(4)	5394.59	>sp|O94813|SLIT2_HUMAN Slit homolog 2 protein OS=Homo sapiens OX=9606 GN=SLIT2 PE=1 SV=1
E.YFN[+2596.952]VSLSSEWVQDVEWTE..W	HexNAc(8)Hex(6)	5394.56	>sp|P02790|HEMO_HUMAN Hemopexin OS=Homo sapiens OX=9606 GN=HPX PE=1 SV=2
R.AVNFN[+2434.899]GSAGTPVTFNENGDAPGR..Y	HexNAc(8)Hex(5)	5395.57	>sp|Q8WUJ3|CEMIP_HUMAN Cell migration-inducing and hyaluronan-binding protein OS=Homo sapiens OX=9606 GN=CEMIP PE=1 SV=2
K.VC[+57.021]QDC[+57.021]PLLAPLN[+2352.846]DTRVVHAAK..A	HexNAc(6)Hex(7)	5398.66	>sp|P02790|HEMO_HUMAN Hemopexin OS=Homo sapiens OX=9606 GN=HPX PE=1 SV=2
R.LAGKPTHVN[+2619.930]VSVVM[+15.995]AEVD..G	HexNAc(5)Hex(9)Fuc(1)	5399.68	>sp|P02763|A1AG1_HUMAN Alpha-1-acid glycoprotein 1 OS=Homo sapiens OX=9606 GN=ORM1 PE=1 SV=1
E.ATFPVHQPGN[+2701.983]YSC[+57.021]SYRTD..G	HexNAc(7)Hex(7)Fuc(1)	5400.42	>sp|P02763|A1AG1_HUMAN Alpha-1-acid glycoprotein 1 OS=Homo sapiens OX=9606 GN=ORM1 PE=1 SV=1
R.LAGKPTHVN[+2548.030]VSVVMAEVDGTC[+57.021]..Y	HexNAc(5)Hex(5)NeuAc(2)	5400.71	>sp|P02765|FETUA_HUMAN Alpha-2-HS-glycoprotein OS=Homo sapiens OX=9606 GN=AHSG PE=1 SV=2
R.GGNSNGALC[+57.021]HFPFLYNNHN[+1540.529]YTDC[+57.021]TSEGR..R	HexNAc(2)Hex(7)	5411.48	>sp|Q6W2J9|BCOR_HUMAN BCL-6 corepressor OS=Homo sapiens OX=9606 GN=BCOR PE=1 SV=1
R.GGNSNGALC[+57.021]HFPFLYNNHN[+1983.766]YTDC[+57.021]TSE..G	HexNAc(4)Hex(5)NeuAc(1)	5412.43	>sp|P01011|AACT_HUMAN Alpha-1-antichymotrypsin OS=Homo sapiens OX=9606 GN=SERPINA3 PE=1 SV=2
D.GINN[+2856.141]YTC[+57.021]LC[+57.021]PPEYTGE..L	HexNAc(5)Hex(6)Fuc(1)NeuAc(2)	5412.53	>sp|P02790|HEMO_HUMAN Hemopexin OS=Homo sapiens OX=9606 GN=HPX PE=1 SV=2
R.GLNN[+3586.405]DSPERR..R	HexNAc(7)Hex(8)Fuc(1)NeuAc(2)	5412.58	>sp|Q2TBF2|WSCD2_HUMAN WSC domain-containing protein 2 OS=Homo sapiens OX=9606 GN=WSCD2 PE=2 SV=2
E.GLNFN[+3079.163]LTEIPEAQIHE..G	HexNAc(7)Hex(8)NeuAc(1)	5413.6	>sp|P02790|HEMO_HUMAN Hemopexin OS=Homo sapiens OX=9606 GN=HPX PE=1 SV=2
R.GINN[+3545.378]GSDLPED..Q	HexNAc(6)Hex(9)Fuc(1)NeuAc(2)	5414.57	>sp|P02790|HEMO_HUMAN Hemopexin OS=Homo sapiens OX=9606 GN=HPX PE=1 SV=2
D.GINN[+2186.845]YTC[+57.021]LC[+57.021]PPEYTGELC[+57.021]EE..K	HexNAc(5)Hex(5)NeuAc(1)	5414.62	>sp|P02765|FETUA_HUMAN Alpha-2-HS-glycoprotein OS=Homo sapiens OX=9606 GN=AHSG PE=1 SV=2
K.IQATN[+3225.220]VSEAEC[+57.021]DM[+15.995]E..C	HexNAc(7)Hex(8)Fuc(1)NeuAc(1)	5417.48	>sp|P01876|IGHA1_HUMAN Immunoglobulin heavy constant alpha 1 OS=Homo sapiens OX=9606 GN=IGHA1 PE=1 SV=2
D.GINN[+2190.793]YTC[+57.021]LC[+57.021]PPEYTGELC[+57.021]EE..K	HexNAc(6)Hex(6)	5418.57	>sp|Q86W47|KCMB4_HUMAN Calcium-activated potassium channel subunit beta-4 OS=Homo sapiens OX=9606 GN=KCNMB4 PE=1 SV=2
K.N[+3165.364]NSNQAAAVTFTKC[+57.021]E..E	HexNAc(6)Hex(5)Fuc(1)NeuAc(3)	5418.63	>sp|Q86W47|KCMB4_HUMAN Calcium-activated potassium channel subunit beta-4 OS=Homo sapiens OX=9606 GN=KCNMB4 PE=1 SV=2
R.LAGKPTHVN[+2174.798]VSVVMAEVDGTC[+57.021]Y..-	HexNAc(6)Hex(5)Fuc(1)	5419.72	>sp|P01876|IGHA1_HUMAN Immunoglobulin heavy constant alpha 1 OS=Homo sapiens OX=9606 GN=IGHA1 PE=1 SV=2
R.LAGKPTHIN[+2190.793]VSVVMAEADGTC[+57.021]Y..-	HexNAc(6)Hex(6)	5421.69	>sp|Q9UIA0|CYH4_HUMAN Cytohesin-4 OS=Homo sapiens OX=9606 GN=CYTH4 PE=1 SV=1
R.EEQFN[+2350.793]STFRVVSVLTVVHQD..W	HexNAc(2)Hex(12)	5423.66	>sp|P02790|HEMO_HUMAN Hemopexin OS=Homo sapiens OX=9606 GN=HPX PE=1 SV=2
R.LAGKPTHVN[+2946.089]VSVVMAE..V	HexNAc(9)Hex(6)Fuc(1)	5425.66	>sp|P01011|AACT_HUMAN Alpha-1-antichymotrypsin OS=Homo sapiens OX=9606 GN=SERPINA3 PE=1 SV=2
K.SLLLLVLISIC[+57.021]WADHLSDN[+2012.745]YTLD..H	HexNAc(6)Hex(4)Fuc(1)	5425.82	>sp|Q86VB7|C163A_HUMAN Scavenger receptor cysteine-rich type 1 protein M130 OS=Homo sapiens OX=9606 GN=CD163 PE=1 SV=2
E.ATFPVHQPGN[+2174.798]YSC[+57.021]SYRTDGEGALSE..P	HexNAc(6)Hex(5)Fuc(1)	5427.53	>sp|Q9Y493|ZAN_HUMAN Zonadhesin OS=Homo sapiens OX=9606 GN=ZAN PE=2 SV=5
E.N[+3797.584]VSLVC[+57.021]PKD..A	HexNAc(6)Hex(7)NeuAc(4)	5427.62	>sp|P02763|A1AG1_HUMAN Alpha-1-acid glycoprotein 1 OS=Homo sapiens OX=9606 GN=ORM1 PE=1 SV=1
K.M[+15.995]VSHHN[+2133.772]LTTGATLINEQWLLTTAK..N	HexNAc(5)Hex(6)Fuc(1)	5427.68	>sp|P01009|A1AT_HUMAN Alpha-1-antitrypsin OS=Homo sapiens OX=9606 GN=SERPINA1 PE=1 SV=3
K.VTVPSRN[+3432.248]ISVTPE..G	HexNAc(9)Hex(9)Fuc(1)	5429.52	>sp|P08185|CBG_HUMAN Corticosteroid-binding globulin OS=Homo sapiens OX=9606 GN=SERPINA6 PE=1 SV=1
K.VC[+57.021]QDC[+57.021]PLLAPLN[+3221.273]DTR..V	HexNAc(6)Hex(7)Fuc(1)NeuAc(2)	5432.56	>sp|P08185|CBG_HUMAN Corticosteroid-binding globulin OS=Homo sapiens OX=9606 GN=SERPINA6 PE=1 SV=1
K.VVLHPN[+3797.584]YSQVD..I	HexNAc(6)Hex(7)NeuAc(4)	5437.57	>sp|P08185|CBG_HUMAN Corticosteroid-binding globulin OS=Homo sapiens OX=9606 GN=SERPINA6 PE=1 SV=1
E.IQATFFYFTPN[+2717.978]KTED..T	HexNAc(7)Hex(8)	5437.62	>sp|P02787|TRFE_HUMAN Serotransferrin OS=Homo sapiens OX=9606 GN=TF PE=1 SV=3
E.LQAQTTLLN[+3489.469]FTVTE..D	HexNAc(6)Hex(7)Fuc(1)NeuAc(3)	5437.65	>sp|P02787|TRFE_HUMAN Serotransferrin OS=Homo sapiens OX=9606 GN=TF PE=1 SV=3
E.LFGSVIFKLPSN[+3432.248]R..S	HexNAc(9)Hex(9)Fuc(1)	5438.53	>sp|Q7Z6B7|SRGP1_HUMAN SLIT-ROBO Rho GTPase-activating protein 1 OS=Homo sapiens OX=9606 GN=SRGAP1 PE=1 SV=1
E.LQAN[+3984.668]ITAGPAE..G	HexNAc(7)Hex(6)Fuc(1)NeuAc(4)	5438.58	>sp|P01871|IGHM_HUMAN Immunoglobulin heavy constant mu OS=Homo sapiens OX=9606 GN=IGHM PE=1 SV=4
R.GINN[+3984.668]GSDLPE..D	HexNAc(7)Hex(6)Fuc(1)NeuAc(4)	5439.57	>sp|O94813|SLIT2_HUMAN Slit homolog 2 protein OS=Homo sapiens OX=9606 GN=SLIT2 PE=1 SV=1
K.YTGN[+3018.193]ASALFILPDQDK..M	HexNAc(5)Hex(7)Fuc(1)NeuAc(2)	5439.68	>sp|P02787|TRFE_HUMAN Serotransferrin OS=Homo sapiens OX=9606 GN=TF PE=1 SV=3
K.ILRQQQHLFGSN[+2174.798]VTDC[+57.021]SGNFC[+57.021]LFR..S	HexNAc(6)Hex(5)Fuc(1)	5441.54	>sp|P02763|A1AG1_HUMAN Alpha-1-acid glycoprotein 1 OS=Homo sapiens OX=9606 GN=ORM1 PE=1 SV=1
K.IQATNTWLFLSSC[+57.021]NGN[+2215.825]ETSLWD..C	HexNAc(7)Hex(4)Fuc(1)	5441.6	>sp|P02763|A1AG1_HUMAN Alpha-1-acid glycoprotein 1 OS=Homo sapiens OX=9606 GN=ORM1 PE=1 SV=1
E.LQATDGHDRPLTN[+2475.926]C[+57.021]SIINSGK..I	HexNAc(9)Hex(4)	5441.66	>sp|P02763|A1AG1_HUMAN Alpha-1-acid glycoprotein 1 OS=Homo sapiens OX=9606 GN=ORM1 PE=1 SV=1
D.LQATEAN[+2596.952]C[+57.021]TVLSVQQIGEVFE..C	HexNAc(8)Hex(6)	5442.62	>sp|P02765|FETUA_HUMAN Alpha-2-HS-glycoprotein OS=Homo sapiens OX=9606 GN=AHSG PE=1 SV=2
E.GLNVN[+3984.668]LTE..T	HexNAc(7)Hex(6)Fuc(1)NeuAc(4)	5442.64	>sp|P02765|FETUA_HUMAN Alpha-2-HS-glycoprotein OS=Homo sapiens OX=9606 GN=AHSG PE=1 SV=2
E.LQAN[+3545.378]VSAQEPGFAE..V	HexNAc(6)Hex(9)Fuc(1)NeuAc(2)	5445.52	>sp|P04217|A1BG_HUMAN Alpha-1B-glycoprotein OS=Homo sapiens OX=9606 GN=A1BG PE=1 SV=4
E.GLNVN[+4219.733]LTE..T	HexNAc(8)Hex(9)Fuc(1)NeuAc(3)	5448.53	>sp|Q9Y493|ZAN_HUMAN Zonadhesin OS=Homo sapiens OX=9606 GN=ZAN PE=2 SV=5
E.IQATFFYFTPN[+2129.824]KTEDTIFLRE..Y	HexNAc(4)Hex(5)Fuc(1)NeuAc(1)	5449.82	>sp|Q15722|LT4R1_HUMAN Leukotriene B4 receptor 1 OS=Homo sapiens OX=9606 GN=LTB4R PE=1 SV=2
R.QQQHLFGSN[+2053.772]VTDC[+57.021]SGNFC[+57.021]LFRSE..T	HexNAc(7)Hex(3)Fuc(1)	5453.58	>sp|Q8IZF6|AGRG4_HUMAN Adhesion G-protein coupled receptor G4 OS=Homo sapiens OX=9606 GN=ADGRG4 PE=2 SV=2
R.QQQHLFGSN[+1825.661]VTDC[+57.021]SGNFC[+57.021]LFRSETK..D	HexNAc(5)Hex(5)	5454.61	>sp|Q6ZP01|RBM44_HUMAN RNA-binding protein 44 OS=Homo sapiens OX=9606 GN=RBM44 PE=2 SV=3
E.IQATN[+3165.364]ASGSPTSMLVVD..A	HexNAc(6)Hex(5)Fuc(1)NeuAc(3)	5454.71	>sp|P02765|FETUA_HUMAN Alpha-2-HS-glycoprotein OS=Homo sapiens OX=9606 GN=AHSG PE=1 SV=2
E.IQATFFYFTPN[+3221.273]K..T	HexNAc(6)Hex(7)Fuc(1)NeuAc(2)	5455.62	>sp|P0DOX2|IGA2_HUMAN Immunoglobulin alpha-2 heavy chain OS=Homo sapiens OX=9606 PE=1 SV=2
R.VYKPSAGN[+2657.009]NSLYRDTAVFE..C	HexNAc(5)Hex(7)Fuc(1)NeuAc(1)	5456.66	>sp|P01876|IGHA1_HUMAN Immunoglobulin heavy constant alpha 1 OS=Homo sapiens OX=9606 GN=IGHA1 PE=1 SV=2
E.QQQILN[+2145.819]GTPLYM[+15.995]YQDC[+57.021]PMQGRR..D	HexNAc(4)Hex(6)NeuAc(1)	5457.6	>sp|Q7Z6B7|SRGP1_HUMAN SLIT-ROBO Rho GTPase-activating protein 1 OS=Homo sapiens OX=9606 GN=SRGAP1 PE=1 SV=1
D.QQQN[+1038.375]LTEQFLN[+2532.035]R..S	HexNAc(2)Hex(3)Fuc(1),HexNAc(5)Hex(4)Fuc(1)NeuAc(2)	5458.52	>sp|Q8WUJ3|CEMIP_HUMAN Cell migration-inducing and hyaluronan-binding protein OS=Homo sapiens OX=9606 GN=CEMIP PE=1 SV=2
D.LQAETSN[+2694.088]SSSTNVFPVQQLC[+57.021]D..I	HexNAc(5)Hex(5)Fuc(1)NeuAc(2)	5458.59	>sp|O00222|GRM8_HUMAN Metabotropic glutamate receptor 8 OS=Homo sapiens OX=9606 GN=GRM8 PE=1 SV=2
R.QQQHLFGSN[+2344.950]VTDC[+57.021]SGNFC[+57.021]LFR..S	HexNAc(4)Hex(5)NeuAc(2)	5458.59	>sp|P02765|FETUA_HUMAN Alpha-2-HS-glycoprotein OS=Homo sapiens OX=9606 GN=AHSG PE=1 SV=2
K.LPTQN[+3797.584]ITFQTE..S	HexNAc(6)Hex(7)NeuAc(4)	5458.58	>sp|P01876|IGHA1_HUMAN Immunoglobulin heavy constant alpha 1 OS=Homo sapiens OX=9606 GN=IGHA1 PE=1 SV=2
E.IQATFFYFTPN[+3225.220]K..T	HexNAc(7)Hex(8)Fuc(1)NeuAc(1)	5459.57	>sp|P04217|A1BG_HUMAN Alpha-1B-glycoprotein OS=Homo sapiens OX=9606 GN=A1BG PE=1 SV=4
E.GLNFN[+3545.378]LTEIPE..A	HexNAc(6)Hex(9)Fuc(1)NeuAc(2)	5460.62	>sp|P01876|IGHA1_HUMAN Immunoglobulin heavy constant alpha 1 OS=Homo sapiens OX=9606 GN=IGHA1 PE=1 SV=2
K.AALAAFNAQNN[+2657.009]GSNFQLEEISR..A	HexNAc(5)Hex(7)Fuc(1)NeuAc(1)	5461.6	>sp|P02751|FINC_HUMAN Fibronectin OS=Homo sapiens OX=9606 GN=FN1 PE=1 SV=4
R.IQAAASTPTN[+3075.215]ATAASDANTGD..R	HexNAc(6)Hex(7)NeuAc(2)	5462.54	>sp|P02751|FINC_HUMAN Fibronectin OS=Homo sapiens OX=9606 GN=FN1 PE=1 SV=4
D.LQAETSN[+2698.035]SSSTNVFPVQQLC[+57.021]D..I	HexNAc(6)Hex(6)Fuc(1)NeuAc(1)	5462.54	>sp|O94813|SLIT2_HUMAN Slit homolog 2 protein OS=Homo sapiens OX=9606 GN=SLIT2 PE=1 SV=1
E.GLNFN[+2596.952]LTEIPEAQIHEGFQE..L	HexNAc(8)Hex(6)	5462.67	>sp|O94813|SLIT2_HUMAN Slit homolog 2 protein OS=Homo sapiens OX=9606 GN=SLIT2 PE=1 SV=1
E.IQATFFYFTPN[+3229.168]K..T	HexNAc(8)Hex(9)Fuc(1)	5463.52	>sp|Q7Z6B7|SRGP1_HUMAN SLIT-ROBO Rho GTPase-activating protein 1 OS=Homo sapiens OX=9606 GN=SRGAP1 PE=1 SV=1
K.LQAN[+3943.642]LTFD..P	HexNAc(6)Hex(7)Fuc(1)NeuAc(4)	5463.63	>sp|P01009|A1AT_HUMAN Alpha-1-antitrypsin OS=Homo sapiens OX=9606 GN=SERPINA1 PE=1 SV=3
R.IQATSLSGN[+2350.793]GSWTDPVFFYVQAK..T	HexNAc(2)Hex(12)	5465.55	>sp|Q9UIA0|CYH4_HUMAN Cytohesin-4 OS=Homo sapiens OX=9606 GN=CYTH4 PE=1 SV=1
D.SAN[+2295.824]YSC[+57.021]VYVDLKPPFGGSAPSER..L	HexNAc(5)Hex(7)Fuc(1)	5465.61	>sp|O94813|SLIT2_HUMAN Slit homolog 2 protein OS=Homo sapiens OX=9606 GN=SLIT2 PE=1 SV=1
K.IQATNTWLFLSSC[+57.021]NGN[+2913.162]E..T	HexNAc(6)Hex(6)NeuAc(2)	5466.57	>sp|Q2TBF2|WSCD2_HUMAN WSC domain-containing protein 2 OS=Homo sapiens OX=9606 GN=WSCD2 PE=2 SV=2
K.AALAAFNAQNN[+3018.193]GSNFQLEE..I	HexNAc(5)Hex(7)Fuc(1)NeuAc(2)	5466.57	>sp|O94813|SLIT2_HUMAN Slit homolog 2 protein OS=Homo sapiens OX=9606 GN=SLIT2 PE=1 SV=1
E.LADSGIPGNSFN[+3221.273]VSSLVE..L	HexNAc(6)Hex(7)Fuc(1)NeuAc(2)	5466.6	>sp|P51587|BRCA2_HUMAN Breast cancer type 2 susceptibility protein OS=Homo sapiens OX=9606 GN=BRCA2 PE=1 SV=3
R.IQATSLSGN[+2352.846]GSWTDPVFFYVQAK..T	HexNAc(6)Hex(7)	5467.61	>sp|P01876|IGHA1_HUMAN Immunoglobulin heavy constant alpha 1 OS=Homo sapiens OX=9606 GN=IGHA1 PE=1 SV=2
R.LAGKPTHIN[+2717.978]VSVVMAEAD..G	HexNAc(7)Hex(8)	5467.72	>sp|P0DOX2|IGA2_HUMAN Immunoglobulin alpha-2 heavy chain OS=Homo sapiens OX=9606 PE=1 SV=2
E.IQATGN[+3489.469]TTTSTISR..N	HexNAc(6)Hex(7)Fuc(1)NeuAc(3)	5468.65	>sp|P01859|IGHG2_HUMAN Immunoglobulin heavy constant gamma 2 OS=Homo sapiens OX=9606 GN=IGHG2 PE=1 SV=2
E.IQATFFYFTPN[+2978.279]KTED..T	HexNAc(5)Hex(6)NeuAc(3)	5468.75	>sp|P01876|IGHA1_HUMAN Immunoglobulin heavy constant alpha 1 OS=Homo sapiens OX=9606 GN=IGHA1 PE=1 SV=2
E.IQATGN[+568.212]TTTSTISRN[+876.322]ITVHLVELLSGLQASWASD..H	HexNAc(2)Hex(1),HexNAc(2)Hex(2)Fuc(1)	5468.83	>sp|P10915|HPLN1_HUMAN Hyaluronan and proteoglycan link protein 1 OS=Homo sapiens OX=9606 GN=HAPLN1 PE=2 SV=2
E.IQATFFYFTPN[+2149.767]KTEDTIFLRE..Y	HexNAc(5)Hex(7)	5469.76	>sp|P04217|A1BG_HUMAN Alpha-1B-glycoprotein OS=Homo sapiens OX=9606 GN=A1BG PE=1 SV=4
E.IQATFFYFTPN[+3165.364]KTE..D	HexNAc(6)Hex(5)Fuc(1)NeuAc(3)	5470.72	>sp|P04114|APOB_HUMAN Apolipoprotein B-100 OS=Homo sapiens OX=9606 GN=APOB PE=1 SV=2
R.GLTFQQN[+2694.088]ASSMC[+57.021]VPDQDTAIR..V	HexNAc(5)Hex(5)Fuc(1)NeuAc(2)	5472.6	>sp|P00738|HPT_HUMAN Haptoglobin OS=Homo sapiens OX=9606 GN=HP PE=1 SV=1
R.LAGKPTHVN[+2457.877]VSVVMAEVDGTC[+57.021]Y..-	HexNAc(5)Hex(8)Fuc(1)	5473.62	>sp|Q12889|OVGP1_HUMAN Oviduct-specific glycoprotein OS=Homo sapiens OX=9606 GN=OVGP1 PE=2 SV=1
R.AAINKWVSN[+3586.405]K..T	HexNAc(7)Hex(8)Fuc(1)NeuAc(2)	5474.63	>sp|P02765|FETUA_HUMAN Alpha-2-HS-glycoprotein OS=Homo sapiens OX=9606 GN=AHSG PE=1 SV=2
D.LQAETSN[+2714.031]SSSTNVFPVQQLC[+57.021]D..I	HexNAc(6)Hex(7)NeuAc(1)	5478.53	>sp|P00738|HPT_HUMAN Haptoglobin OS=Homo sapiens OX=9606 GN=HP PE=1 SV=1
R.GGNSNGALC[+57.021]HFPFLYNNHN[+1825.661]YTDC[+57.021]TSE..G	HexNAc(5)Hex(5)	5483.49	>sp|P02763|A1AG1_HUMAN Alpha-1-acid glycoprotein 1 OS=Homo sapiens OX=9606 GN=ORM1 PE=1 SV=1
E.GLNFN[+3797.584]LTEIPE..A	HexNAc(6)Hex(7)NeuAc(4)	5483.65	>sp|Q96DT5|DYH11_HUMAN Dynein heavy chain 11, axonemal OS=Homo sapiens OX=9606 GN=DNAH11 PE=1 SV=4
E.IQATN[+3424.352]ASGSPTSMLVVD..A	HexNAc(7)Hex(7)Fuc(1)NeuAc(2)	5484.53	>sp|Q86UK0|ABCAC_HUMAN ATP-binding cassette sub-family A member 12 OS=Homo sapiens OX=9606 GN=ABCA12 PE=1 SV=3
D.GIN[+4219.733]FSE..R	HexNAc(8)Hex(9)Fuc(1)NeuAc(3)	5484.56	>sp|Q7Z5N4|SDK1_HUMAN Protein sidekick-1 OS=Homo sapiens OX=9606 GN=SDK1 PE=2 SV=3
E.GLNFN[+2619.930]LTEIPEAQIHEGFQE..L	HexNAc(5)Hex(9)Fuc(1)	5485.65	>sp|Q9UIA0|CYH4_HUMAN Cytohesin-4 OS=Homo sapiens OX=9606 GN=CYTH4 PE=1 SV=1
E.GLNVN[+3432.248]LTETPEAK..I	HexNAc(9)Hex(9)Fuc(1)	5486.58	>sp|P01011|AACT_HUMAN Alpha-1-antichymotrypsin OS=Homo sapiens OX=9606 GN=SERPINA3 PE=1 SV=2
D.GINNYVC[+57.021]IC[+57.021]PPN[+3018.193]YTGE..L	HexNAc(5)Hex(7)Fuc(1)NeuAc(2)	5487.52	>sp|P02787|TRFE_HUMAN Serotransferrin OS=Homo sapiens OX=9606 GN=TF PE=1 SV=3
R.GLTFQQN[+2710.083]ASSMC[+57.021]VPDQDTAIR..V	HexNAc(5)Hex(6)NeuAc(2)	5488.59	>sp|Q86VB7|C163A_HUMAN Scavenger receptor cysteine-rich type 1 protein M130 OS=Homo sapiens OX=9606 GN=CD163 PE=1 SV=2
R.GLTTPAVHVNGLEPYAN[+2313.873]YTFNVE..A	HexNAc(9)Hex(3)	5488.7	>sp|P45877|PPIC_HUMAN Peptidyl-prolyl cis-trans isomerase C OS=Homo sapiens OX=9606 GN=PPIC PE=1 SV=1
E.GLNFN[+3984.668]LTE..I	HexNAc(7)Hex(6)Fuc(1)NeuAc(4)	5490.64	>sp|Q86W47|KCMB4_HUMAN Calcium-activated potassium channel subunit beta-4 OS=Homo sapiens OX=9606 GN=KCNMB4 PE=1 SV=2
K.IQATN[+2551.978]VSEAEC[+57.021]DM[+15.995]EC[+57.021]K..G	HexNAc(6)Hex(6)NeuAc(1)	5490.7	>sp|P20848|A1ATR_HUMAN Putative alpha-1-antitrypsin-related protein OS=Homo sapiens OX=9606 GN=SERPINA2 PE=1 SV=1
K.YTGN[+2311.819]ASALFILPDQDKMEE..V	HexNAc(5)Hex(8)	5491.78	>sp|Q9H2X0|CHRD_HUMAN Chordin OS=Homo sapiens OX=9606 GN=CHRD PE=1 SV=2
K.YTGN[+2494.956]ASALFILPDQDKM[+15.995]E..E	HexNAc(5)Hex(6)Fuc(1)NeuAc(1)	5491.78	>sp|P20848|A1ATR_HUMAN Putative alpha-1-antitrypsin-related protein OS=Homo sapiens OX=9606 GN=SERPINA2 PE=1 SV=1
R.GINN[+4219.733]GSD..L	HexNAc(8)Hex(9)Fuc(1)NeuAc(3)	5494.54	>sp|P02763|A1AG1_HUMAN Alpha-1-acid glycoprotein 1 OS=Homo sapiens OX=9606 GN=ORM1 PE=1 SV=1
R.GLNAMAN[+3489.469]ETPDFMR..A	HexNAc(6)Hex(7)Fuc(1)NeuAc(3)	5495.61	>sp|P02787|TRFE_HUMAN Serotransferrin OS=Homo sapiens OX=9606 GN=TF PE=1 SV=3
K.YTGN[+3075.215]ASALFILPDQDK..M	HexNAc(6)Hex(7)NeuAc(2)	5496.7	>sp|P02787|TRFE_HUMAN Serotransferrin OS=Homo sapiens OX=9606 GN=TF PE=1 SV=3
R.GLNAMAN[+4308.774]E..T	HexNAc(7)Hex(8)Fuc(1)NeuAc(4)	5497.49	>sp|P02787|TRFE_HUMAN Serotransferrin OS=Homo sapiens OX=9606 GN=TF PE=1 SV=3
R.GLNN[+3984.668]DSPE..R	HexNAc(7)Hex(6)Fuc(1)NeuAc(4)	5498.64	>sp|Q8TD90|MAGE2_HUMAN Melanoma-associated antigen E2 OS=Homo sapiens OX=9606 GN=MAGEE2 PE=2 SV=1
E.GLNFN[+3165.164]LTEIPEAQIHE..G	HexNAc(10)Hex(7)	5499.6	>sp|P02763|A1AG1_HUMAN Alpha-1-acid glycoprotein 1 OS=Homo sapiens OX=9606 GN=ORM1 PE=1 SV=1
E.VMC[+57.021]IN[+3692.549]KTGK..A	HexNAc(7)Hex(7)Fuc(1)NeuAc(3)	5500.69	>sp|P02749|APOH_HUMAN Beta-2-glycoprotein 1 OS=Homo sapiens OX=9606 GN=APOH PE=1 SV=3
D.GINN[+2701.983]YTC[+57.021]LC[+57.021]PPEYTGELC[+57.021]E..E	HexNAc(7)Hex(7)Fuc(1)	5501.45	>sp|P21709|EPHA1_HUMAN Ephrin type-A receptor 1 OS=Homo sapiens OX=9606 GN=EPHA1 PE=1 SV=4
R.SWPAVGN[+3797.584]C[+57.021]SSALR..W	HexNAc(6)Hex(7)NeuAc(4)	5501.51	>sp|O94967|WDR47_HUMAN WD repeat-containing protein 47 OS=Homo sapiens OX=9606 GN=WDR47 PE=1 SV=1
R.QDQC[+57.021]IYN[+2186.845]TTYLNVQREN[+203.079]GTISR..Y	HexNAc(5)Hex(5)NeuAc(1),HexNAc(1)	5502.63	>sp|P15822|ZEP1_HUMAN Zinc finger protein 40 OS=Homo sapiens OX=9606 GN=HIVEP1 PE=1 SV=3
R.QDQC[+57.021]IYN[+203.079]TTYLNVQREN[+2186.845]GTISR..Y	HexNAc(1),HexNAc(5)Hex(5)NeuAc(1)	5502.63	>sp|P02787|TRFE_HUMAN Serotransferrin OS=Homo sapiens OX=9606 GN=TF PE=1 SV=3
E.VMC[+57.021]LNGN[+2657.009]WTEPPQC[+57.021]KD..S	HexNAc(5)Hex(7)Fuc(1)NeuAc(1)	5503.62	>sp|P02787|TRFE_HUMAN Serotransferrin OS=Homo sapiens OX=9606 GN=TF PE=1 SV=3
E.GLNFN[+3594.301]LTEIPE..A	HexNAc(9)Hex(10)Fuc(1)	5509.54	>sp|P02787|TRFE_HUMAN Serotransferrin OS=Homo sapiens OX=9606 GN=TF PE=1 SV=3
D.GINN[+2710.083]YTC[+57.021]LC[+57.021]PPEYTGELC[+57.021]E..E	HexNAc(5)Hex(6)NeuAc(2)	5509.55	>sp|Q14624|ITIH4_HUMAN Inter-alpha-trypsin inhibitor heavy chain H4 OS=Homo sapiens OX=9606 GN=ITIH4 PE=1 SV=4
D.SAN[+2028.740]YSC[+57.021]VYVDLKPPFGGSAPSERLE..L	HexNAc(6)Hex(5)	5510.74	>sp|P02763|A1AG1_HUMAN Alpha-1-acid glycoprotein 1 OS=Homo sapiens OX=9606 GN=ORM1 PE=1 SV=1
K.AALAAFNAQNN[+2710.083]GSNFQLEEISR..A	HexNAc(5)Hex(6)NeuAc(2)	5514.67	>sp|P01009|A1AT_HUMAN Alpha-1-antitrypsin OS=Homo sapiens OX=9606 GN=SERPINA1 PE=1 SV=3
K.YTGN[+2864.036]ASALFILPDQDK..M	HexNAc(7)Hex(8)Fuc(1)	5514.69	>sp|P02765|FETUA_HUMAN Alpha-2-HS-glycoprotein OS=Homo sapiens OX=9606 GN=AHSG PE=1 SV=2
D.SAN[+2344.950]YSC[+57.021]VYVDLKPPFGGSAPSER..L	HexNAc(4)Hex(5)NeuAc(2)	5514.73	>sp|P49841|GSK3B_HUMAN Glycogen synthase kinase-3 beta OS=Homo sapiens OX=9606 GN=GSK3B PE=1 SV=2
D.SAN[+2272.846]YSC[+57.021]VYVDLKPPFGGSAPSE..R	HexNAc(8)Hex(4)	5515.7	>sp|P15822|ZEP1_HUMAN Zinc finger protein 40 OS=Homo sapiens OX=9606 GN=HIVEP1 PE=1 SV=3
R.QQQHLFGSN[+3545.378]VTD..C	HexNAc(6)Hex(9)Fuc(1)NeuAc(2)	5517.54	>sp|P01009|A1AT_HUMAN Alpha-1-antitrypsin OS=Homo sapiens OX=9606 GN=SERPINA1 PE=1 SV=3
E.VTVPSSYGGQLC[+57.021]GLC[+57.021]GNYNN[+2145.819]NSLDD..N	HexNAc(4)Hex(6)NeuAc(1)	5518.59	>sp|P02763|A1AG1_HUMAN Alpha-1-acid glycoprotein 1 OS=Homo sapiens OX=9606 GN=ORM1 PE=1 SV=1
K.AALAAFNAQNN[+2714.031]GSNFQLEEISR..A	HexNAc(6)Hex(7)NeuAc(1)	5518.62	>sp|Q6JBY9|CPZIP_HUMAN CapZ-interacting protein OS=Homo sapiens OX=9606 GN=RCSD1 PE=1 SV=1
K.AALAAFNAQNN[+2717.978]GSNFQLEEISR..A	HexNAc(7)Hex(8)	5522.57	>sp|P08069|IGF1R_HUMAN Insulin-like growth factor 1 receptor OS=Homo sapiens OX=9606 GN=IGF1R PE=1 SV=1
K.AALAAAQYKSSN[+2913.162]ASETE..P	HexNAc(6)Hex(6)NeuAc(2)	5522.75	>sp|P04217|A1BG_HUMAN Alpha-1B-glycoprotein OS=Homo sapiens OX=9606 GN=A1BG PE=1 SV=4
D.GINN[+3489.469]YTC[+57.021]LC[+57.021]PPE..Y	HexNAc(6)Hex(7)Fuc(1)NeuAc(3)	5525.6	>sp|Q86VB7|C163A_HUMAN Scavenger receptor cysteine-rich type 1 protein M130 OS=Homo sapiens OX=9606 GN=CD163 PE=1 SV=2
E.SLLKPLAN[+2539.930]VTLTC[+57.021]QAHLETPD..F	HexNAc(7)Hex(6)Fuc(1)	5529.75	>sp|P02765|FETUA_HUMAN Alpha-2-HS-glycoprotein OS=Homo sapiens OX=9606 GN=AHSG PE=1 SV=2
R.QNQC[+57.021]FYN[+1864.634]SSYLNVQRENGTVSRYEGGR..E	HexNAc(2)Hex(9)	5530.54	>sp|P51884|LUM_HUMAN Lumican OS=Homo sapiens OX=9606 GN=LUM PE=1 SV=2
R.QNQC[+57.021]FYNSSYLNVQREN[+1864.634]GTVSRYEGGR..E	HexNAc(2)Hex(9)	5530.54	>sp|P08069|IGF1R_HUMAN Insulin-like growth factor 1 receptor OS=Homo sapiens OX=9606 GN=IGF1R PE=1 SV=1
E.SLLKPLAN[+2311.819]VTLTC[+57.021]QAHLETPD..F	HexNAc(5)Hex(8)	5530.81	>sp|P0DOX2|IGA2_HUMAN Immunoglobulin alpha-2 heavy chain OS=Homo sapiens OX=9606 PE=1 SV=2
K.AALAAFNAQNN[+2498.904]GSNFQLEEISR..A	HexNAc(6)Hex(7)Fuc(1)	5532.66	>sp|Q7Z442|PK1L2_HUMAN Polycystic kidney disease protein 1-like 2 OS=Homo sapiens OX=9606 GN=PKD1L2 PE=1 SV=5
K.AALAAFNAQNN[+2856.141]GSNFQLEE..I	HexNAc(5)Hex(6)Fuc(1)NeuAc(2)	5533.68	>sp|P02763|A1AG1_HUMAN Alpha-1-acid glycoprotein 1 OS=Homo sapiens OX=9606 GN=ORM1 PE=1 SV=1
K.AALAAFNAQNN[+3059.220]GSNFQLE..E	HexNAc(6)Hex(6)Fuc(1)NeuAc(2)	5537.63	>sp|Q7Z442|PK1L2_HUMAN Polycystic kidney disease protein 1-like 2 OS=Homo sapiens OX=9606 GN=PKD1L2 PE=1 SV=5
K.AALAAFNAQNN[+2860.088]GSNFQLEE..I	HexNAc(6)Hex(7)Fuc(1)NeuAc(1)	5537.63	>sp|P02763|A1AG1_HUMAN Alpha-1-acid glycoprotein 1 OS=Homo sapiens OX=9606 GN=ORM1 PE=1 SV=1
K.GC[+57.021]VLLSHLN[+3797.584]E..T	HexNAc(6)Hex(7)NeuAc(4)	5537.67	>sp|P02763|A1AG1_HUMAN Alpha-1-acid glycoprotein 1 OS=Homo sapiens OX=9606 GN=ORM1 PE=1 SV=1
K.GC[+57.021]VLLSHLN[+2539.930]ETVTVSASLESGR..E	HexNAc(7)Hex(6)Fuc(1)	5537.72	>sp|P01871|IGHM_HUMAN Immunoglobulin heavy constant mu OS=Homo sapiens OX=9606 GN=IGHM PE=1 SV=4
K.GC[+57.021]VLLSYLN[+406.159]ETVTVSASLESVRGN[+1967.771]R..S	HexNAc(2),HexNAc(4)Hex(4)Fuc(1)NeuAc(1)	5537.76	>sp|P01876|IGHA1_HUMAN Immunoglobulin heavy constant alpha 1 OS=Homo sapiens OX=9606 GN=IGHA1 PE=1 SV=2
K.AALAAFNAQNN[+2864.036]GSNFQLEE..I	HexNAc(7)Hex(8)Fuc(1)	5541.58	>sp|P01008|ANT3_HUMAN Antithrombin-III OS=Homo sapiens OX=9606 GN=SERPINC1 PE=1 SV=1
D.GINN[+2313.873]YTC[+57.021]LC[+57.021]PPEYTGELC[+57.021]EE..K	HexNAc(9)Hex(3)	5541.65	>sp|P15822|ZEP1_HUMAN Zinc finger protein 40 OS=Homo sapiens OX=9606 GN=HIVEP1 PE=1 SV=3
K.GC[+57.021]VLLSYLN[+1825.661]ETVTVSASLESVRGN[+552.217]R..S	HexNAc(5)Hex(5),HexNAc(2)Fuc(1)	5541.71	>sp|P02751|FINC_HUMAN Fibronectin OS=Homo sapiens OX=9606 GN=FN1 PE=1 SV=4
E.GLNFN[+2676.952]LTEIPEAQIHEGFQE..L	HexNAc(6)Hex(9)	5542.67	>sp|P01009|A1AT_HUMAN Alpha-1-antitrypsin OS=Homo sapiens OX=9606 GN=SERPINA1 PE=1 SV=3
K.VTVPSRN[+3545.378]ISVTPE..G	HexNAc(6)Hex(9)Fuc(1)NeuAc(2)	5542.65	>sp|Q8TD90|MAGE2_HUMAN Melanoma-associated antigen E2 OS=Homo sapiens OX=9606 GN=MAGEE2 PE=2 SV=1
E.LQAN[+3984.668]VSAQE..P	HexNAc(7)Hex(6)Fuc(1)NeuAc(4)	5542.66	>sp|Q5SZK8|FREM2_HUMAN FRAS1-related extracellular matrix protein 2 OS=Homo sapiens OX=9606 GN=FREM2 PE=1 SV=2
E.VTVPSSYGGQLC[+57.021]GLC[+57.021]GNYNN[+2170.851]NSLDD..N	HexNAc(5)Hex(4)Fuc(1)NeuAc(1)	5543.62	>sp|P01009|A1AT_HUMAN Alpha-1-antitrypsin OS=Homo sapiens OX=9606 GN=SERPINA1 PE=1 SV=3
R.LAGKPTHIN[+2475.926]VSVVMAEADGTC[+57.021]..Y	HexNAc(9)Hex(4)	5543.76	>sp|P20848|A1ATR_HUMAN Putative alpha-1-antitrypsin-related protein OS=Homo sapiens OX=9606 GN=SERPINA2 PE=1 SV=1
R.LAGKPTHVN[+2694.088]VSVVMAEVDGTC[+57.021]..Y	HexNAc(5)Hex(5)Fuc(1)NeuAc(2)	5546.77	>sp|O75094|SLIT3_HUMAN Slit homolog 3 protein OS=Homo sapiens OX=9606 GN=SLIT3 PE=2 SV=3
R.GINGLFRN[+3797.584]FTLE..T	HexNAc(6)Hex(7)NeuAc(4)	5547.66	>sp|P01871|IGHM_HUMAN Immunoglobulin heavy constant mu OS=Homo sapiens OX=9606 GN=IGHM PE=1 SV=4
R.LAGKPTHIN[+2800.031]VSVVMAEAD..G	HexNAc(9)Hex(6)	5549.77	>sp|P21709|EPHA1_HUMAN Ephrin type-A receptor 1 OS=Homo sapiens OX=9606 GN=EPHA1 PE=1 SV=4
R.LAGKPTHVN[+2535.983]VSVVMAEVDGTC[+57.021]Y..-	HexNAc(6)Hex(5)Fuc(1)NeuAc(1)	5551.73	>sp|P01009|A1AT_HUMAN Alpha-1-antitrypsin OS=Homo sapiens OX=9606 GN=SERPINA1 PE=1 SV=3
R.LAGKPTHIN[+2555.925]VSVVMAEADGTC[+57.021]Y..-	HexNAc(7)Hex(7)	5557.66	>sp|Q2TBF2|WSCD2_HUMAN WSC domain-containing protein 2 OS=Homo sapiens OX=9606 GN=WSCD2 PE=2 SV=2
E.AIPQGTN[+4146.721]ITE..E	HexNAc(7)Hex(7)Fuc(1)NeuAc(4)	5559.6	>sp|P01011|AACT_HUMAN Alpha-1-antichymotrypsin OS=Homo sapiens OX=9606 GN=SERPINA3 PE=1 SV=2
E.GLNFN[+3225.220]LTEIPEAQIHE..G	HexNAc(7)Hex(8)Fuc(1)NeuAc(1)	5559.66	>sp|P01011|AACT_HUMAN Alpha-1-antichymotrypsin OS=Homo sapiens OX=9606 GN=SERPINA3 PE=1 SV=2
E.GLNMN[+3797.584]LSSNSAK..K	HexNAc(6)Hex(7)NeuAc(4)	5561.62	>sp|Q9UIA0|CYH4_HUMAN Cytohesin-4 OS=Homo sapiens OX=9606 GN=CYTH4 PE=1 SV=1
R.LAGKPTHVN[+2710.083]VSVVMAEVDGTC[+57.021]..Y	HexNAc(5)Hex(6)NeuAc(2)	5562.77	>sp|P20929|NEBU_HUMAN Nebulin OS=Homo sapiens OX=9606 GN=NEB PE=1 SV=5
R.LAGKPTHVN[+2694.088]VSVVM[+15.995]AEVDGTC[+57.021]..Y	HexNAc(5)Hex(5)Fuc(1)NeuAc(2)	5562.77	>sp|P01011|AACT_HUMAN Alpha-1-antichymotrypsin OS=Homo sapiens OX=9606 GN=SERPINA3 PE=1 SV=2
E.GLNFN[+3229.168]LTEIPEAQIHE..G	HexNAc(8)Hex(9)Fuc(1)	5563.61	>sp|P20929|NEBU_HUMAN Nebulin OS=Homo sapiens OX=9606 GN=NEB PE=1 SV=5
R.LAGKPTHIN[+2710.083]VSVVM[+15.995]AEADGTC[+57.021]..Y	HexNAc(5)Hex(6)NeuAc(2)	5564.75	>sp|Q7Z6B7|SRGP1_HUMAN SLIT-ROBO Rho GTPase-activating protein 1 OS=Homo sapiens OX=9606 GN=SRGAP1 PE=1 SV=1
R.LAGKPTHIN[+2800.031]VSVVM[+15.995]AEAD..G	HexNAc(9)Hex(6)	5565.76	>sp|P01009|A1AT_HUMAN Alpha-1-antitrypsin OS=Homo sapiens OX=9606 GN=SERPINA1 PE=1 SV=3
R.IQATSLSGN[+2457.877]GSWTDPVFFYVQAK..T	HexNAc(5)Hex(8)Fuc(1)	5572.64	>sp|Q9UPZ6|THS7A_HUMAN Thrombospondin type-1 domain-containing protein 7A OS=Homo sapiens OX=9606 GN=THSD7A PE=1 SV=4
K.ILRQQQHLFGSN[+2311.819]VTDC[+57.021]SGNFC[+57.021]LFR..S	HexNAc(5)Hex(8)	5578.56	>sp|O94813|SLIT2_HUMAN Slit homolog 2 protein OS=Homo sapiens OX=9606 GN=SLIT2 PE=1 SV=1
E.IQATFFYFTPN[+2457.877]KTEDTIFLR..E	HexNAc(5)Hex(8)Fuc(1)	5578.74	>sp|P02790|HEMO_HUMAN Hemopexin OS=Homo sapiens OX=9606 GN=HPX PE=1 SV=2
E.IQATFFYFTPN[+2860.088]KTED..T	HexNAc(6)Hex(7)Fuc(1)NeuAc(1)	5579.73	>sp|P02763|A1AG1_HUMAN Alpha-1-acid glycoprotein 1 OS=Homo sapiens OX=9606 GN=ORM1 PE=1 SV=1
E.GLNFN[+2717.978]LTEIPEAQIHEGFQE..L	HexNAc(7)Hex(8)	5583.7	>sp|P02763|A1AG1_HUMAN Alpha-1-acid glycoprotein 1 OS=Homo sapiens OX=9606 GN=ORM1 PE=1 SV=1
E.VTVPSSYGGQLC[+57.021]GLC[+57.021]GNYNN[+2211.877]NSLDD..N	HexNAc(6)Hex(3)Fuc(1)NeuAc(1)	5584.64	>sp|P08603|CFAH_HUMAN Complement factor H OS=Homo sapiens OX=9606 GN=CFH PE=1 SV=4
K.IQATN[+3854.601]VSEAE..C	HexNAc(7)Hex(8)Fuc(1)NeuAc(3)	5584.72	>sp|P01009|A1AT_HUMAN Alpha-1-antitrypsin OS=Homo sapiens OX=9606 GN=SERPINA1 PE=1 SV=3
E.GLNFN[+4308.774]LTE..I	HexNAc(7)Hex(8)Fuc(1)NeuAc(4)	5585.57	>sp|O94813|SLIT2_HUMAN Slit homolog 2 protein OS=Homo sapiens OX=9606 GN=SLIT2 PE=1 SV=1
E.LQAN[+2621.984]VSAQEPGFAEVLPNLTVQE..M	HexNAc(9)Hex(4)Fuc(1)	5585.76	>sp|P04217|A1BG_HUMAN Alpha-1B-glycoprotein OS=Homo sapiens OX=9606 GN=A1BG PE=1 SV=4
E.GLNFN[+3022.141]LTEIPEAQIHE..G	HexNAc(6)Hex(8)Fuc(1)NeuAc(1)	5585.75	>sp|P02765|FETUA_HUMAN Alpha-2-HS-glycoprotein OS=Homo sapiens OX=9606 GN=AHSG PE=1 SV=2
K.IQATN[+3165.164]VSEAEC[+57.021]DM[+15.995]E..C	HexNAc(10)Hex(7)	5586.59	>sp|P01011|AACT_HUMAN Alpha-1-antichymotrypsin OS=Homo sapiens OX=9606 GN=SERPINA3 PE=1 SV=2
D.QQQN[+1241.454]LTEQFLN[+2457.877]R..S	HexNAc(3)Hex(3)Fuc(1),HexNAc(5)Hex(8)Fuc(1)	5587.44	>sp|P04217|A1BG_HUMAN Alpha-1B-glycoprotein OS=Homo sapiens OX=9606 GN=A1BG PE=1 SV=4
K.AALAAFNAQNN[+2555.925]GSNFQLEEISR..A	HexNAc(7)Hex(7)	5589.68	>sp|P04217|A1BG_HUMAN Alpha-1B-glycoprotein OS=Homo sapiens OX=9606 GN=A1BG PE=1 SV=4
K.AALAAFNAQNN[+2913.162]GSNFQLEE..I	HexNAc(6)Hex(6)NeuAc(2)	5590.7	>sp|P04217|A1BG_HUMAN Alpha-1B-glycoprotein OS=Homo sapiens OX=9606 GN=A1BG PE=1 SV=4
E.IQATFFYFTPN[+3586.405]K..T	HexNAc(7)Hex(8)Fuc(1)NeuAc(2)	5591.58	>sp|P02787|TRFE_HUMAN Serotransferrin OS=Homo sapiens OX=9606 GN=TF PE=1 SV=3
E.GINVN[+4146.721]TSGR..N	HexNAc(7)Hex(7)Fuc(1)NeuAc(4)	5592.63	>sp|Q9Y493|ZAN_HUMAN Zonadhesin OS=Homo sapiens OX=9606 GN=ZAN PE=2 SV=5
E.LQAN[+3692.549]VSAQEPGFAE..V	HexNAc(7)Hex(7)Fuc(1)NeuAc(3)	5592.69	>sp|P02765|FETUA_HUMAN Alpha-2-HS-glycoprotein OS=Homo sapiens OX=9606 GN=AHSG PE=1 SV=2
R.QDQC[+57.021]IYN[+3079.163]TTYLNVQR..E	HexNAc(7)Hex(8)NeuAc(1)	5593.58	>sp|P02765|FETUA_HUMAN Alpha-2-HS-glycoprotein OS=Homo sapiens OX=9606 GN=AHSG PE=1 SV=2
R.QQQHLFGSN[+2710.083]VTDC[+57.021]SGNFC[+57.021]LFR..S	HexNAc(5)Hex(6)NeuAc(2)	5594.55	>sp|Q15652|JHD2C_HUMAN Probable JmjC domain-containing histone demethylation protein 2C OS=Homo sapiens OX=9606 GN=JMJD1C PE=1 SV=2
R.QDQC[+57.021]IYN[+552.217]TTYLNVQREN[+1930.692]GTISR..Y	HexNAc(2)Fuc(1),HexNAc(4)Hex(6)Fuc(1)	5595.61	>sp|Q15652|JHD2C_HUMAN Probable JmjC domain-containing histone demethylation protein 2C OS=Homo sapiens OX=9606 GN=JMJD1C PE=1 SV=2
R.QQQHLFGSN[+3854.601]VTD..C	HexNAc(7)Hex(8)Fuc(1)NeuAc(3)	5597.59	>sp|O94813|SLIT2_HUMAN Slit homolog 2 protein OS=Homo sapiens OX=9606 GN=SLIT2 PE=1 SV=1
K.AALAAFNAQNN[+2921.058]GSNFQLEE..I	HexNAc(8)Hex(8)	5598.6	>sp|P04217|A1BG_HUMAN Alpha-1B-glycoprotein OS=Homo sapiens OX=9606 GN=A1BG PE=1 SV=4
R.LAGKPTHIN[+3079.163]VSVVMAEAD..G	HexNAc(7)Hex(8)NeuAc(1)	5599.73	>sp|P19652|A1AG2_HUMAN Alpha-1-acid glycoprotein 2 OS=Homo sapiens OX=9606 GN=ORM2 PE=1 SV=2
R.QQQHLFGSN[+1971.719]VTDC[+57.021]SGNFC[+57.021]LFRSETK..D	HexNAc(5)Hex(5)Fuc(1)	5600.67	>sp|P19652|A1AG2_HUMAN Alpha-1-acid glycoprotein 2 OS=Homo sapiens OX=9606 GN=ORM2 PE=1 SV=2
D.QQQN[+2211.877]LTEQFLN[+1501.555]R..S	HexNAc(6)Hex(3)Fuc(1)NeuAc(1),HexNAc(5)Hex(3)	5601.55	>sp|P04217|A1BG_HUMAN Alpha-1B-glycoprotein OS=Homo sapiens OX=9606 GN=A1BG PE=1 SV=4
E.QQQILN[+2307.872]GTPLYMYQDC[+57.021]PMQGRR..D	HexNAc(4)Hex(7)NeuAc(1)	5603.66	>sp|P04217|A1BG_HUMAN Alpha-1B-glycoprotein OS=Homo sapiens OX=9606 GN=A1BG PE=1 SV=4
E.QQQILN[+2291.877]GTPLYM[+15.995]YQDC[+57.021]PMQGRR..D	HexNAc(4)Hex(6)Fuc(1)NeuAc(1)	5603.66	>sp|P02765|FETUA_HUMAN Alpha-2-HS-glycoprotein OS=Homo sapiens OX=9606 GN=AHSG PE=1 SV=2
R.LAGKPTHIN[+3083.110]VSVVMAEAD..G	HexNAc(8)Hex(9)	5603.68	>sp|P02765|FETUA_HUMAN Alpha-2-HS-glycoprotein OS=Homo sapiens OX=9606 GN=AHSG PE=1 SV=2
R.LAGKPTHIN[+2535.983]VSVVMAEADGTC[+57.021]..Y	HexNAc(6)Hex(5)Fuc(1)NeuAc(1)	5603.82	>sp|P02765|FETUA_HUMAN Alpha-2-HS-glycoprotein OS=Homo sapiens OX=9606 GN=AHSG PE=1 SV=2
R.GLTFQQN[+3022.141]ASSM[+15.995]C[+57.021]VPDQD..T	HexNAc(6)Hex(8)Fuc(1)NeuAc(1)	5604.55	>sp|P02765|FETUA_HUMAN Alpha-2-HS-glycoprotein OS=Homo sapiens OX=9606 GN=AHSG PE=1 SV=2
K.AALAAFNAQNN[+2800.031]GSNFQLEEISR..A	HexNAc(9)Hex(6)	5604.62	>sp|P20742|PZP_HUMAN Pregnancy zone protein OS=Homo sapiens OX=9606 GN=PZP PE=1 SV=4
R.QQQHLFGSN[+2491.008]VTDC[+57.021]SGNFC[+57.021]LFR..S	HexNAc(4)Hex(5)Fuc(1)NeuAc(2)	5604.65	>sp|P20742|PZP_HUMAN Pregnancy zone protein OS=Homo sapiens OX=9606 GN=PZP PE=1 SV=4
D.QQQN[+4146.721]LTE..Q	HexNAc(7)Hex(7)Fuc(1)NeuAc(4)	5605.65	>sp|P01023|A2MG_HUMAN Alpha-2-macroglobulin OS=Homo sapiens OX=9606 GN=A2M PE=1 SV=3
K.QQQHWGRTDSN[+2759.005]FTSSLK..K	HexNAc(8)Hex(7)	5606.65	>sp|P02765|FETUA_HUMAN Alpha-2-HS-glycoprotein OS=Homo sapiens OX=9606 GN=AHSG PE=1 SV=2
R.LAGKPTHIN[+2539.930]VSVVMAEADGTC[+57.021]..Y	HexNAc(7)Hex(6)Fuc(1)	5607.77	>sp|O94813|SLIT2_HUMAN Slit homolog 2 protein OS=Homo sapiens OX=9606 GN=SLIT2 PE=1 SV=1
R.QQQHLFGSN[+2494.956]VTDC[+57.021]SGNFC[+57.021]LFR..S	HexNAc(5)Hex(6)Fuc(1)NeuAc(1)	5608.6	>sp|P01023|A2MG_HUMAN Alpha-2-macroglobulin OS=Homo sapiens OX=9606 GN=A2M PE=1 SV=3
E.QQQILN[+2313.873]GTPLYMYQDC[+57.021]PMQGRR..D	HexNAc(9)Hex(3)	5609.66	>sp|P01009|A1AT_HUMAN Alpha-1-antitrypsin OS=Homo sapiens OX=9606 GN=SERPINA1 PE=1 SV=3
K.AALAAFNAQNN[+3165.164]GSNFQLEE..I	HexNAc(10)Hex(7)	5613.54	>sp|Q12889|OVGP1_HUMAN Oviduct-specific glycoprotein OS=Homo sapiens OX=9606 GN=OVGP1 PE=2 SV=1
K.VTVPSRN[+3854.601]ISVTPE..G	HexNAc(7)Hex(8)Fuc(1)NeuAc(3)	5622.71	>sp|Q9H2X0|CHRD_HUMAN Chordin OS=Homo sapiens OX=9606 GN=CHRD PE=1 SV=2
E.GLNFN[+3059.220]LTEIPEAQIHE..G	HexNAc(6)Hex(6)Fuc(1)NeuAc(2)	5622.83	>sp|Q9Y493|ZAN_HUMAN Zonadhesin OS=Homo sapiens OX=9606 GN=ZAN PE=2 SV=5
R.LAGKPTHVN[+3075.215]VSVVM[+15.995]AEVD..G	HexNAc(6)Hex(7)NeuAc(2)	5625.79	>sp|P0DOX2|IGA2_HUMAN Immunoglobulin alpha-2 heavy chain OS=Homo sapiens OX=9606 PE=1 SV=2
R.GINN[+3943.642]GSDLPE..D	HexNAc(6)Hex(7)Fuc(1)NeuAc(4)	5627.72	>sp|P01876|IGHA1_HUMAN Immunoglobulin heavy constant alpha 1 OS=Homo sapiens OX=9606 GN=IGHA1 PE=1 SV=2
E.GLNFN[+3943.642]LTEIPE..A	HexNAc(6)Hex(7)Fuc(1)NeuAc(4)	5629.71	>sp|Q9NQ86|TRI36_HUMAN E3 ubiquitin-protein ligase TRIM36 OS=Homo sapiens OX=9606 GN=TRIM36 PE=1 SV=2
E.GLNFN[+2539.930]LTEIPEAQIHEGFQE..L	HexNAc(7)Hex(6)Fuc(1)	5634.82	>sp|P0DOX2|IGA2_HUMAN Immunoglobulin alpha-2 heavy chain OS=Homo sapiens OX=9606 PE=1 SV=2
D.SGYGVVGPQSITC[+57.021]SGN[+2069.767]RTWYPEVPK..C	HexNAc(7)Hex(4)	5636.77	>sp|P01876|IGHA1_HUMAN Immunoglobulin heavy constant alpha 1 OS=Homo sapiens OX=9606 GN=IGHA1 PE=1 SV=2
K.YTGN[+2657.009]ASALFILPDQDKME..E	HexNAc(5)Hex(7)Fuc(1)NeuAc(1)	5637.84	>sp|P0DOX2|IGA2_HUMAN Immunoglobulin alpha-2 heavy chain OS=Homo sapiens OX=9606 PE=1 SV=2
K.YTGN[+2457.877]ASALFILPDQDKMEE..V	HexNAc(5)Hex(8)Fuc(1)	5637.84	>sp|Q6W2J9|BCOR_HUMAN BCL-6 corepressor OS=Homo sapiens OX=9606 GN=BCOR PE=1 SV=1
R.KVC[+57.021]QDC[+57.021]PLLAPLN[+3327.416]D..T	HexNAc(6)Hex(6)Fuc(1)NeuAc(3)	5638.81	>sp|P01009|A1AT_HUMAN Alpha-1-antitrypsin OS=Homo sapiens OX=9606 GN=SERPINA1 PE=1 SV=3
R.KVC[+57.021]QDC[+57.021]PLLAPLN[+3075.215]DTR..V	HexNAc(6)Hex(7)NeuAc(2)	5643.76	>sp|Q6ZP01|RBM44_HUMAN RNA-binding protein 44 OS=Homo sapiens OX=9606 GN=RBM44 PE=2 SV=3
D.GLTSLN[+2978.279]QSN[+552.217]STLVALPE..G	HexNAc(5)Hex(6)NeuAc(3),HexNAc(2)Fuc(1)	5643.76	>sp|P01876|IGHA1_HUMAN Immunoglobulin heavy constant alpha 1 OS=Homo sapiens OX=9606 GN=IGHA1 PE=1 SV=2
E.GLNVN[+3147.115]LTETPEAKIHE..C	HexNAc(6)Hex(11)Fuc(1)	5650.72	>sp|P01876|IGHA1_HUMAN Immunoglobulin heavy constant alpha 1 OS=Homo sapiens OX=9606 GN=IGHA1 PE=1 SV=2
E.GLNVN[+3797.584]LTETPE..A	HexNAc(6)Hex(7)NeuAc(4)	5652.78	>sp|P01009|A1AT_HUMAN Alpha-1-antitrypsin OS=Homo sapiens OX=9606 GN=SERPINA1 PE=1 SV=3
R.QNQC[+57.021]FYNSSYLNVQREN[+2619.930]GTVSR..Y	HexNAc(5)Hex(9)Fuc(1)	5653.5	>sp|P0DOX2|IGA2_HUMAN Immunoglobulin alpha-2 heavy chain OS=Homo sapiens OX=9606 PE=1 SV=2
R.QNQC[+57.021]FYNSSYLNVQREN[+2621.984]GTVSR..Y	HexNAc(9)Hex(4)Fuc(1)	5655.55	>sp|P0DOX2|IGA2_HUMAN Immunoglobulin alpha-2 heavy chain OS=Homo sapiens OX=9606 PE=1 SV=2
K.GINSN[+3075.215]STANLEDPEVGDAE..S	HexNAc(6)Hex(7)NeuAc(2)	5656.76	>sp|P08069|IGF1R_HUMAN Insulin-like growth factor 1 receptor OS=Homo sapiens OX=9606 GN=IGF1R PE=1 SV=1
R.ALGFEN[+3943.642]ATQALGR..A	HexNAc(6)Hex(7)Fuc(1)NeuAc(4)	5660.69	>sp|P02787|TRFE_HUMAN Serotransferrin OS=Homo sapiens OX=9606 GN=TF PE=1 SV=3
K.AALAAFNAQNN[+2860.088]GSNFQLEEISR..A	HexNAc(6)Hex(7)Fuc(1)NeuAc(1)	5664.68	>sp|P02763|A1AG1_HUMAN Alpha-1-acid glycoprotein 1 OS=Homo sapiens OX=9606 GN=ORM1 PE=1 SV=1
R.NLFLTNLDNLHEN[+2876.083]NTHNQE..K	HexNAc(6)Hex(8)NeuAc(1)	5665.67	>sp|P02763|A1AG1_HUMAN Alpha-1-acid glycoprotein 1 OS=Homo sapiens OX=9606 GN=ORM1 PE=1 SV=1
K.VSLPC[+57.021]HFSTMPTLPPSYN[+2710.083]TSE..F	HexNAc(5)Hex(6)NeuAc(2)	5673.68	>sp|P01009|A1AT_HUMAN Alpha-1-antitrypsin OS=Homo sapiens OX=9606 GN=SERPINA1 PE=1 SV=3
R.TVVPWKTN[+3083.110]MSLC[+57.021]FPR..Y	HexNAc(8)Hex(9)	5676.64	>sp|Q9Y493|ZAN_HUMAN Zonadhesin OS=Homo sapiens OX=9606 GN=ZAN PE=2 SV=5
K.VSLPC[+57.021]HFSTMPTLPPSYN[+2714.031]TSE..F	HexNAc(6)Hex(7)NeuAc(1)	5677.63	>sp|Q2TBF2|WSCD2_HUMAN WSC domain-containing protein 2 OS=Homo sapiens OX=9606 GN=WSCD2 PE=2 SV=2
E.QN[+3943.642]VSNAFLDK..G	HexNAc(6)Hex(7)Fuc(1)NeuAc(4)	5677.73	>sp|P01009|A1AT_HUMAN Alpha-1-antitrypsin OS=Homo sapiens OX=9606 GN=SERPINA1 PE=1 SV=3
E.VTVPSSYGGQLC[+57.021]GLC[+57.021]GNYNN[+2491.008]NSLD..D	HexNAc(4)Hex(5)Fuc(1)NeuAc(2)	5678.66	>sp|Q9H2X0|CHRD_HUMAN Chordin OS=Homo sapiens OX=9606 GN=CHRD PE=1 SV=2
K.VSLPC[+57.021]HFSTMPTLPPSYN[+2717.978]TSE..F	HexNAc(7)Hex(8)	5681.58	>sp|P01009|A1AT_HUMAN Alpha-1-antitrypsin OS=Homo sapiens OX=9606 GN=SERPINA1 PE=1 SV=3
E.IQATGN[+730.264]TTTSTISRN[+2227.872]ITVHLVE..L	HexNAc(2)Hex(2),HexNAc(6)Hex(4)NeuAc(1)	5683.73	>sp|Q2TBF2|WSCD2_HUMAN WSC domain-containing protein 2 OS=Homo sapiens OX=9606 GN=WSCD2 PE=2 SV=2
E.LQAN[+3943.642]GSAPAADK..E	HexNAc(6)Hex(7)Fuc(1)NeuAc(4)	5684.74	>sp|O94967|WDR47_HUMAN WD repeat-containing protein 47 OS=Homo sapiens OX=9606 GN=WDR47 PE=1 SV=1
R.QQQHLFGSN[+2573.062]VTDC[+57.021]SGNFC[+57.021]LFR..S	HexNAc(6)Hex(3)Fuc(1)NeuAc(2)	5686.7	>sp|P02765|FETUA_HUMAN Alpha-2-HS-glycoprotein OS=Homo sapiens OX=9606 GN=AHSG PE=1 SV=2
E.IQATGN[+892.317]TTTSTISRN[+2069.767]ITVHLVE..L	HexNAc(2)Hex(3),HexNAc(7)Hex(4)	5687.68	>sp|P02765|FETUA_HUMAN Alpha-2-HS-glycoprotein OS=Homo sapiens OX=9606 GN=AHSG PE=1 SV=2
E.IQATGN[+568.212]TTTSTISRN[+2393.873]ITVHLVE..L	HexNAc(2)Hex(1),HexNAc(7)Hex(6)	5687.68	>sp|P02765|FETUA_HUMAN Alpha-2-HS-glycoprotein OS=Homo sapiens OX=9606 GN=AHSG PE=1 SV=2
K.LQAN[+3165.164]LTFDPAALLPGASPK..S	HexNAc(10)Hex(7)	5687.73	>sp|P02763|A1AG1_HUMAN Alpha-1-acid glycoprotein 1 OS=Homo sapiens OX=9606 GN=ORM1 PE=1 SV=1
E.GINN[+3594.301]LTHMLKE..D	HexNAc(9)Hex(10)Fuc(1)	5691.65	>sp|Q96RW7|HMCN1_HUMAN Hemicentin-1 OS=Homo sapiens OX=9606 GN=HMCN1 PE=1 SV=2
R.IQAAASTPTN[+3075.215]ATAASDANTGD..R	HexNAc(6)Hex(7)NeuAc(2)	5691.71	>sp|Q9H2X0|CHRD_HUMAN Chordin OS=Homo sapiens OX=9606 GN=CHRD PE=1 SV=2
D.LQATEAN[+1864.634]C[+57.021]TVLSVQQIGEVFEC[+57.021]TFTC[+57.021]GAD..C	HexNAc(2)Hex(9)	5692.7	>sp|P02763|A1AG1_HUMAN Alpha-1-acid glycoprotein 1 OS=Homo sapiens OX=9606 GN=ORM1 PE=1 SV=1
R.N[+2344.950]ISDGFDGIPDNVDAALALPAHSYSGR..E	HexNAc(4)Hex(5)NeuAc(2)	5696.89	>sp|P02787|TRFE_HUMAN Serotransferrin OS=Homo sapiens OX=9606 GN=TF PE=1 SV=3
R.LAGKPTHVN[+2694.088]VSVVMAEVDGTC[+57.021]Y..-	HexNAc(5)Hex(5)Fuc(1)NeuAc(2)	5709.84	>sp|P02763|A1AG1_HUMAN Alpha-1-acid glycoprotein 1 OS=Homo sapiens OX=9606 GN=ORM1 PE=1 SV=1
K.AALAAFNAQNN[+2676.952]GSNFQLEEISR..A	HexNAc(6)Hex(9)	5710.71	>sp|P02787|TRFE_HUMAN Serotransferrin OS=Homo sapiens OX=9606 GN=TF PE=1 SV=3
E.IQATN[+3424.352]ASGSPTSMLVVD..A	HexNAc(7)Hex(7)Fuc(1)NeuAc(2)	5713.7	>sp|P02765|FETUA_HUMAN Alpha-2-HS-glycoprotein OS=Homo sapiens OX=9606 GN=AHSG PE=1 SV=2
E.VTVPSSYGGQLC[+57.021]GLC[+57.021]GNYNN[+2573.062]NSLDD..N	HexNAc(6)Hex(3)Fuc(1)NeuAc(2)	5716.66	>sp|P0DOX2|IGA2_HUMAN Immunoglobulin alpha-2 heavy chain OS=Homo sapiens OX=9606 PE=1 SV=2
E.VTVPSSYGGQLC[+57.021]GLC[+57.021]GNYNN[+2344.950]NSLDD..N	HexNAc(4)Hex(5)NeuAc(2)	5717.72	>sp|P02787|TRFE_HUMAN Serotransferrin OS=Homo sapiens OX=9606 GN=TF PE=1 SV=3
E.IQATN[+3432.248]ASGSPTSMLVVD..A	HexNAc(9)Hex(9)Fuc(1)	5721.6	>sp|O94967|WDR47_HUMAN WD repeat-containing protein 47 OS=Homo sapiens OX=9606 GN=WDR47 PE=1 SV=1
E.VTVPSSYGGQLC[+57.021]GLC[+57.021]GNYNN[+2535.983]NSLD..D	HexNAc(6)Hex(5)Fuc(1)NeuAc(1)	5723.63	>sp|P21709|EPHA1_HUMAN Ephrin type-A receptor 1 OS=Homo sapiens OX=9606 GN=EPHA1 PE=1 SV=4
R.AQLLQGLGFN[+3797.584]LTER..S	HexNAc(6)Hex(7)NeuAc(4)	5726.78	>sp|P21709|EPHA1_HUMAN Ephrin type-A receptor 1 OS=Homo sapiens OX=9606 GN=EPHA1 PE=1 SV=4
R.SWPAVGN[+3797.584]C[+57.021]SSALR..W	HexNAc(6)Hex(7)NeuAc(4)	5730.68	>sp|P0DOX2|IGA2_HUMAN Immunoglobulin alpha-2 heavy chain OS=Homo sapiens OX=9606 PE=1 SV=2
D.IQATTM[+15.995]DGVN[+3797.584]LSTE..V	HexNAc(6)Hex(7)NeuAc(4)	5732.71	>sp|P0DOX2|IGA2_HUMAN Immunoglobulin alpha-2 heavy chain OS=Homo sapiens OX=9606 PE=1 SV=2
E.IQATGN[+3984.668]TTTSTISR..N	HexNAc(7)Hex(6)Fuc(1)NeuAc(4)	5734.68	>sp|P01871|IGHM_HUMAN Immunoglobulin heavy constant mu OS=Homo sapiens OX=9606 GN=IGHM PE=1 SV=4
E.VTVPSSYGGQLC[+57.021]GLC[+57.021]GNYNN[+2548.030]NSLD..D	HexNAc(5)Hex(5)NeuAc(2)	5735.68	>sp|P02765|FETUA_HUMAN Alpha-2-HS-glycoprotein OS=Homo sapiens OX=9606 GN=AHSG PE=1 SV=2
R.IQATSLSGN[+2621.984]GSWTDPVFFYVQAK..T	HexNAc(9)Hex(4)Fuc(1)	5736.75	>sp|P02787|TRFE_HUMAN Serotransferrin OS=Homo sapiens OX=9606 GN=TF PE=1 SV=3
K.LQAN[+4219.733]LTFD..P	HexNAc(8)Hex(9)Fuc(1)NeuAc(3)	5739.72	>sp|P02787|TRFE_HUMAN Serotransferrin OS=Homo sapiens OX=9606 GN=TF PE=1 SV=3
R.QQQHLFGSN[+2856.141]VTDC[+57.021]SGNFC[+57.021]LFR..S	HexNAc(5)Hex(6)Fuc(1)NeuAc(2)	5740.61	>sp|P02787|TRFE_HUMAN Serotransferrin OS=Homo sapiens OX=9606 GN=TF PE=1 SV=3
E.IQATFFYFTPN[+2619.930]KTEDTIFLR..E	HexNAc(5)Hex(9)Fuc(1)	5740.79	>sp|O94967|WDR47_HUMAN WD repeat-containing protein 47 OS=Homo sapiens OX=9606 GN=WDR47 PE=1 SV=1
E.IQATFFYFTPN[+3022.141]KTED..T	HexNAc(6)Hex(8)Fuc(1)NeuAc(1)	5741.79	>sp|Q86XM0|CTSRD_HUMAN Cation channel sperm-associated protein subunit delta OS=Homo sapiens OX=9606 GN=CATSPERD PE=1 SV=3
D.LQATEAN[+2897.167]C[+57.021]TVLSVQQIGEVFE..C	HexNAc(6)Hex(5)Fuc(1)NeuAc(2)	5742.84	>sp|P0DOX2|IGA2_HUMAN Immunoglobulin alpha-2 heavy chain OS=Homo sapiens OX=9606 PE=1 SV=2
R.QDQC[+57.021]IYN[+3229.168]TTYLNVQR..E	HexNAc(8)Hex(9)Fuc(1)	5743.58	>sp|P02787|TRFE_HUMAN Serotransferrin OS=Homo sapiens OX=9606 GN=TF PE=1 SV=3
D.LQATEAN[+3343.411]C[+57.021]TVLSVQQIGE..V	HexNAc(6)Hex(7)NeuAc(3)	5743.81	>sp|P02787|TRFE_HUMAN Serotransferrin OS=Homo sapiens OX=9606 GN=TF PE=1 SV=3
D.GLTSLN[+1403.507]QSN[+2227.872]STLVALPE..G	HexNAc(3)Hex(4)Fuc(1),HexNAc(6)Hex(4)NeuAc(1)	5744.64	>sp|P21709|EPHA1_HUMAN Ephrin type-A receptor 1 OS=Homo sapiens OX=9606 GN=EPHA1 PE=1 SV=4
E.IQATGN[+1967.771]TTTSTISRN[+1054.370]ITVHLVE..L	HexNAc(4)Hex(4)Fuc(1)NeuAc(1),HexNAc(2)Hex(4)	5747.74	>sp|P02765|FETUA_HUMAN Alpha-2-HS-glycoprotein OS=Homo sapiens OX=9606 GN=AHSG PE=1 SV=2
E.IQATGN[+3022.141]TTTSTISRNITVHLVE..L	HexNAc(6)Hex(8)Fuc(1)NeuAc(1)	5747.74	>sp|Q12889|OVGP1_HUMAN Oviduct-specific glycoprotein OS=Homo sapiens OX=9606 GN=OVGP1 PE=2 SV=1
D.SAN[+2348.898]YSC[+57.021]VYVDLKPPFGGSAPSER..L	HexNAc(5)Hex(6)NeuAc(1)	5747.85	>sp|P01009|A1AT_HUMAN Alpha-1-antitrypsin OS=Homo sapiens OX=9606 GN=SERPINA1 PE=1 SV=3
E.SNLRFN[+2701.983]SSYLQGTNQITGRYE..D	HexNAc(7)Hex(7)Fuc(1)	5748.69	>sp|P01876|IGHA1_HUMAN Immunoglobulin heavy constant alpha 1 OS=Homo sapiens OX=9606 GN=IGHA1 PE=1 SV=2
K.VTVPSRN[+3984.668]ISVTPE..G	HexNAc(7)Hex(6)Fuc(1)NeuAc(4)	5752.77	>sp|Q9UIA0|CYH4_HUMAN Cytohesin-4 OS=Homo sapiens OX=9606 GN=CYTH4 PE=1 SV=1
R.LAGKPTHIN[+3229.168]VSVVM[+15.995]AEAD..G	HexNAc(8)Hex(9)Fuc(1)	5765.73	>sp|P01009|A1AT_HUMAN Alpha-1-antitrypsin OS=Homo sapiens OX=9606 GN=SERPINA1 PE=1 SV=3
R.LAGKPTHVN[+2913.162]VSVVMAEVDGTC[+57.021]..Y	HexNAc(6)Hex(6)NeuAc(2)	5765.85	>sp|P01009|A1AT_HUMAN Alpha-1-antitrypsin OS=Homo sapiens OX=9606 GN=SERPINA1 PE=1 SV=3
R.AN[+3797.584]LSSQALQMSLD..Y	HexNAc(6)Hex(7)NeuAc(4)	5773.77	>sp|P04003|C4BPA_HUMAN C4b-binding protein alpha chain OS=Homo sapiens OX=9606 GN=C4BPA PE=1 SV=2
E.TVVPSVDIISTLAC[+57.021]IQPN[+2714.031]FSTE..E	HexNAc(6)Hex(7)NeuAc(1)	5773.85	>sp|P01011|AACT_HUMAN Alpha-1-antichymotrypsin OS=Homo sapiens OX=9606 GN=SERPINA3 PE=1 SV=2
E.STFMTNQLVDALTTWQN[+3079.163]K..T	HexNAc(7)Hex(8)NeuAc(1)	5775.71	>sp|P01011|AACT_HUMAN Alpha-1-antichymotrypsin OS=Homo sapiens OX=9606 GN=SERPINA3 PE=1 SV=2
E.SKPLTAQQTTKLDAPTNLQFVN[+2344.950]E..T	HexNAc(4)Hex(5)NeuAc(2)	5787.06	>sp|P02765|FETUA_HUMAN Alpha-2-HS-glycoprotein OS=Homo sapiens OX=9606 GN=AHSG PE=1 SV=2
D.GINNYVC[+57.021]IC[+57.021]PPN[+3327.416]YTGE..L	HexNAc(6)Hex(6)Fuc(1)NeuAc(3)	5796.74	>sp|P02765|FETUA_HUMAN Alpha-2-HS-glycoprotein OS=Homo sapiens OX=9606 GN=AHSG PE=1 SV=2
R.IQATSLSGN[+2457.877]GSWTDPVFFYVQAK..T	HexNAc(5)Hex(8)Fuc(1)	5801.81	>sp|Q8TCN5|ZN507_HUMAN Zinc finger protein 507 OS=Homo sapiens OX=9606 GN=ZNF507 PE=1 SV=2
E.IQATFFYFTPN[+3797.584]K..T	HexNAc(6)Hex(7)NeuAc(4)	5802.76	>sp|P20848|A1ATR_HUMAN Putative alpha-1-antitrypsin-related protein OS=Homo sapiens OX=9606 GN=SERPINA2 PE=1 SV=1
E.IQATGN[+1054.370]TTTSTISRN[+2024.793]ITVHLVE..L	HexNAc(2)Hex(4),HexNAc(5)Hex(4)NeuAc(1)	5804.76	>sp|P20848|A1ATR_HUMAN Putative alpha-1-antitrypsin-related protein OS=Homo sapiens OX=9606 GN=SERPINA2 PE=1 SV=1
R.LQAN[+4146.721]QSLNRMD..N	HexNAc(7)Hex(7)Fuc(1)NeuAc(4)	5805.69	>sp|P19652|A1AG2_HUMAN Alpha-1-acid glycoprotein 2 OS=Homo sapiens OX=9606 GN=ORM2 PE=1 SV=2
K.IQATNTWLFLSSC[+57.021]NGN[+2291.877]ETSLWDC[+57.021]K..N	HexNAc(4)Hex(6)Fuc(1)NeuAc(1)	5805.77	>sp|P19652|A1AG2_HUMAN Alpha-1-acid glycoprotein 2 OS=Homo sapiens OX=9606 GN=ORM2 PE=1 SV=2
K.IQATNTWLFLSSC[+57.021]NGN[+2580.957]ETSLWD..C	HexNAc(8)Hex(5)Fuc(1)	5806.73	>sp|Q86V59|PNM8A_HUMAN Paraneoplastic antigen-like protein 8A OS=Homo sapiens OX=9606 GN=PNMA8A PE=1 SV=2
E.LQAQTTLLN[+3448.243]FTVTED..G	HexNAc(9)Hex(10)	5810.71	>sp|Q08380|LG3BP_HUMAN Galectin-3-binding protein OS=Homo sapiens OX=9606 GN=LGALS3BP PE=1 SV=1
D.LQATEAN[+1983.766]C[+57.021]TVLSVQQIGEVFEC[+57.021]TFTC[+57.021]GAD..C	HexNAc(4)Hex(5)NeuAc(1)	5811.83	>sp|P02765|FETUA_HUMAN Alpha-2-HS-glycoprotein OS=Homo sapiens OX=9606 GN=AHSG PE=1 SV=2
E.ATFPVHQPGN[+2860.088]YSC[+57.021]SYRTDGE..G	HexNAc(6)Hex(7)Fuc(1)NeuAc(1)	5814.68	>sp|P00451|FA8_HUMAN Coagulation factor VIII OS=Homo sapiens OX=9606 GN=F8 PE=1 SV=1
E.IQATFFYFTPN[+2694.088]KTEDTIFLR..E	HexNAc(5)Hex(5)Fuc(1)NeuAc(2)	5814.95	>sp|P13611|CSPG2_HUMAN Versican core protein OS=Homo sapiens OX=9606 GN=VCAN PE=1 SV=3
E.IQATFFYFTPN[+2494.956]KTEDTIFLRE..Y	HexNAc(5)Hex(6)Fuc(1)NeuAc(1)	5814.95	>sp|Q15722|LT4R1_HUMAN Leukotriene B4 receptor 1 OS=Homo sapiens OX=9606 GN=LTB4R PE=1 SV=2
E.IQATGN[+876.322]TTTSTISRN[+2215.825]ITVHLVE..L	HexNAc(2)Hex(2)Fuc(1),HexNAc(7)Hex(4)Fuc(1)	5817.74	>sp|P13611|CSPG2_HUMAN Versican core protein OS=Homo sapiens OX=9606 GN=VCAN PE=1 SV=3
D.IQATTM[+15.995]DGVN[+3165.164]LSTEVVYK..K	HexNAc(10)Hex(7)	5818.76	>sp|P00450|CERU_HUMAN Ceruloplasmin OS=Homo sapiens OX=9606 GN=CP PE=1 SV=1
E.IQATFFYFTPN[+3586.405]K..T	HexNAc(7)Hex(8)Fuc(1)NeuAc(2)	5820.75	>sp|Q9Y493|ZAN_HUMAN Zonadhesin OS=Homo sapiens OX=9606 GN=ZAN PE=2 SV=5
E.LQAN[+3692.549]VSAQEPGFAE..V	HexNAc(7)Hex(7)Fuc(1)NeuAc(3)	5821.86	>sp|P13611|CSPG2_HUMAN Versican core protein OS=Homo sapiens OX=9606 GN=VCAN PE=1 SV=3
K.IQATNTWLFLSSC[+57.021]NGN[+2596.952]ETSLWD..C	HexNAc(8)Hex(6)	5822.72	>sp|Q7Z442|PK1L2_HUMAN Polycystic kidney disease protein 1-like 2 OS=Homo sapiens OX=9606 GN=PKD1L2 PE=1 SV=5
R.QQQHLFGSN[+2710.083]VTDC[+57.021]SGNFC[+57.021]LFR..S	HexNAc(5)Hex(6)NeuAc(2)	5823.72	>sp|P29966|MARCS_HUMAN Myristoylated alanine-rich C-kinase substrate OS=Homo sapiens OX=9606 GN=MARCKS PE=1 SV=4
D.LQAETSN[+3059.220]SSSTNVFPVQQLC[+57.021]D..I	HexNAc(6)Hex(6)Fuc(1)NeuAc(2)	5823.72	>sp|P02787|TRFE_HUMAN Serotransferrin OS=Homo sapiens OX=9606 GN=TF PE=1 SV=3
R.IQATSLSGN[+2188.740]GSWTDPVFFYVQAKTGYE..N	HexNAc(2)Hex(11)	5823.77	>sp|Q7Z442|PK1L2_HUMAN Polycystic kidney disease protein 1-like 2 OS=Homo sapiens OX=9606 GN=PKD1L2 PE=1 SV=5
E.LQAN[+2860.088]VSAQEPGFAEVLPNLTVQE..M	HexNAc(6)Hex(7)Fuc(1)NeuAc(1)	5823.86	>sp|Q7Z442|PK1L2_HUMAN Polycystic kidney disease protein 1-like 2 OS=Homo sapiens OX=9606 GN=PKD1L2 PE=1 SV=5
D.LQATEAN[+3424.352]C[+57.021]TVLSVQQIGE..V	HexNAc(7)Hex(7)Fuc(1)NeuAc(2)	5824.75	>sp|Q6JBY9|CPZIP_HUMAN CapZ-interacting protein OS=Homo sapiens OX=9606 GN=RCSD1 PE=1 SV=1
E.IQATFFYFTPN[+3594.301]K..T	HexNAc(9)Hex(10)Fuc(1)	5828.65	>sp|Q86W92|LIPB1_HUMAN Liprin-beta-1 OS=Homo sapiens OX=9606 GN=PPFIBP1 PE=1 SV=2
K.LQAN[+4308.774]LTFD..P	HexNAc(7)Hex(8)Fuc(1)NeuAc(4)	5828.76	>sp|P49841|GSK3B_HUMAN Glycogen synthase kinase-3 beta OS=Homo sapiens OX=9606 GN=GSK3B PE=1 SV=2
D.GLTSLN[+2313.873]QSN[+1403.507]STLVALPE..G	HexNAc(9)Hex(3),HexNAc(3)Hex(4)Fuc(1)	5830.64	>sp|Q86W47|KCMB4_HUMAN Calcium-activated potassium channel subunit beta-4 OS=Homo sapiens OX=9606 GN=KCNMB4 PE=1 SV=2
E.LADSGIPGNSFN[+3586.405]VSSLVE..L	HexNAc(7)Hex(8)Fuc(1)NeuAc(2)	5831.73	>sp|P04004|VTNC_HUMAN Vitronectin OS=Homo sapiens OX=9606 GN=VTN PE=1 SV=1
R.IQATSLSGN[+2717.978]GSWTDPVFFYVQAK..T	HexNAc(7)Hex(8)	5832.74	>sp|P01876|IGHA1_HUMAN Immunoglobulin heavy constant alpha 1 OS=Homo sapiens OX=9606 GN=IGHA1 PE=1 SV=2
R.LAGKPTHIN[+2978.279]VSVVM[+15.995]AEADGTC[+57.021]..Y	HexNAc(5)Hex(6)NeuAc(3)	5832.94	>sp|P02765|FETUA_HUMAN Alpha-2-HS-glycoprotein OS=Homo sapiens OX=9606 GN=AHSG PE=1 SV=2
D.LQAETSN[+3075.215]SSSTNVFPVQQLC[+57.021]D..I	HexNAc(6)Hex(7)NeuAc(2)	5839.72	>sp|Q8TD90|MAGE2_HUMAN Melanoma-associated antigen E2 OS=Homo sapiens OX=9606 GN=MAGEE2 PE=2 SV=1
R.QQQHLFGSN[+2026.687]VTDC[+57.021]SGNFC[+57.021]LFRSETKD..L	HexNAc(2)Hex(10)	5840.75	>sp|Q9Y493|ZAN_HUMAN Zonadhesin OS=Homo sapiens OX=9606 GN=ZAN PE=2 SV=5
R.IQATSLSGN[+2498.904]GSWTDPVFFYVQAK..T	HexNAc(6)Hex(7)Fuc(1)	5842.84	>sp|Q9Y493|ZAN_HUMAN Zonadhesin OS=Homo sapiens OX=9606 GN=ZAN PE=2 SV=5
K.GINSN[+3943.642]STANLED..P	HexNAc(6)Hex(7)Fuc(1)NeuAc(4)	5846.8	>sp|Q8TD90|MAGE2_HUMAN Melanoma-associated antigen E2 OS=Homo sapiens OX=9606 GN=MAGEE2 PE=2 SV=1
R.LAGKPTHVN[+3083.110]VSVVMAEVD..G	HexNAc(8)Hex(9)	5846.86	>sp|Q9Y493|ZAN_HUMAN Zonadhesin OS=Homo sapiens OX=9606 GN=ZAN PE=2 SV=5
E.GLNMN[+3854.601]LSSNSAK..K	HexNAc(7)Hex(8)Fuc(1)NeuAc(3)	5847.8	>sp|P08185|CBG_HUMAN Corticosteroid-binding globulin OS=Homo sapiens OX=9606 GN=SERPINA6 PE=1 SV=1
D.GNLFGAEVSDQQN[+2876.083]GTYVVSYR..P	HexNAc(6)Hex(8)NeuAc(1)	5848.78	>sp|P02790|HEMO_HUMAN Hemopexin OS=Homo sapiens OX=9606 GN=HPX PE=1 SV=2
R.GINGLFRN[+3586.405]FTLETIVE..R	HexNAc(7)Hex(8)Fuc(1)NeuAc(2)	5848.81	>sp|Q8WUJ3|CEMIP_HUMAN Cell migration-inducing and hyaluronan-binding protein OS=Homo sapiens OX=9606 GN=CEMIP PE=1 SV=2
K.YTGN[+3432.248]ASALFILPDQDK..M	HexNAc(9)Hex(9)Fuc(1)	5853.73	>sp|Q7Z442|PK1L2_HUMAN Polycystic kidney disease protein 1-like 2 OS=Homo sapiens OX=9606 GN=PKD1L2 PE=1 SV=5
K.YTGN[+2860.088]ASALFILPDQDKM[+15.995]E..E	HexNAc(6)Hex(7)Fuc(1)NeuAc(1)	5856.91	>sp|Q9Y493|ZAN_HUMAN Zonadhesin OS=Homo sapiens OX=9606 GN=ZAN PE=2 SV=5
K.YTGN[+2876.083]ASALFILPDQDKME..E	HexNAc(6)Hex(8)NeuAc(1)	5856.91	>sp|P08069|IGF1R_HUMAN Insulin-like growth factor 1 receptor OS=Homo sapiens OX=9606 GN=IGF1R PE=1 SV=1
K.YTGN[+3797.584]ASALFILPDQD..K	HexNAc(6)Hex(7)NeuAc(4)	5861.81	>sp|Q6JBY9|CPZIP_HUMAN CapZ-interacting protein OS=Homo sapiens OX=9606 GN=RCSD1 PE=1 SV=1
R.QDQC[+57.021]IYN[+2024.793]TTYLNVQREN[+730.264]GTISR..Y	HexNAc(5)Hex(4)NeuAc(1),HexNAc(2)Hex(2)	5867.76	>sp|P02787|TRFE_HUMAN Serotransferrin OS=Homo sapiens OX=9606 GN=TF PE=1 SV=3
D.LQATEAN[+3022.141]C[+57.021]TVLSVQQIGEVFE..C	HexNAc(6)Hex(8)Fuc(1)NeuAc(1)	5867.81	>sp|P02763|A1AG1_HUMAN Alpha-1-acid glycoprotein 1 OS=Homo sapiens OX=9606 GN=ORM1 PE=1 SV=1
R.AQLLQGLGFN[+3943.642]LTER..S	HexNAc(6)Hex(7)Fuc(1)NeuAc(4)	5872.84	>sp|P02763|A1AG1_HUMAN Alpha-1-acid glycoprotein 1 OS=Homo sapiens OX=9606 GN=ORM1 PE=1 SV=1
R.AAIAAPILHVNSKGC[+57.021]VEYEPN[+2393.873]FSQE..V	HexNAc(7)Hex(6)	5876.9	>sp|P02763|A1AG1_HUMAN Alpha-1-acid glycoprotein 1 OS=Homo sapiens OX=9606 GN=ORM1 PE=1 SV=1
E.GVDTAGSTGVTLN[+3067.115]LTSKPIILR..F	HexNAc(8)Hex(8)Fuc(1)	5878.88	>sp|Q86W47|KCMB4_HUMAN Calcium-activated potassium channel subunit beta-4 OS=Homo sapiens OX=9606 GN=KCNMB4 PE=1 SV=2
K.AALAAFNAQNN[+3075.215]GSNFQLEEISR..A	HexNAc(6)Hex(7)NeuAc(2)	5879.8	>sp|P02763|A1AG1_HUMAN Alpha-1-acid glycoprotein 1 OS=Homo sapiens OX=9606 GN=ORM1 PE=1 SV=1
E.IQATN[+1362.481]ASGSPTSMLVVDAPQC[+57.021]PQAPINSQC[+57.021]VNTSQAVQD..P	HexNAc(2)Hex(5)Fuc(1)	5886.82	>sp|P02763|A1AG1_HUMAN Alpha-1-acid glycoprotein 1 OS=Homo sapiens OX=9606 GN=ORM1 PE=1 SV=1
R.QNQC[+57.021]FYNSSYLNVQREN[+2498.904]GTVSRYE..G	HexNAc(6)Hex(7)Fuc(1)	5894.67	>sp|Q86W47|KCMB4_HUMAN Calcium-activated potassium channel subunit beta-4 OS=Homo sapiens OX=9606 GN=KCNMB4 PE=1 SV=2
R.QNQC[+57.021]FYN[+349.137]SSYLNVQREN[+2149.767]GTVSRYE..G	HexNAc(1)Fuc(1),HexNAc(5)Hex(7)	5894.67	>sp|Q8TCN5|ZN507_HUMAN Zinc finger protein 507 OS=Homo sapiens OX=9606 GN=ZNF507 PE=1 SV=2
R.QNQC[+57.021]FYN[+568.212]SSYLNVQREN[+1930.692]GTVSRYE..G	HexNAc(2)Hex(1),HexNAc(4)Hex(6)Fuc(1)	5894.67	>sp|Q7Z442|PK1L2_HUMAN Polycystic kidney disease protein 1-like 2 OS=Homo sapiens OX=9606 GN=PKD1L2 PE=1 SV=5
R.QNQC[+57.021]FYN[+876.322]SSYLNVQREN[+1622.582]GTVSRYE..G	HexNAc(2)Hex(2)Fuc(1),HexNAc(4)Hex(5)	5894.67	>sp|Q7Z442|PK1L2_HUMAN Polycystic kidney disease protein 1-like 2 OS=Homo sapiens OX=9606 GN=PKD1L2 PE=1 SV=5
R.QNQC[+57.021]FYN[+552.217]SSYLNVQREN[+1946.687]GTVSRYE..G	HexNAc(2)Fuc(1),HexNAc(4)Hex(7)	5894.67	>sp|P04217|A1BG_HUMAN Alpha-1B-glycoprotein OS=Homo sapiens OX=9606 GN=A1BG PE=1 SV=4
R.QNQC[+57.021]FYN[+203.079]SSYLNVQREN[+2026.687]GTVSRYEGGR..E	HexNAc(1),HexNAc(2)Hex(10)	5895.67	>sp|P04114|APOB_HUMAN Apolipoprotein B-100 OS=Homo sapiens OX=9606 GN=APOB PE=1 SV=2
E.ILKGLKFN[+3797.584]LTE..T	HexNAc(6)Hex(7)NeuAc(4)	5901.04	>sp|Q12889|OVGP1_HUMAN Oviduct-specific glycoprotein OS=Homo sapiens OX=9606 GN=OVGP1 PE=2 SV=1
E.VTVPSSYGGQLC[+57.021]GLC[+57.021]GNYNN[+2714.031]NSLD..D	HexNAc(6)Hex(7)NeuAc(1)	5901.68	>sp|P0DOX2|IGA2_HUMAN Immunoglobulin alpha-2 heavy chain OS=Homo sapiens OX=9606 PE=1 SV=2
D.VTVN[+4308.774]FTQGE..W	HexNAc(7)Hex(8)Fuc(1)NeuAc(4)	5901.77	>sp|P01876|IGHA1_HUMAN Immunoglobulin heavy constant alpha 1 OS=Homo sapiens OX=9606 GN=IGHA1 PE=1 SV=2
E.VTVPSSYGGQLC[+57.021]GLC[+57.021]GNYNN[+2532.035]NSLDD..N	HexNAc(5)Hex(4)Fuc(1)NeuAc(2)	5904.8	>sp|P19827|ITIH1_HUMAN Inter-alpha-trypsin inhibitor heavy chain H1 OS=Homo sapiens OX=9606 GN=ITIH1 PE=1 SV=3
K.GC[+57.021]VLLSYLN[+203.079]ETVTVSASLESVRGN[+2548.030]R..S	HexNAc(1),HexNAc(5)Hex(5)NeuAc(2)	5914.94	>sp|Q8IZF6|AGRG4_HUMAN Adhesion G-protein coupled receptor G4 OS=Homo sapiens OX=9606 GN=ADGRG4 PE=2 SV=2
K.GC[+57.021]VLLSYLN[+1241.454]ETVTVSASLESVRGN[+876.322]RSLFTD..L	HexNAc(3)Hex(3)Fuc(1),HexNAc(2)Hex(2)Fuc(1)	5914.96	>sp|Q14624|ITIH4_HUMAN Inter-alpha-trypsin inhibitor heavy chain H4 OS=Homo sapiens OX=9606 GN=ITIH4 PE=1 SV=4
E.IQATGN[+3943.642]TTTSTISR..N	HexNAc(6)Hex(7)Fuc(1)NeuAc(4)	5922.82	>sp|P02751|FINC_HUMAN Fibronectin OS=Homo sapiens OX=9606 GN=FN1 PE=1 SV=4
D.LQATEAN[+1866.688]C[+57.021]TVLSVQQIGEVFEC[+57.021]TFTC[+57.021]GAD..C	HexNAc(6)Hex(4)	5923.93	>sp|O75094|SLIT3_HUMAN Slit homolog 3 protein OS=Homo sapiens OX=9606 GN=SLIT3 PE=2 SV=3
E.LQAN[+568.212]VSAQEPGFAEVLPN[+2393.873]LTVQE..M	HexNAc(2)Hex(1),HexNAc(7)Hex(6)	5925.86	>sp|P08069|IGF1R_HUMAN Insulin-like growth factor 1 receptor OS=Homo sapiens OX=9606 GN=IGF1R PE=1 SV=1
E.IQATFFYFTPN[+3692.549]K..T	HexNAc(7)Hex(7)Fuc(1)NeuAc(3)	5926.9	>sp|P08069|IGF1R_HUMAN Insulin-like growth factor 1 receptor OS=Homo sapiens OX=9606 GN=IGF1R PE=1 SV=1
K.AAIPSALDTN[+2311.819]SSKSTSSFPC[+57.021]PAGHFNGFR..T	HexNAc(5)Hex(8)	5934.76	>sp|P02763|A1AG1_HUMAN Alpha-1-acid glycoprotein 1 OS=Homo sapiens OX=9606 GN=ORM1 PE=1 SV=1
E.VSSLPTTN[+3797.584]STTNSATK..I	HexNAc(6)Hex(7)NeuAc(4)	5934.82	>sp|Q7Z442|PK1L2_HUMAN Polycystic kidney disease protein 1-like 2 OS=Homo sapiens OX=9606 GN=PKD1L2 PE=1 SV=5
K.IQATNTWLFLSSC[+57.021]NGN[+2717.978]ETSLWD..C	HexNAc(7)Hex(8)	5943.75	>sp|Q13472|TOP3A_HUMAN DNA topoisomerase 3-alpha OS=Homo sapiens OX=9606 GN=TOP3A PE=1 SV=1
D.VTVN[+3586.405]FTQGEWQRLNPE..Q	HexNAc(7)Hex(8)Fuc(1)NeuAc(2)	5943.79	>sp|Q86VB7|C163A_HUMAN Scavenger receptor cysteine-rich type 1 protein M130 OS=Homo sapiens OX=9606 GN=CD163 PE=1 SV=2
E.IQATFFYFTPN[+3225.220]KTED..T	HexNAc(7)Hex(8)Fuc(1)NeuAc(1)	5944.86	>sp|Q86VB7|C163A_HUMAN Scavenger receptor cysteine-rich type 1 protein M130 OS=Homo sapiens OX=9606 GN=CD163 PE=1 SV=2
D.LQATEAN[+3545.378]C[+57.021]TVLSVQQIGE..V	HexNAc(6)Hex(9)Fuc(1)NeuAc(2)	5945.78	>sp|Q96DT5|DYH11_HUMAN Dynein heavy chain 11, axonemal OS=Homo sapiens OX=9606 GN=DNAH11 PE=1 SV=4
D.IQATTMDGVN[+3797.584]LSTE..V	HexNAc(6)Hex(7)NeuAc(4)	5945.89	>sp|Q86W47|KCMB4_HUMAN Calcium-activated potassium channel subunit beta-4 OS=Homo sapiens OX=9606 GN=KCNMB4 PE=1 SV=2
E.IQATFFYFTPN[+3943.642]K..T	HexNAc(6)Hex(7)Fuc(1)NeuAc(4)	5948.82	>sp|P04217|A1BG_HUMAN Alpha-1B-glycoprotein OS=Homo sapiens OX=9606 GN=A1BG PE=1 SV=4
R.QQQHLFGSN[+2092.745]VTDC[+57.021]SGNFC[+57.021]LFRSETK..D	HexNAc(4)Hex(7)Fuc(1)	5950.86	>sp|P02763|A1AG1_HUMAN Alpha-1-acid glycoprotein 1 OS=Homo sapiens OX=9606 GN=ORM1 PE=1 SV=1
K.IQATN[+3545.378]VSEAEC[+57.021]DME..C	HexNAc(6)Hex(9)Fuc(1)NeuAc(2)	5950.81	>sp|P02763|A1AG1_HUMAN Alpha-1-acid glycoprotein 1 OS=Homo sapiens OX=9606 GN=ORM1 PE=1 SV=1
R.QQQHLFGSN[+3067.115]VTDC[+57.021]SGNFC[+57.021]LFR..S	HexNAc(8)Hex(8)Fuc(1)	5951.59	>sp|Q7Z442|PK1L2_HUMAN Polycystic kidney disease protein 1-like 2 OS=Homo sapiens OX=9606 GN=PKD1L2 PE=1 SV=5
R.IQATSLSGN[+4146.721]GSWTD..P	HexNAc(7)Hex(7)Fuc(1)NeuAc(4)	5952.73	>sp|Q8WUJ3|CEMIP_HUMAN Cell migration-inducing and hyaluronan-binding protein OS=Homo sapiens OX=9606 GN=CEMIP PE=1 SV=2
R.GLTFQQN[+2946.089]ASSMC[+57.021]VPDQDTAIR..V	HexNAc(9)Hex(6)Fuc(1)	5953.77	>sp|P02763|A1AG1_HUMAN Alpha-1-acid glycoprotein 1 OS=Homo sapiens OX=9606 GN=ORM1 PE=1 SV=1
R.QQQHLFGSN[+2555.925]VTDC[+57.021]SGNFC[+57.021]LFRSE..T	HexNAc(7)Hex(7)	5955.73	>sp|Q9H2X0|CHRD_HUMAN Chordin OS=Homo sapiens OX=9606 GN=CHRD PE=1 SV=2
D.QC[+57.021]IYN[+3984.668]TTYLNVQR..E	HexNAc(7)Hex(6)Fuc(1)NeuAc(4)	5956.74	>sp|Q86VB7|C163A_HUMAN Scavenger receptor cysteine-rich type 1 protein M130 OS=Homo sapiens OX=9606 GN=CD163 PE=1 SV=2
R.QQQHLFGSN[+3984.668]VTD..C	HexNAc(7)Hex(6)Fuc(1)NeuAc(4)	5956.83	>sp|P02787|TRFE_HUMAN Serotransferrin OS=Homo sapiens OX=9606 GN=TF PE=1 SV=3
E.LQAN[+2913.162]ITAGPAEGSPGSPRDVLVTK..S	HexNAc(6)Hex(6)NeuAc(2)	5960.03	>sp|P15822|ZEP1_HUMAN Zinc finger protein 40 OS=Homo sapiens OX=9606 GN=HIVEP1 PE=1 SV=3
R.QDQC[+57.021]IYN[+349.137]TTYLNVQREN[+2498.904]GTISR..Y	HexNAc(1)Fuc(1),HexNAc(6)Hex(7)Fuc(1)	5960.75	>sp|P08069|IGF1R_HUMAN Insulin-like growth factor 1 receptor OS=Homo sapiens OX=9606 GN=IGF1R PE=1 SV=1
R.QDQC[+57.021]IYN[+1971.719]TTYLNVQREN[+876.322]GTISR..Y	HexNAc(5)Hex(5)Fuc(1),HexNAc(2)Hex(2)Fuc(1)	5960.75	>sp|Q9H2X0|CHRD_HUMAN Chordin OS=Homo sapiens OX=9606 GN=CHRD PE=1 SV=2
D.QQQN[+1095.397]LTEQFLN[+2978.279]R..S	HexNAc(3)Hex(3),HexNAc(5)Hex(6)NeuAc(3)	5961.79	>sp|Q86W47|KCMB4_HUMAN Calcium-activated potassium channel subunit beta-4 OS=Homo sapiens OX=9606 GN=KCNMB4 PE=1 SV=2
R.QDQC[+57.021]IYNTTYLNVQREN[+2619.930]GTISR..Y	HexNAc(5)Hex(9)Fuc(1)	5961.8	>sp|P02763|A1AG1_HUMAN Alpha-1-acid glycoprotein 1 OS=Homo sapiens OX=9606 GN=ORM1 PE=1 SV=1
E.VMC[+57.021]LNGN[+3346.247]WTEPPQC[+57.021]KD..S	HexNAc(6)Hex(10)Fuc(1)NeuAc(1)	5963.69	>sp|Q6JBY9|CPZIP_HUMAN CapZ-interacting protein OS=Homo sapiens OX=9606 GN=RCSD1 PE=1 SV=1
K.QVFPGLNYC[+57.021]TSGAYSN[+1983.766]ASSTDSASYYPLTGDTR..L	HexNAc(4)Hex(5)NeuAc(1)	5973.77	>sp|Q8TCN5|ZN507_HUMAN Zinc finger protein 507 OS=Homo sapiens OX=9606 GN=ZNF507 PE=1 SV=2
E.GINN[+4308.774]LTHM[+15.995]LK..E	HexNAc(7)Hex(8)Fuc(1)NeuAc(4)	5993.82	>sp|P51884|LUM_HUMAN Lumican OS=Homo sapiens OX=9606 GN=LUM PE=1 SV=2
E.GLNFN[+4308.774]LTEIPE..A	HexNAc(7)Hex(8)Fuc(1)NeuAc(4)	5994.84	>sp|P08069|IGF1R_HUMAN Insulin-like growth factor 1 receptor OS=Homo sapiens OX=9606 GN=IGF1R PE=1 SV=1
K.YTGN[+3022.141]ASALFILPDQDKME..E	HexNAc(6)Hex(8)Fuc(1)NeuAc(1)	6002.97	>sp|P0DOX2|IGA2_HUMAN Immunoglobulin alpha-2 heavy chain OS=Homo sapiens OX=9606 PE=1 SV=2
E.AALAVPN[+2186.845]ASHFFSWNN[+1095.397]YTFSD..W	HexNAc(5)Hex(5)NeuAc(1),HexNAc(3)Hex(3)	6010.67	>sp|P15822|ZEP1_HUMAN Zinc finger protein 40 OS=Homo sapiens OX=9606 GN=HIVEP1 PE=1 SV=3
R.QNQC[+57.021]FYN[+3797.584]SSYLNVQR..E	HexNAc(6)Hex(7)NeuAc(4)	6017.71	>sp|P02787|TRFE_HUMAN Serotransferrin OS=Homo sapiens OX=9606 GN=TF PE=1 SV=3
D.GINN[+3221.273]YTC[+57.021]LC[+57.021]PPEYTGELC[+57.021]E..E	HexNAc(6)Hex(7)Fuc(1)NeuAc(2)	6020.74	>sp|P08069|IGF1R_HUMAN Insulin-like growth factor 1 receptor OS=Homo sapiens OX=9606 GN=IGF1R PE=1 SV=1
K.AALAAFNAQNN[+3343.411]GSNFQLEE..I	HexNAc(6)Hex(7)NeuAc(3)	6020.95	>sp|Q86V59|PNM8A_HUMAN Paraneoplastic antigen-like protein 8A OS=Homo sapiens OX=9606 GN=PNMA8A PE=1 SV=2
R.AAIAAPILHVNSKGC[+57.021]VEYEPN[+2539.930]FSQE..V	HexNAc(7)Hex(6)Fuc(1)	6022.96	>sp|P01876|IGHA1_HUMAN Immunoglobulin heavy constant alpha 1 OS=Homo sapiens OX=9606 GN=IGHA1 PE=1 SV=2
K.IQATN[+4308.774]VSEAE..C	HexNAc(7)Hex(8)Fuc(1)NeuAc(4)	6038.89	>sp|Q6ZP01|RBM44_HUMAN RNA-binding protein 44 OS=Homo sapiens OX=9606 GN=RBM44 PE=2 SV=3
E.LQAN[+2759.005]VSAQEPGFAEVLPNLTVQEMD..W	HexNAc(8)Hex(7)	6038.94	>sp|Q6ZP01|RBM44_HUMAN RNA-binding protein 44 OS=Homo sapiens OX=9606 GN=RBM44 PE=2 SV=3
E.LQAN[+3075.215]VSAQEPGFAEVLPNLTVQE..M	HexNAc(6)Hex(7)NeuAc(2)	6038.99	>sp|Q2Q1W2|LIN41_HUMAN E3 ubiquitin-protein ligase TRIM71 OS=Homo sapiens OX=9606 GN=TRIM71 PE=1 SV=1
D.ATTLDDN[+3797.584]GTMLFFK..G	HexNAc(6)Hex(7)NeuAc(4)	6039.95	>sp|Q9NQ86|TRI36_HUMAN E3 ubiquitin-protein ligase TRIM36 OS=Homo sapiens OX=9606 GN=TRIM36 PE=1 SV=2
E.LQATDGHDRPLTN[+3075.215]C[+57.021]SIINSGK..I	HexNAc(6)Hex(7)NeuAc(2)	6040.95	>sp|P01011|AACT_HUMAN Alpha-1-antichymotrypsin OS=Homo sapiens OX=9606 GN=SERPINA3 PE=1 SV=2
E.IQATN[+1501.555]ASGSPTSM[+15.995]LVVDAPQC[+57.021]PQAPINSQC[+57.021]VNTSQAVQD..P	HexNAc(5)Hex(3)	6041.89	>sp|P01011|AACT_HUMAN Alpha-1-antichymotrypsin OS=Homo sapiens OX=9606 GN=SERPINA3 PE=1 SV=2
E.IQATFFYFTPN[+2921.058]KTEDTIFLR..E	HexNAc(8)Hex(8)	6041.92	>sp|P01011|AACT_HUMAN Alpha-1-antichymotrypsin OS=Homo sapiens OX=9606 GN=SERPINA3 PE=1 SV=2
R.IQATSLSGN[+2698.035]GSWTDPVFFYVQAK..T	HexNAc(6)Hex(6)Fuc(1)NeuAc(1)	6041.97	>sp|P01011|AACT_HUMAN Alpha-1-antichymotrypsin OS=Homo sapiens OX=9606 GN=SERPINA3 PE=1 SV=2
E.LQAN[+3079.163]VSAQEPGFAEVLPNLTVQE..M	HexNAc(7)Hex(8)NeuAc(1)	6042.94	>sp|P01011|AACT_HUMAN Alpha-1-antichymotrypsin OS=Homo sapiens OX=9606 GN=SERPINA3 PE=1 SV=2
R.IQATSLSGN[+2701.983]GSWTDPVFFYVQAK..T	HexNAc(7)Hex(7)Fuc(1)	6045.91	>sp|P02763|A1AG1_HUMAN Alpha-1-acid glycoprotein 1 OS=Homo sapiens OX=9606 GN=ORM1 PE=1 SV=1
K.AALAAFNAQNN[+3797.584]GSNFQLE..E	HexNAc(6)Hex(7)NeuAc(4)	6046.82	>sp|Q86W47|KCMB4_HUMAN Calcium-activated potassium channel subunit beta-4 OS=Homo sapiens OX=9606 GN=KCNMB4 PE=1 SV=2
E.LQAN[+4146.721]VSAQEPGFAE..V	HexNAc(7)Hex(7)Fuc(1)NeuAc(4)	6046.86	>sp|P08185|CBG_HUMAN Corticosteroid-binding globulin OS=Homo sapiens OX=9606 GN=SERPINA6 PE=1 SV=1
E.IQATGN[+892.317]TTTSTISRN[+2434.899]ITVHLVE..L	HexNAc(2)Hex(3),HexNAc(8)Hex(5)	6052.81	>sp|P36269|GGT5_HUMAN Glutathione hydrolase 5 proenzyme OS=Homo sapiens OX=9606 GN=GGT5 PE=1 SV=2
K.IQATNTWLFLSSC[+57.021]NGN[+2539.930]ETSLWDC[+57.021]K..N	HexNAc(7)Hex(6)Fuc(1)	6053.83	>sp|P08185|CBG_HUMAN Corticosteroid-binding globulin OS=Homo sapiens OX=9606 GN=SERPINA6 PE=1 SV=1
K.IQATN[+3346.247]VSEAEC[+57.021]DM[+15.995]EC[+57.021]K..G	HexNAc(6)Hex(10)Fuc(1)NeuAc(1)	6055.8	>sp|P02765|FETUA_HUMAN Alpha-2-HS-glycoprotein OS=Homo sapiens OX=9606 GN=AHSG PE=1 SV=2
E.TAYSN[+2491.008]ASLLIQN[+1618.634]VTR..E	HexNAc(4)Hex(5)Fuc(1)NeuAc(2),HexNAc(3)Hex(4)NeuAc(1)	6059.78	>sp|Q8TD90|MAGE2_HUMAN Melanoma-associated antigen E2 OS=Homo sapiens OX=9606 GN=MAGEE2 PE=2 SV=1
E.IQATN[+3984.668]ASGSPTSM[+15.995]LVVD..A	HexNAc(7)Hex(6)Fuc(1)NeuAc(4)	6060.84	>sp|P19652|A1AG2_HUMAN Alpha-1-acid glycoprotein 2 OS=Homo sapiens OX=9606 GN=ORM2 PE=1 SV=2
R.QDQC[+57.021]IYN[+349.137]TTYLNVQREN[+2619.930]GTISR..Y	HexNAc(1)Fuc(1),HexNAc(5)Hex(9)Fuc(1)	6081.77	>sp|P19652|A1AG2_HUMAN Alpha-1-acid glycoprotein 2 OS=Homo sapiens OX=9606 GN=ORM2 PE=1 SV=2
R.QDQC[+57.021]IYN[+3797.584]TTYLNVQR..E	HexNAc(6)Hex(7)NeuAc(4)	6082.83	>sp|P19652|A1AG2_HUMAN Alpha-1-acid glycoprotein 2 OS=Homo sapiens OX=9606 GN=ORM2 PE=1 SV=2
R.QDQC[+57.021]IYN[+349.137]TTYLNVQREN[+2621.984]GTISR..Y	HexNAc(1)Fuc(1),HexNAc(9)Hex(4)Fuc(1)	6083.83	>sp|P19652|A1AG2_HUMAN Alpha-1-acid glycoprotein 2 OS=Homo sapiens OX=9606 GN=ORM2 PE=1 SV=2
K.IQATNTWLFLSSC[+57.021]NGN[+2860.088]ETSLWD..C	HexNAc(6)Hex(7)Fuc(1)NeuAc(1)	6085.86	>sp|P19652|A1AG2_HUMAN Alpha-1-acid glycoprotein 2 OS=Homo sapiens OX=9606 GN=ORM2 PE=1 SV=2
R.QQQHLFGSN[+2698.035]VTDC[+57.021]SGNFC[+57.021]LFRSE..T	HexNAc(6)Hex(6)Fuc(1)NeuAc(1)	6097.84	>sp|P19652|A1AG2_HUMAN Alpha-1-acid glycoprotein 2 OS=Homo sapiens OX=9606 GN=ORM2 PE=1 SV=2
R.QQQHLFGSN[+2701.983]VTDC[+57.021]SGNFC[+57.021]LFRSE..T	HexNAc(7)Hex(7)Fuc(1)	6101.79	>sp|P01011|AACT_HUMAN Alpha-1-antichymotrypsin OS=Homo sapiens OX=9606 GN=SERPINA3 PE=1 SV=2
E.IQATFFYFTPN[+3797.584]KTE..D	HexNAc(6)Hex(7)NeuAc(4)	6102.94	>sp|Q9Y493|ZAN_HUMAN Zonadhesin OS=Homo sapiens OX=9606 GN=ZAN PE=2 SV=5
R.QQQHLFGSN[+3221.273]VTDC[+57.021]SGNFC[+57.021]LFR..S	HexNAc(6)Hex(7)Fuc(1)NeuAc(2)	6105.74	>sp|Q96PE6|ZIM3_HUMAN Zinc finger imprinted 3 OS=Homo sapiens OX=9606 GN=ZIM3 PE=2 SV=1
E.LQAN[+1378.476]VSAQEPGFAEVLPN[+1764.692]LTVQE..M	HexNAc(2)Hex(6),HexNAc(3)Hex(4)Fuc(1)NeuAc(1)	6106.94	>sp|Q9Y493|ZAN_HUMAN Zonadhesin OS=Homo sapiens OX=9606 GN=ZAN PE=2 SV=5
D.QQQN[+2759.005]LTEQFLN[+1460.529]R..S	HexNAc(8)Hex(7),HexNAc(4)Hex(4)	6107.65	>sp|P01023|A2MG_HUMAN Alpha-2-macroglobulin OS=Homo sapiens OX=9606 GN=A2M PE=1 SV=3
D.IQATTM[+15.995]DGVN[+3943.642]LSTE..V	HexNAc(6)Hex(7)Fuc(1)NeuAc(4)	6107.94	>sp|P01023|A2MG_HUMAN Alpha-2-macroglobulin OS=Homo sapiens OX=9606 GN=A2M PE=1 SV=3
E.IQATGN[+892.317]TTTSTISRN[+2491.008]ITVHLVE..L	HexNAc(2)Hex(3),HexNAc(4)Hex(5)Fuc(1)NeuAc(2)	6108.92	>sp|Q7Z442|PK1L2_HUMAN Polycystic kidney disease protein 1-like 2 OS=Homo sapiens OX=9606 GN=PKD1L2 PE=1 SV=5
D.LQATEAN[+2336.851]C[+57.021]TVLSVQQIGEVFEC[+57.021]TFTC[+57.021]GAD..C	HexNAc(6)Hex(6)Fuc(1)	6164.92	>sp|Q86W47|KCMB4_HUMAN Calcium-activated potassium channel subunit beta-4 OS=Homo sapiens OX=9606 GN=KCNMB4 PE=1 SV=2
E.IQATFFYFTPN[+3448.243]KTED..T	HexNAc(9)Hex(10)	6167.89	>sp|Q9H2X0|CHRD_HUMAN Chordin OS=Homo sapiens OX=9606 GN=CHRD PE=1 SV=2
K.IQATN[+3229.168]VSEAEC[+57.021]DM[+15.995]EC[+57.021]K..G	HexNAc(8)Hex(9)Fuc(1)	6167.89	>sp|P02763|A1AG1_HUMAN Alpha-1-acid glycoprotein 1 OS=Homo sapiens OX=9606 GN=ORM1 PE=1 SV=1
K.IQATNTWLFLSSC[+57.021]NGN[+2657.009]ETSLWDC[+57.021]K..N	HexNAc(5)Hex(7)Fuc(1)NeuAc(1)	6170.91	>sp|Q08380|LG3BP_HUMAN Galectin-3-binding protein OS=Homo sapiens OX=9606 GN=LGALS3BP PE=1 SV=1
D.LQATEAN[+2344.950]C[+57.021]TVLSVQQIGEVFEC[+57.021]TFTC[+57.021]GAD..C	HexNAc(4)Hex(5)NeuAc(2)	6173.02	>sp|P05155|IC1_HUMAN Plasma protease C1 inhibitor OS=Homo sapiens OX=9606 GN=SERPING1 PE=1 SV=2
E.IQATGN[+1581.555]TTTSTISRN[+1866.688]ITVHLVE..L	HexNAc(3)Hex(6),HexNAc(6)Hex(4)	6173.84	>sp|Q86VB7|C163A_HUMAN Scavenger receptor cysteine-rich type 1 protein M130 OS=Homo sapiens OX=9606 GN=CD163 PE=1 SV=2
E.IQATGN[+1054.370]TTTSTISRN[+2393.873]ITVHLVE..L	HexNAc(2)Hex(4),HexNAc(7)Hex(6)	6173.84	>sp|Q96PE6|ZIM3_HUMAN Zinc finger imprinted 3 OS=Homo sapiens OX=9606 GN=ZIM3 PE=2 SV=1
R.IQATSLSGN[+3059.220]GSWTDPVFFYVQAK..T	HexNAc(6)Hex(6)Fuc(1)NeuAc(2)	6173.98	>sp|P02763|A1AG1_HUMAN Alpha-1-acid glycoprotein 1 OS=Homo sapiens OX=9606 GN=ORM1 PE=1 SV=1
K.IQATN[+4673.906]VSEAE..C	HexNAc(8)Hex(9)Fuc(1)NeuAc(4)	6174.85	>sp|Q86W47|KCMB4_HUMAN Calcium-activated potassium channel subunit beta-4 OS=Homo sapiens OX=9606 GN=KCNMB4 PE=1 SV=2
D.LQATEAN[+3545.378]C[+57.021]TVLSVQQIGE..V	HexNAc(6)Hex(9)Fuc(1)NeuAc(2)	6174.95	>sp|Q8WUJ3|CEMIP_HUMAN Cell migration-inducing and hyaluronan-binding protein OS=Homo sapiens OX=9606 GN=CEMIP PE=1 SV=2
R.GLNMSEFVC[+57.021]N[+3984.668]LSAR..P	HexNAc(7)Hex(6)Fuc(1)NeuAc(4)	6180.93	>sp|P02763|A1AG1_HUMAN Alpha-1-acid glycoprotein 1 OS=Homo sapiens OX=9606 GN=ORM1 PE=1 SV=1
D.QQQN[+1298.476]LTEQFLN[+2311.819]RSIQK..L	HexNAc(4)Hex(3),HexNAc(5)Hex(8)	6183.85	>sp|P02787|TRFE_HUMAN Serotransferrin OS=Homo sapiens OX=9606 GN=TF PE=1 SV=3
R.QQQHLFGSN[+2555.925]VTDC[+57.021]SGNFC[+57.021]LFRSETK..D	HexNAc(7)Hex(7)	6184.87	>sp|Q2TBF2|WSCD2_HUMAN WSC domain-containing protein 2 OS=Homo sapiens OX=9606 GN=WSCD2 PE=2 SV=2
E.LQATDGHDRPLTN[+3221.273]C[+57.021]SIINSGK..I	HexNAc(6)Hex(7)Fuc(1)NeuAc(2)	6187.01	>sp|P02787|TRFE_HUMAN Serotransferrin OS=Homo sapiens OX=9606 GN=TF PE=1 SV=3
E.QQQILN[+3124.337]GTPLYMYQDC[+57.021]PMQGRR..D	HexNAc(5)Hex(6)Fuc(1)NeuAc(3)	6190.95	>sp|P08069|IGF1R_HUMAN Insulin-like growth factor 1 receptor OS=Homo sapiens OX=9606 GN=IGF1R PE=1 SV=1
R.QQQHLFGSN[+4219.733]VTD..C	HexNAc(8)Hex(9)Fuc(1)NeuAc(3)	6191.89	>sp|P01871|IGHM_HUMAN Immunoglobulin heavy constant mu OS=Homo sapiens OX=9606 GN=IGHM PE=1 SV=4
D.LQATEAN[+3346.247]C[+57.021]TVLSVQQIGEVFE..C	HexNAc(6)Hex(10)Fuc(1)NeuAc(1)	6191.92	>sp|P02787|TRFE_HUMAN Serotransferrin OS=Homo sapiens OX=9606 GN=TF PE=1 SV=3
R.N[+2619.930]ISDGFDGIPDNVDAALALPAHSYSGR..E	HexNAc(5)Hex(9)Fuc(1)	6201.04	>sp|P02787|TRFE_HUMAN Serotransferrin OS=Homo sapiens OX=9606 GN=TF PE=1 SV=3
E.GLNFN[+3346.247]LTEIPEAQIHEGFQE..L	HexNAc(6)Hex(10)Fuc(1)NeuAc(1)	6211.96	>sp|P02787|TRFE_HUMAN Serotransferrin OS=Homo sapiens OX=9606 GN=TF PE=1 SV=3
K.YTGN[+3022.141]ASALFILPDQDKM[+15.995]EE..V	HexNAc(6)Hex(8)Fuc(1)NeuAc(1)	6218.09	>sp|P02763|A1AG1_HUMAN Alpha-1-acid glycoprotein 1 OS=Homo sapiens OX=9606 GN=ORM1 PE=1 SV=1
K.YTGN[+3221.273]ASALFILPDQDKM[+15.995]E..E	HexNAc(6)Hex(7)Fuc(1)NeuAc(2)	6218.09	>sp|P02787|TRFE_HUMAN Serotransferrin OS=Homo sapiens OX=9606 GN=TF PE=1 SV=3
K.YTGN[+3797.584]ASALFILPDQDK..M	HexNAc(6)Hex(7)NeuAc(4)	6219.07	>sp|P02787|TRFE_HUMAN Serotransferrin OS=Homo sapiens OX=9606 GN=TF PE=1 SV=3
E.GINN[+3984.668]LTHMLKEDD..M	HexNAc(7)Hex(6)Fuc(1)NeuAc(4)	6223.08	>sp|Q7Z5N4|SDK1_HUMAN Protein sidekick-1 OS=Homo sapiens OX=9606 GN=SDK1 PE=2 SV=3
E.GLNFN[+4308.774]LTEIPE..A	HexNAc(7)Hex(8)Fuc(1)NeuAc(4)	6224.01	>sp|P02763|A1AG1_HUMAN Alpha-1-acid glycoprotein 1 OS=Homo sapiens OX=9606 GN=ORM1 PE=1 SV=1
D.IQATTMDGVN[+4308.774]LSTE..V	HexNAc(7)Hex(8)Fuc(1)NeuAc(4)	6227.91	>sp|P02763|A1AG1_HUMAN Alpha-1-acid glycoprotein 1 OS=Homo sapiens OX=9606 GN=ORM1 PE=1 SV=1
R.QDQC[+57.021]IYN[+3943.642]TTYLNVQR..E	HexNAc(6)Hex(7)Fuc(1)NeuAc(4)	6228.89	>sp|O94967|WDR47_HUMAN WD repeat-containing protein 47 OS=Homo sapiens OX=9606 GN=WDR47 PE=1 SV=1
K.YTGN[+3586.405]ASALFILPDQDK..M	HexNAc(7)Hex(8)Fuc(1)NeuAc(2)	6237.06	>sp|P02763|A1AG1_HUMAN Alpha-1-acid glycoprotein 1 OS=Homo sapiens OX=9606 GN=ORM1 PE=1 SV=1
D.ATTLDDN[+3984.668]GTM[+15.995]LFFK..G	HexNAc(7)Hex(6)Fuc(1)NeuAc(4)	6243.03	>sp|P08603|CFAH_HUMAN Complement factor H OS=Homo sapiens OX=9606 GN=CFH PE=1 SV=4
K.AALAAFNAQNN[+3797.584]GSNFQLEE..I	HexNAc(6)Hex(7)NeuAc(4)	6245.96	>sp|P04114|APOB_HUMAN Apolipoprotein B-100 OS=Homo sapiens OX=9606 GN=APOB PE=1 SV=2
D.SAN[+3079.163]YSC[+57.021]VYVDLKPPFGGSAPSER..L	HexNAc(7)Hex(8)NeuAc(1)	6248.94	>sp|Q86W92|LIPB1_HUMAN Liprin-beta-1 OS=Homo sapiens OX=9606 GN=PPFIBP1 PE=1 SV=2
R.QNQC[+57.021]FYNSSYLNVQREN[+2856.141]GTVSRYE..G	HexNAc(5)Hex(6)Fuc(1)NeuAc(2)	6251.9	>sp|P01009|A1AT_HUMAN Alpha-1-antitrypsin OS=Homo sapiens OX=9606 GN=SERPINA1 PE=1 SV=3
R.QNQC[+57.021]FYN[+730.264]SSYLNVQREN[+2129.824]GTVSRYE..G	HexNAc(2)Hex(2),HexNAc(4)Hex(5)Fuc(1)NeuAc(1)	6255.85	>sp|P01011|AACT_HUMAN Alpha-1-antichymotrypsin OS=Homo sapiens OX=9606 GN=SERPINA3 PE=1 SV=2
D.GLTSLN[+1659.660]QSN[+2272.846]STLVALPEGR..Q	HexNAc(4)Hex(3)NeuAc(1),HexNAc(8)Hex(4)	6258.89	>sp|Q9NYM4|GPR83_HUMAN Probable G-protein coupled receptor 83 OS=Homo sapiens OX=9606 GN=GPR83 PE=2 SV=2
R.QNQC[+57.021]FYN[+892.317]SSYLNVQREN[+1702.581]GTVSRYEGGR..E	HexNAc(2)Hex(3),HexNAc(2)Hex(8)	6260.81	>sp|P19652|A1AG2_HUMAN Alpha-1-acid glycoprotein 2 OS=Homo sapiens OX=9606 GN=ORM2 PE=1 SV=2
E.VTVPSSYGGQLC[+57.021]GLC[+57.021]GNYNN[+3075.215]NSLD..D	HexNAc(6)Hex(7)NeuAc(2)	6262.87	>sp|O94813|SLIT2_HUMAN Slit homolog 2 protein OS=Homo sapiens OX=9606 GN=SLIT2 PE=1 SV=1
R.ETVYSN[+2491.008]ASLLIQN[+1618.634]VTR..K	HexNAc(4)Hex(5)Fuc(1)NeuAc(2),HexNAc(3)Hex(4)NeuAc(1)	6286.94	>sp|P02765|FETUA_HUMAN Alpha-2-HS-glycoprotein OS=Homo sapiens OX=9606 GN=AHSG PE=1 SV=2
E.VTVPSSYGGQLC[+57.021]GLC[+57.021]GNYNN[+3343.411]NSLD..D	HexNAc(6)Hex(7)NeuAc(3)	6301.89	>sp|P36269|GGT5_HUMAN Glutathione hydrolase 5 proenzyme OS=Homo sapiens OX=9606 GN=GGT5 PE=1 SV=2
E.IQATN[+1784.634]ASGSPTSMLVVDAPQC[+57.021]PQAPINSQC[+57.021]VNTSQAVQD..P	HexNAc(4)Hex(6)	6308.97	>sp|Q2TBF2|WSCD2_HUMAN WSC domain-containing protein 2 OS=Homo sapiens OX=9606 GN=WSCD2 PE=2 SV=2
E.IQATGN[+1200.428]TTTSTISRN[+2385.977]ITVHLVE..L	HexNAc(2)Hex(4)Fuc(1),HexNAc(5)Hex(4)NeuAc(2)	6312	>sp|Q9H2X0|CHRD_HUMAN Chordin OS=Homo sapiens OX=9606 GN=CHRD PE=1 SV=2
E.IQATFFYFTPN[+4308.774]K..T	HexNAc(7)Hex(8)Fuc(1)NeuAc(4)	6313.95	>sp|Q9H2X0|CHRD_HUMAN Chordin OS=Homo sapiens OX=9606 GN=CHRD PE=1 SV=2
D.IQATTMDGVN[+3448.243]LSTEVVYK..K	HexNAc(9)Hex(10)	6315.01	>sp|P02790|HEMO_HUMAN Hemopexin OS=Homo sapiens OX=9606 GN=HPX PE=1 SV=2
E.IQATGN[+876.322]TTTSTISRN[+2714.031]ITVHLVE..L	HexNAc(2)Hex(2)Fuc(1),HexNAc(6)Hex(7)NeuAc(1)	6315.95	>sp|P45877|PPIC_HUMAN Peptidyl-prolyl cis-trans isomerase C OS=Homo sapiens OX=9606 GN=PPIC PE=1 SV=1
E.IQATGN[+1038.375]TTTSTISRN[+2551.978]ITVHLVE..L	HexNAc(2)Hex(3)Fuc(1),HexNAc(6)Hex(6)NeuAc(1)	6315.95	>sp|Q8TD90|MAGE2_HUMAN Melanoma-associated antigen E2 OS=Homo sapiens OX=9606 GN=MAGEE2 PE=2 SV=1
R.QQQHLFGSN[+2921.058]VTDC[+57.021]SGNFC[+57.021]LFRSE..T	HexNAc(8)Hex(8)	6320.86	>sp|P02763|A1AG1_HUMAN Alpha-1-acid glycoprotein 1 OS=Homo sapiens OX=9606 GN=ORM1 PE=1 SV=1
R.QDQC[+57.021]IYN[+1241.454]TTYLNVQREN[+1967.771]GTISR..Y	HexNAc(3)Hex(3)Fuc(1),HexNAc(4)Hex(4)Fuc(1)NeuAc(1)	6321.93	>sp|P08069|IGF1R_HUMAN Insulin-like growth factor 1 receptor OS=Homo sapiens OX=9606 GN=IGF1R PE=1 SV=1
R.QDQC[+57.021]IYN[+2008.798]TTYLNVQREN[+1200.428]GTISR..Y	HexNAc(5)Hex(3)Fuc(1)NeuAc(1),HexNAc(2)Hex(4)Fuc(1)	6321.93	>sp|Q9H2X0|CHRD_HUMAN Chordin OS=Homo sapiens OX=9606 GN=CHRD PE=1 SV=2
E.QQQILN[+3018.193]GTPLYM[+15.995]YQDC[+57.021]PMQGRR..D	HexNAc(5)Hex(7)Fuc(1)NeuAc(2)	6329.97	>sp|P08069|IGF1R_HUMAN Insulin-like growth factor 1 receptor OS=Homo sapiens OX=9606 GN=IGF1R PE=1 SV=1
R.QQQHLFGSN[+2701.983]VTDC[+57.021]SGNFC[+57.021]LFRSETK..D	HexNAc(7)Hex(7)Fuc(1)	6330.93	>sp|P02765|FETUA_HUMAN Alpha-2-HS-glycoprotein OS=Homo sapiens OX=9606 GN=AHSG PE=1 SV=2
K.QVFPGLNYC[+57.021]TSGAYSN[+2344.950]ASSTDSASYYPLTGDTR..L	HexNAc(4)Hex(5)NeuAc(2)	6334.96	>sp|Q9H2X0|CHRD_HUMAN Chordin OS=Homo sapiens OX=9606 GN=CHRD PE=1 SV=2
R.QQQHLFGSN[+3165.364]VTDC[+57.021]SGNFC[+57.021]LFRSE..T	HexNAc(6)Hex(5)Fuc(1)NeuAc(3)	6336	>sp|Q7Z442|PK1L2_HUMAN Polycystic kidney disease protein 1-like 2 OS=Homo sapiens OX=9606 GN=PKD1L2 PE=1 SV=5
K.GINSN[+4377.639]STANLEDPE..V	HexNAc(11)Hex(11)NeuAc(1)	6347.81	>sp|Q86VB7|C163A_HUMAN Scavenger receptor cysteine-rich type 1 protein M130 OS=Homo sapiens OX=9606 GN=CD163 PE=1 SV=2
K.GINSN[+4673.906]STANLED..P	HexNAc(8)Hex(9)Fuc(1)NeuAc(4)	6347.9	>sp|Q2TBF2|WSCD2_HUMAN WSC domain-containing protein 2 OS=Homo sapiens OX=9606 GN=WSCD2 PE=2 SV=2
E.GLNFN[+3797.380]LTEIPEAQIHE..G	HexNAc(10)Hex(10)Fuc(1)	6360.99	>sp|P11464|PSG1_HUMAN Pregnancy-specific beta-1-glycoprotein 1 OS=Homo sapiens OX=9606 GN=PSG1 PE=1 SV=1
K.YTGN[+3943.642]ASALFILPDQDK..M	HexNAc(6)Hex(7)Fuc(1)NeuAc(4)	6365.13	>sp|Q8TD90|MAGE2_HUMAN Melanoma-associated antigen E2 OS=Homo sapiens OX=9606 GN=MAGEE2 PE=2 SV=1
R.VYKPSAGN[+4146.721]NSLYR..D	HexNAc(7)Hex(7)Fuc(1)NeuAc(4)	6373.07	>sp|P02763|A1AG1_HUMAN Alpha-1-acid glycoprotein 1 OS=Homo sapiens OX=9606 GN=ORM1 PE=1 SV=1
R.QQQHLFGSN[+2539.930]VTDC[+57.021]SGNFC[+57.021]LFRSETK..D	HexNAc(7)Hex(6)Fuc(1)	6398.05	>sp|P02763|A1AG1_HUMAN Alpha-1-acid glycoprotein 1 OS=Homo sapiens OX=9606 GN=ORM1 PE=1 SV=1
E.IQATN[+1866.688]ASGSPTSM[+15.995]LVVDAPQC[+57.021]PQAPINSQC[+57.021]VNTSQAVQD..P	HexNAc(6)Hex(4)	6407.02	>sp|P02763|A1AG1_HUMAN Alpha-1-acid glycoprotein 1 OS=Homo sapiens OX=9606 GN=ORM1 PE=1 SV=1
R.IQATSLSGN[+3067.115]GSWTDPVFFYVQAK..T	HexNAc(8)Hex(8)Fuc(1)	6411.05	>sp|Q86VB7|C163A_HUMAN Scavenger receptor cysteine-rich type 1 protein M130 OS=Homo sapiens OX=9606 GN=CD163 PE=1 SV=2
K.GC[+57.021]VLLSHLN[+3943.642]ETVTVSASLE..S	HexNAc(6)Hex(7)Fuc(1)NeuAc(4)	6412.1	>sp|P02787|TRFE_HUMAN Serotransferrin OS=Homo sapiens OX=9606 GN=TF PE=1 SV=3
K.GC[+57.021]VLLSYLN[+3346.247]ETVTVSASLESVR..G	HexNAc(6)Hex(10)Fuc(1)NeuAc(1)	6412.09	>sp|P02787|TRFE_HUMAN Serotransferrin OS=Homo sapiens OX=9606 GN=TF PE=1 SV=3
E.LQAN[+3221.273]VSAQEPGFAEVLPNLTVQE..M	HexNAc(6)Hex(7)Fuc(1)NeuAc(2)	6414.22	>sp|P02787|TRFE_HUMAN Serotransferrin OS=Homo sapiens OX=9606 GN=TF PE=1 SV=3
R.ETVYSN[+2491.008]ASLLIQN[+1764.692]VTR..K	HexNAc(4)Hex(5)Fuc(1)NeuAc(2),HexNAc(3)Hex(4)Fuc(1)NeuAc(1)	6433	>sp|P02787|TRFE_HUMAN Serotransferrin OS=Homo sapiens OX=9606 GN=TF PE=1 SV=3
R.ETVYSN[+1606.587]ASLLIQN[+2307.872]VTQED..A	HexNAc(4)Hex(4)Fuc(1),HexNAc(4)Hex(7)NeuAc(1)	6447.97	>sp|P02787|TRFE_HUMAN Serotransferrin OS=Homo sapiens OX=9606 GN=TF PE=1 SV=3
R.ETVYSN[+2491.008]ASLLIQN[+1780.687]VTR..K	HexNAc(4)Hex(5)Fuc(1)NeuAc(2),HexNAc(3)Hex(5)NeuAc(1)	6449	>sp|P02763|A1AG1_HUMAN Alpha-1-acid glycoprotein 1 OS=Homo sapiens OX=9606 GN=ORM1 PE=1 SV=1
R.ETVYSN[+2350.793]ASLLIQN[+1565.560]VTQED..A	HexNAc(2)Hex(12),HexNAc(3)Hex(5)Fuc(1)	6449.86	>sp|P02787|TRFE_HUMAN Serotransferrin OS=Homo sapiens OX=9606 GN=TF PE=1 SV=3
R.QDQC[+57.021]IYN[+1095.397]TTYLNVQREN[+1540.529]GTISRYVGGQE..H	HexNAc(3)Hex(3),HexNAc(2)Hex(7)	6451.99	>sp|Q9H2X0|CHRD_HUMAN Chordin OS=Homo sapiens OX=9606 GN=CHRD PE=1 SV=2
R.ETVYSN[+2978.279]ASLLIQN[+1298.476]VTR..K	HexNAc(5)Hex(6)NeuAc(3),HexNAc(4)Hex(3)	6454.06	>sp|O94967|WDR47_HUMAN WD repeat-containing protein 47 OS=Homo sapiens OX=9606 GN=WDR47 PE=1 SV=1
E.VTVPSSYGGQLC[+57.021]GLC[+57.021]GNYNN[+2710.083]NSLDDNLR..P	HexNAc(5)Hex(6)NeuAc(2)	6466.08	>sp|Q8WUJ3|CEMIP_HUMAN Cell migration-inducing and hyaluronan-binding protein OS=Homo sapiens OX=9606 GN=CEMIP PE=1 SV=2
E.IQATFFYFTPN[+3147.115]KTEDTIFLRE..Y	HexNAc(6)Hex(11)Fuc(1)	6467.11	>sp|Q7Z442|PK1L2_HUMAN Polycystic kidney disease protein 1-like 2 OS=Homo sapiens OX=9606 GN=PKD1L2 PE=1 SV=5
E.IQATFFYFTPN[+3346.247]KTEDTIFLR..E	HexNAc(6)Hex(10)Fuc(1)NeuAc(1)	6467.11	>sp|Q86W47|KCMB4_HUMAN Calcium-activated potassium channel subunit beta-4 OS=Homo sapiens OX=9606 GN=KCNMB4 PE=1 SV=2
E.LQAN[+4146.721]ITAGPAEGSPGSPR..D	HexNAc(7)Hex(7)Fuc(1)NeuAc(4)	6468.11	>sp|P02763|A1AG1_HUMAN Alpha-1-acid glycoprotein 1 OS=Homo sapiens OX=9606 GN=ORM1 PE=1 SV=1
R.QDQC[+57.021]IYN[+3984.668]TTYLNVQRE..N	HexNAc(7)Hex(6)Fuc(1)NeuAc(4)	6469.04	>sp|Q2TBF2|WSCD2_HUMAN WSC domain-containing protein 2 OS=Homo sapiens OX=9606 GN=WSCD2 PE=2 SV=2
K.HYTN[+2913.162]SSQDVTVPC[+57.021]RVPPPPPC[+57.021]C[+57.021]HPR..L	HexNAc(6)Hex(6)NeuAc(2)	6470.03	>sp|P02763|A1AG1_HUMAN Alpha-1-acid glycoprotein 1 OS=Homo sapiens OX=9606 GN=ORM1 PE=1 SV=1
E.IQATFFYFTPN[+2921.058]KTEDTIFLRE..Y	HexNAc(8)Hex(8)	6470.22	>sp|Q86VB7|C163A_HUMAN Scavenger receptor cysteine-rich type 1 protein M130 OS=Homo sapiens OX=9606 GN=CD163 PE=1 SV=2
E.VTVPSSYGGQLC[+57.021]GLC[+57.021]GNYNN[+3343.411]NSLDD..N	HexNAc(6)Hex(7)NeuAc(3)	6487.01	>sp|Q86W47|KCMB4_HUMAN Calcium-activated potassium channel subunit beta-4 OS=Homo sapiens OX=9606 GN=KCNMB4 PE=1 SV=2
K.LTDTIC[+57.021]GVGN[+2145.819]MSAN[+1702.581]ASDQER..T	HexNAc(4)Hex(6)NeuAc(1),HexNAc(2)Hex(8)	6496.87	>sp|Q7Z442|PK1L2_HUMAN Polycystic kidney disease protein 1-like 2 OS=Homo sapiens OX=9606 GN=PKD1L2 PE=1 SV=5
E.VTVPSSYGGQLC[+57.021]GLC[+57.021]GNYNN[+3124.337]NSLDD..N	HexNAc(5)Hex(6)Fuc(1)NeuAc(3)	6497.1	>sp|Q7Z442|PK1L2_HUMAN Polycystic kidney disease protein 1-like 2 OS=Homo sapiens OX=9606 GN=PKD1L2 PE=1 SV=5
R.QQQHLFGSN[+2717.978]VTDC[+57.021]SGNFC[+57.021]LFRSETKD..L	HexNAc(7)Hex(8)	6532.04	>sp|P08069|IGF1R_HUMAN Insulin-like growth factor 1 receptor OS=Homo sapiens OX=9606 GN=IGF1R PE=1 SV=1
K.NLFLN[+2129.824]HSEN[+2344.950]ATAK..D	HexNAc(4)Hex(5)Fuc(1)NeuAc(1),HexNAc(4)Hex(5)NeuAc(2)	6532.02	>sp|Q2TBF2|WSCD2_HUMAN WSC domain-containing protein 2 OS=Homo sapiens OX=9606 GN=WSCD2 PE=2 SV=2
K.IQATNTWLFLSSC[+57.021]NGN[+3018.193]ETSLWDC[+57.021]K..N	HexNAc(5)Hex(7)Fuc(1)NeuAc(2)	6532.09	>sp|Q86W47|KCMB4_HUMAN Calcium-activated potassium channel subunit beta-4 OS=Homo sapiens OX=9606 GN=KCNMB4 PE=1 SV=2
K.NLFLN[+1983.766]HSEN[+2491.008]ATAK..D	HexNAc(4)Hex(5)NeuAc(1),HexNAc(4)Hex(5)Fuc(1)NeuAc(2)	6532.02	>sp|Q86W47|KCMB4_HUMAN Calcium-activated potassium channel subunit beta-4 OS=Homo sapiens OX=9606 GN=KCNMB4 PE=1 SV=2
K.NLFLN[+1764.692]HSEN[+2710.083]ATAK..D	HexNAc(3)Hex(4)Fuc(1)NeuAc(1),HexNAc(5)Hex(6)NeuAc(2)	6532.02	>sp|Q13107|UBP4_HUMAN Ubiquitin carboxyl-terminal hydrolase 4 OS=Homo sapiens OX=9606 GN=USP4 PE=1 SV=3
K.IQATN[+3594.301]VSEAEC[+57.021]DM[+15.995]EC[+57.021]K..G	HexNAc(9)Hex(10)Fuc(1)	6533.03	>sp|O94967|WDR47_HUMAN WD repeat-containing protein 47 OS=Homo sapiens OX=9606 GN=WDR47 PE=1 SV=1
E.IQATN[+2008.798]ASGSPTSMLVVDAPQC[+57.021]PQAPINSQC[+57.021]VNTSQAVQD..P	HexNAc(5)Hex(3)Fuc(1)NeuAc(1)	6533.13	>sp|P02787|TRFE_HUMAN Serotransferrin OS=Homo sapiens OX=9606 GN=TF PE=1 SV=3
K.LTDTIC[+57.021]GVGN[+892.317]M[+15.995]SAN[+2978.279]ASDQER..T	HexNAc(2)Hex(3),HexNAc(5)Hex(6)NeuAc(3)	6535.06	>sp|P45877|PPIC_HUMAN Peptidyl-prolyl cis-trans isomerase C OS=Homo sapiens OX=9606 GN=PPIC PE=1 SV=1
E.IQATGN[+1257.449]TTTSTISRN[+2555.925]ITVHLVE..L	HexNAc(3)Hex(4),HexNAc(7)Hex(7)	6538.97	>sp|P21709|EPHA1_HUMAN Ephrin type-A receptor 1 OS=Homo sapiens OX=9606 GN=EPHA1 PE=1 SV=4
E.IQATN[+1784.634]ASGSPTSM[+15.995]LVVDAPQC[+57.021]PQAPINSQC[+57.021]VNTSQAVQD..P	HexNAc(4)Hex(6)	6554.14	>sp|P02787|TRFE_HUMAN Serotransferrin OS=Homo sapiens OX=9606 GN=TF PE=1 SV=3
D.GINN[+3545.378]YTC[+57.021]LC[+57.021]PPEYTGELC[+57.021]E..E	HexNAc(6)Hex(9)Fuc(1)NeuAc(2)	6574.02	>sp|P02787|TRFE_HUMAN Serotransferrin OS=Homo sapiens OX=9606 GN=TF PE=1 SV=3
D.LGN[+1983.766]KTSPM[+15.995]SHSFANFHYPGVQN[+1257.449]LSR..S	HexNAc(4)Hex(5)NeuAc(1),HexNAc(3)Hex(4)	6575	>sp|Q86W47|KCMB4_HUMAN Calcium-activated potassium channel subunit beta-4 OS=Homo sapiens OX=9606 GN=KCNMB4 PE=1 SV=2
E.AALAVPN[+1054.370]ASHFFSWNN[+1647.613]YTFSDWQNFVGRRR..Y	HexNAc(2)Hex(4),HexNAc(5)Hex(3)Fuc(1)	6630.05	>sp|P04004|VTNC_HUMAN Vitronectin OS=Homo sapiens OX=9606 GN=VTN PE=1 SV=1
R.EEQFN[+5039.038]STYR..V	HexNAc(9)Hex(10)Fuc(1)NeuAc(4)	6651.99	>sp|P01009|A1AT_HUMAN Alpha-1-antitrypsin OS=Homo sapiens OX=9606 GN=SERPINA1 PE=1 SV=3
E.IQATFFYFTPN[+4673.906]K..T	HexNAc(8)Hex(9)Fuc(1)NeuAc(4)	6679.09	>sp|P01011|AACT_HUMAN Alpha-1-antichymotrypsin OS=Homo sapiens OX=9606 GN=SERPINA3 PE=1 SV=2
R.QQQHLFGSN[+3797.584]VTDC[+57.021]SGNFC[+57.021]LFR..S	HexNAc(6)Hex(7)NeuAc(4)	6682.06	>sp|P01011|AACT_HUMAN Alpha-1-antichymotrypsin OS=Homo sapiens OX=9606 GN=SERPINA3 PE=1 SV=2
R.QDQC[+57.021]IYN[+552.217]TTYLNVQREN[+3022.141]GTISR..Y	HexNAc(2)Fuc(1),HexNAc(6)Hex(8)Fuc(1)NeuAc(1)	6687.06	>sp|P01011|AACT_HUMAN Alpha-1-antichymotrypsin OS=Homo sapiens OX=9606 GN=SERPINA3 PE=1 SV=2
K.LTDTIC[+57.021]GVGN[+1702.581]MSAN[+2344.950]ASDQER..T	HexNAc(2)Hex(8),HexNAc(4)Hex(5)NeuAc(2)	6696	>sp|P01011|AACT_HUMAN Alpha-1-antichymotrypsin OS=Homo sapiens OX=9606 GN=SERPINA3 PE=1 SV=2
K.LTDTIC[+57.021]GVGN[+2344.950]MSAN[+1702.581]ASDQER..T	HexNAc(4)Hex(5)NeuAc(2),HexNAc(2)Hex(8)	6696	>sp|P01011|AACT_HUMAN Alpha-1-antichymotrypsin OS=Homo sapiens OX=9606 GN=SERPINA3 PE=1 SV=2
D.GINNYVC[+57.021]IC[+57.021]PPN[+3424.352]YTGELC[+57.021]DEVID..H	HexNAc(7)Hex(7)Fuc(1)NeuAc(2)	6719.14	>sp|Q86W92|LIPB1_HUMAN Liprin-beta-1 OS=Homo sapiens OX=9606 GN=PPFIBP1 PE=1 SV=2
D.GLTSLN[+3124.337]QSN[+1540.529]STLVALPE..G	HexNAc(5)Hex(6)Fuc(1)NeuAc(3),HexNAc(2)Hex(7)	6778.12	>sp|P01009|A1AT_HUMAN Alpha-1-antitrypsin OS=Homo sapiens OX=9606 GN=SERPINA1 PE=1 SV=3
D.IQATTMDGVN[+3797.380]LSTEVVYKK..G	HexNAc(10)Hex(10)Fuc(1)	6792.24	>sp|Q8WUJ3|CEMIP_HUMAN Cell migration-inducing and hyaluronan-binding protein OS=Homo sapiens OX=9606 GN=CEMIP PE=1 SV=2
R.HGIQYFNN[+3797.584]NTQHSSLFM[+15.995]LNE..V	HexNAc(6)Hex(7)NeuAc(4)	6806.19	>sp|P02763|A1AG1_HUMAN Alpha-1-acid glycoprotein 1 OS=Homo sapiens OX=9606 GN=ORM1 PE=1 SV=1
R.QDQC[+57.021]IYN[+2457.877]TTYLNVQREN[+1241.454]GTISR..Y	HexNAc(5)Hex(8)Fuc(1),HexNAc(3)Hex(3)Fuc(1)	6812.04	>sp|P01011|AACT_HUMAN Alpha-1-antichymotrypsin OS=Homo sapiens OX=9606 GN=SERPINA3 PE=1 SV=2
R.QQQHLFGSN[+3943.642]VTDC[+57.021]SGNFC[+57.021]LFR..S	HexNAc(6)Hex(7)Fuc(1)NeuAc(4)	6828.11	>sp|P01011|AACT_HUMAN Alpha-1-antichymotrypsin OS=Homo sapiens OX=9606 GN=SERPINA3 PE=1 SV=2
R.ETAYSN[+3124.337]ASLLIQN[+1565.560]VTR..E	HexNAc(5)Hex(6)Fuc(1)NeuAc(3),HexNAc(3)Hex(5)Fuc(1)	6839.17	>sp|P02790|HEMO_HUMAN Hemopexin OS=Homo sapiens OX=9606 GN=HPX PE=1 SV=2
K.LTDTIC[+57.021]GVGN[+2385.977]MSAN[+2311.819]ASD..Q	HexNAc(5)Hex(4)NeuAc(2),HexNAc(5)Hex(8)	6862.97	>sp|P02765|FETUA_HUMAN Alpha-2-HS-glycoprotein OS=Homo sapiens OX=9606 GN=AHSG PE=1 SV=2
D.LQATEAN[+3075.215]C[+57.021]TVLSVQQIGEVFEC[+57.021]TFTC[+57.021]GAD..C	HexNAc(6)Hex(7)NeuAc(2)	6903.28	>sp|P04217|A1BG_HUMAN Alpha-1B-glycoprotein OS=Homo sapiens OX=9606 GN=A1BG PE=1 SV=4
E.TAYSN[+1038.375]ASLLIQN[+3943.642]VTR..E	HexNAc(2)Hex(3)Fuc(1),HexNAc(6)Hex(7)Fuc(1)NeuAc(4)	6932.16	>sp|P19652|A1AG2_HUMAN Alpha-1-acid glycoprotein 2 OS=Homo sapiens OX=9606 GN=ORM2 PE=1 SV=2
E.IQATGN[+1095.397]TTTSTISRN[+3165.364]ITVHLVE..L	HexNAc(3)Hex(3),HexNAc(6)Hex(5)Fuc(1)NeuAc(3)	6986.35	>sp|P19652|A1AG2_HUMAN Alpha-1-acid glycoprotein 2 OS=Homo sapiens OX=9606 GN=ORM2 PE=1 SV=2
R.QQQHLFGSN[+5039.038]VTD..C	HexNAc(9)Hex(10)Fuc(1)NeuAc(4)	7011.2	>sp|Q8TCN5|ZN507_HUMAN Zinc finger protein 507 OS=Homo sapiens OX=9606 GN=ZNF507 PE=1 SV=2
D.QQQN[+2978.279]LTEQFLN[+2145.819]R..S	HexNAc(5)Hex(6)NeuAc(3),HexNAc(4)Hex(6)NeuAc(1)	7012.21	>sp|P19652|A1AG2_HUMAN Alpha-1-acid glycoprotein 2 OS=Homo sapiens OX=9606 GN=ORM2 PE=1 SV=2
D.QQQN[+3343.411]LTEQFLN[+1780.687]R..S	HexNAc(6)Hex(7)NeuAc(3),HexNAc(3)Hex(5)NeuAc(1)	7012.21	>sp|Q9Y493|ZAN_HUMAN Zonadhesin OS=Homo sapiens OX=9606 GN=ZAN PE=2 SV=5
R.QQQHLFGSN[+3067.115]VTDC[+57.021]SGNFC[+57.021]LFRSETKD..L	HexNAc(8)Hex(8)Fuc(1)	7110.35	>sp|Q00887|PSG9_HUMAN Pregnancy-specific beta-1-glycoprotein 9 OS=Homo sapiens OX=9606 GN=PSG9 PE=2 SV=2
K.NLFLN[+3692.549]HSEN[+1362.481]ATAK..D	HexNAc(7)Hex(7)Fuc(1)NeuAc(3),HexNAc(2)Hex(5)Fuc(1)	7112.28	>sp|Q9Y493|ZAN_HUMAN Zonadhesin OS=Homo sapiens OX=9606 GN=ZAN PE=2 SV=5
K.NLFLN[+2344.950]HSEN[+2710.083]ATAK..D	HexNAc(4)Hex(5)NeuAc(2),HexNAc(5)Hex(6)NeuAc(2)	7112.28	>sp|Q8TD90|MAGE2_HUMAN Melanoma-associated antigen E2 OS=Homo sapiens OX=9606 GN=MAGEE2 PE=2 SV=1
E.AALAVPN[+2385.977]ASHFFSWNN[+2024.793]YTFSD..W	HexNAc(5)Hex(4)NeuAc(2),HexNAc(5)Hex(4)NeuAc(1)	7139.19	>sp|Q7Z442|PK1L2_HUMAN Polycystic kidney disease protein 1-like 2 OS=Homo sapiens OX=9606 GN=PKD1L2 PE=1 SV=5
E.LHN[+3124.337]ISVADSAN[+1565.560]YSC[+57.021]VYVD..L	HexNAc(5)Hex(6)Fuc(1)NeuAc(3),HexNAc(3)Hex(5)Fuc(1)	7156.25	>sp|P02763|A1AG1_HUMAN Alpha-1-acid glycoprotein 1 OS=Homo sapiens OX=9606 GN=ORM1 PE=1 SV=1
E.LHN[+3797.584]ISVADSAN[+892.317]YSC[+57.021]VYVD..L	HexNAc(6)Hex(7)NeuAc(4),HexNAc(2)Hex(3)	7156.25	>sp|Q8WUJ3|CEMIP_HUMAN Cell migration-inducing and hyaluronan-binding protein OS=Homo sapiens OX=9606 GN=CEMIP PE=1 SV=2
K.NLFLN[+2551.978]HSEN[+2385.977]ATAKD..I	HexNAc(6)Hex(6)NeuAc(1),HexNAc(5)Hex(4)NeuAc(2)	7180.32	>sp|Q7Z442|PK1L2_HUMAN Polycystic kidney disease protein 1-like 2 OS=Homo sapiens OX=9606 GN=PKD1L2 PE=1 SV=5
R.GLTFQQN[+4219.733]ASSMC[+57.021]VPDQDTAIR..V	HexNAc(8)Hex(9)Fuc(1)NeuAc(3)	7227.41	>sp|Q7Z442|PK1L2_HUMAN Polycystic kidney disease protein 1-like 2 OS=Homo sapiens OX=9606 GN=PKD1L2 PE=1 SV=5
E.GLNFN[+4673.906]LTEIPEAQIHE..G	HexNAc(8)Hex(9)Fuc(1)NeuAc(4)	7237.51	>sp|P02787|TRFE_HUMAN Serotransferrin OS=Homo sapiens OX=9606 GN=TF PE=1 SV=3
K.GC[+57.021]VLLSYLN[+1946.687]ETVTVSASLESVRGN[+2129.824]R..S	HexNAc(4)Hex(7),HexNAc(4)Hex(5)Fuc(1)NeuAc(1)	7240.35	>sp|P02763|A1AG1_HUMAN Alpha-1-acid glycoprotein 1 OS=Homo sapiens OX=9606 GN=ORM1 PE=1 SV=1
K.NLFLN[+3943.642]HSEN[+1257.449]ATAK..D	HexNAc(6)Hex(7)Fuc(1)NeuAc(4),HexNAc(3)Hex(4)	7258.34	>sp|P02763|A1AG1_HUMAN Alpha-1-acid glycoprotein 1 OS=Homo sapiens OX=9606 GN=ORM1 PE=1 SV=1
K.EEN[+2539.930]ITANGIQGQVSIIDNAGATN[+1727.613]R..S	HexNAc(7)Hex(6)Fuc(1),HexNAc(3)Hex(6)Fuc(1)	7262.3	>sp|P21709|EPHA1_HUMAN Ephrin type-A receptor 1 OS=Homo sapiens OX=9606 GN=EPHA1 PE=1 SV=4
R.SWPAVGN[+3594.301]C[+57.021]SSALRWLGRYYC[+57.021]FQGNQFLR..F	HexNAc(9)Hex(10)Fuc(1)	7287.17	>sp|P02787|TRFE_HUMAN Serotransferrin OS=Homo sapiens OX=9606 GN=TF PE=1 SV=3
K.EEN[+2573.062]ITANGIQGQVSIIDNAGATN[+1780.687]R..S	HexNAc(6)Hex(3)Fuc(1)NeuAc(2),HexNAc(3)Hex(5)NeuAc(1)	7348.5	>sp|P04114|APOB_HUMAN Apolipoprotein B-100 OS=Homo sapiens OX=9606 GN=APOB PE=1 SV=2
K.NLFLN[+2008.798]HSEN[+3221.273]ATAKD..I	HexNAc(5)Hex(3)Fuc(1)NeuAc(1),HexNAc(6)Hex(7)Fuc(1)NeuAc(2)	7472.44	>sp|P02787|TRFE_HUMAN Serotransferrin OS=Homo sapiens OX=9606 GN=TF PE=1 SV=3
D.QQQN[+2978.279]LTEQFLN[+2621.984]R..S	HexNAc(5)Hex(6)NeuAc(3),HexNAc(9)Hex(4)Fuc(1)	7488.38	>sp|Q86V59|PNM8A_HUMAN Paraneoplastic antigen-like protein 8A OS=Homo sapiens OX=9606 GN=PNMA8A PE=1 SV=2
K.NLFLN[+2088.797]HSEN[+3346.247]ATAK..D	HexNAc(3)Hex(6)Fuc(1)NeuAc(1),HexNAc(6)Hex(10)Fuc(1)NeuAc(1)	7492.29	>sp|Q86V59|PNM8A_HUMAN Paraneoplastic antigen-like protein 8A OS=Homo sapiens OX=9606 GN=PNMA8A PE=1 SV=2
E.LQAN[+3448.243]VSAQEPGFAEVLPNLTVQEMDWLVLGE..L	HexNAc(9)Hex(10)	7495.64	>sp|P01009|A1AT_HUMAN Alpha-1-antitrypsin OS=Homo sapiens OX=9606 GN=SERPINA1 PE=1 SV=3
E.IQATN[+2344.950]ASGSPTSMLVVDAPQC[+57.021]PQAPINSQC[+57.021]VNTSQAVQDPNDLE..V	HexNAc(4)Hex(5)NeuAc(2)	7577.71	>sp|P01011|AACT_HUMAN Alpha-1-antichymotrypsin OS=Homo sapiens OX=9606 GN=SERPINA3 PE=1 SV=2
K.EEN[+2332.903]ITANGIQGQVSIIDNAGATN[+2291.877]R..S	HexNAc(5)Hex(5)Fuc(1)NeuAc(1),HexNAc(4)Hex(6)Fuc(1)NeuAc(1)	7619.53	>sp|P02749|APOH_HUMAN Beta-2-glycoprotein 1 OS=Homo sapiens OX=9606 GN=APOH PE=1 SV=3
K.NLFLN[+3797.584]HSEN[+1581.555]ATAKD..I	HexNAc(6)Hex(7)NeuAc(4),HexNAc(3)Hex(6)	7621.5	>sp|P02787|TRFE_HUMAN Serotransferrin OS=Homo sapiens OX=9606 GN=TF PE=1 SV=3
D.QQQN[+3984.668]LTEQFLN[+1764.692]R..S	HexNAc(7)Hex(6)Fuc(1)NeuAc(4),HexNAc(3)Hex(4)Fuc(1)NeuAc(1)	7637.47	>sp|P02787|TRFE_HUMAN Serotransferrin OS=Homo sapiens OX=9606 GN=TF PE=1 SV=3
E.ANYYSN[+3448.243]ATTDEHGLVQFSINTTNVM[+15.995]GTSLTVR..V	HexNAc(9)Hex(10)	7637.51	>sp|P02787|TRFE_HUMAN Serotransferrin OS=Homo sapiens OX=9606 GN=TF PE=1 SV=3
E.ANYYSNATTDEHGLVQFSIN[+3448.243]TTNVM[+15.995]GTSLTVR..V	HexNAc(9)Hex(10)	7637.51	>sp|Q8TD90|MAGE2_HUMAN Melanoma-associated antigen E2 OS=Homo sapiens OX=9606 GN=MAGEE2 PE=2 SV=1
D.GLTSLN[+2710.083]QSN[+2385.977]STLVALPEGRQE..L	HexNAc(5)Hex(6)NeuAc(2),HexNAc(5)Hex(4)NeuAc(2)	7749.63	>sp|P08069|IGF1R_HUMAN Insulin-like growth factor 1 receptor OS=Homo sapiens OX=9606 GN=IGF1R PE=1 SV=1
K.GC[+57.021]VLLSYLN[+5039.038]ETVTVSASLE..S	HexNAc(9)Hex(10)Fuc(1)NeuAc(4)	7762.68	>sp|P20742|PZP_HUMAN Pregnancy zone protein OS=Homo sapiens OX=9606 GN=PZP PE=1 SV=4
E.IQATN[+2336.851]ASGSPTSMLVVDAPQC[+57.021]PQAPINSQC[+57.021]VNTSQAVQDPNDLE..V	HexNAc(6)Hex(6)Fuc(1)	7798.78	>sp|P01023|A2MG_HUMAN Alpha-2-macroglobulin OS=Homo sapiens OX=9606 GN=A2M PE=1 SV=3
K.NLFLN[+3124.337]HSEN[+2657.009]ATAK..D	HexNAc(5)Hex(6)Fuc(1)NeuAc(3),HexNAc(5)Hex(7)Fuc(1)NeuAc(1)	7838.6	>sp|Q9H2X0|CHRD_HUMAN Chordin OS=Homo sapiens OX=9606 GN=CHRD PE=1 SV=2
K.NLFLN[+3797.584]HSEN[+1983.766]ATAK..D	HexNAc(6)Hex(7)NeuAc(4),HexNAc(4)Hex(5)NeuAc(1)	7838.6	>sp|Q00887|PSG9_HUMAN Pregnancy-specific beta-1-glycoprotein 9 OS=Homo sapiens OX=9606 GN=PSG9 PE=2 SV=2
K.NLFLN[+3586.405]HSEN[+2012.745]ATAKD..I	HexNAc(7)Hex(8)Fuc(1)NeuAc(2),HexNAc(6)Hex(4)Fuc(1)	7841.52	>sp|Q00889|PSG6_HUMAN Pregnancy-specific beta-1-glycoprotein 6 OS=Homo sapiens OX=9606 GN=PSG6 PE=2 SV=1
K.NLFLN[+1501.555]HSEN[+2717.978]ATAKDIAPTLTLYVGK..K	HexNAc(5)Hex(3),HexNAc(7)Hex(8)	7847.75	>sp|Q00887|PSG9_HUMAN Pregnancy-specific beta-1-glycoprotein 9 OS=Homo sapiens OX=9606 GN=PSG9 PE=2 SV=2
E.SLLKPLAN[+4673.906]VTLTC[+57.021]QAHLETPD..F	HexNAc(8)Hex(9)Fuc(1)NeuAc(4)	7892.9	>sp|Q00889|PSG6_HUMAN Pregnancy-specific beta-1-glycoprotein 6 OS=Homo sapiens OX=9606 GN=PSG6 PE=2 SV=1
E.LQAN[+2978.279]VSAQEPGFAEVLPN[+2008.798]LTVQE..M	HexNAc(5)Hex(6)NeuAc(3),HexNAc(5)Hex(3)Fuc(1)NeuAc(1)	7950.85	>sp|P02763|A1AG1_HUMAN Alpha-1-acid glycoprotein 1 OS=Homo sapiens OX=9606 GN=ORM1 PE=1 SV=1
D.GLNNLNYFAN[+1942.740]ITYDALYKNITVN[+2272.846]LTPE..L	HexNAc(3)Hex(6)NeuAc(1),HexNAc(8)Hex(4)	7972.75	>sp|Q00887|PSG9_HUMAN Pregnancy-specific beta-1-glycoprotein 9 OS=Homo sapiens OX=9606 GN=PSG9 PE=2 SV=2
E.C[+57.021]LPQHAMFGN[+892.317]DTITC[+57.021]TTHGN[+3797.584]WTK..L	HexNAc(2)Hex(3),HexNAc(6)Hex(7)NeuAc(4)	7978.61	>sp|Q9Y493|ZAN_HUMAN Zonadhesin OS=Homo sapiens OX=9606 GN=ZAN PE=2 SV=5
K.NLFLN[+3797.584]HSEN[+2129.824]ATAK..D	HexNAc(6)Hex(7)NeuAc(4),HexNAc(4)Hex(5)Fuc(1)NeuAc(1)	7984.66	>sp|P02763|A1AG1_HUMAN Alpha-1-acid glycoprotein 1 OS=Homo sapiens OX=9606 GN=ORM1 PE=1 SV=1
R.QQQHLFGSN[+4146.721]VTDC[+57.021]SGNFC[+57.021]LFRSETK..D	HexNAc(7)Hex(7)Fuc(1)NeuAc(4)	8004.84	>sp|P02763|A1AG1_HUMAN Alpha-1-acid glycoprotein 1 OS=Homo sapiens OX=9606 GN=ORM1 PE=1 SV=1
R.QDQC[+57.021]IYN[+2272.846]TTYLNVQREN[+1946.687]GTISRYVGGQE..H	HexNAc(8)Hex(4),HexNAc(4)Hex(7)	8035.6	>sp|Q7Z5N4|SDK1_HUMAN Protein sidekick-1 OS=Homo sapiens OX=9606 GN=SDK1 PE=2 SV=3
K.GC[+57.021]VLLSYLN[+2551.978]ETVTVSASLESVRGN[+1702.581]RSLFTD..L	HexNAc(6)Hex(6)NeuAc(1),HexNAc(2)Hex(8)	8051.74	>sp|P02763|A1AG1_HUMAN Alpha-1-acid glycoprotein 1 OS=Homo sapiens OX=9606 GN=ORM1 PE=1 SV=1
K.GC[+57.021]VLLSYLN[+2311.819]ETVTVSASLESVRGN[+1942.740]RSLFTD..L	HexNAc(5)Hex(8),HexNAc(3)Hex(6)NeuAc(1)	8051.74	>sp|P0DOX2|IGA2_HUMAN Immunoglobulin alpha-2 heavy chain OS=Homo sapiens OX=9606 PE=1 SV=2
K.NLFLN[+3984.668]HSEN[+2024.793]ATAK..D	HexNAc(7)Hex(6)Fuc(1)NeuAc(4),HexNAc(5)Hex(4)NeuAc(1)	8066.71	>sp|P02763|A1AG1_HUMAN Alpha-1-acid glycoprotein 1 OS=Homo sapiens OX=9606 GN=ORM1 PE=1 SV=1
K.NLFLN[+2710.083]HSEN[+3147.115]ATAKD..I	HexNAc(5)Hex(6)NeuAc(2),HexNAc(6)Hex(11)Fuc(1)	8099.56	>sp|Q9Y493|ZAN_HUMAN Zonadhesin OS=Homo sapiens OX=9606 GN=ZAN PE=2 SV=5
K.NLFLN[+3147.115]HSEN[+2710.083]ATAKD..I	HexNAc(6)Hex(11)Fuc(1),HexNAc(5)Hex(6)NeuAc(2)	8099.56	>sp|P06681|CO2_HUMAN Complement C2 OS=Homo sapiens OX=9606 GN=C2 PE=1 SV=2
K.NLFLN[+2714.031]HSEN[+3343.411]ATAK..D	HexNAc(6)Hex(7)NeuAc(1),HexNAc(6)Hex(7)NeuAc(3)	8114.69	>sp|Q9Y493|ZAN_HUMAN Zonadhesin OS=Homo sapiens OX=9606 GN=ZAN PE=2 SV=5
K.NLFLN[+3343.411]HSEN[+2714.031]ATAK..D	HexNAc(6)Hex(7)NeuAc(3),HexNAc(6)Hex(7)NeuAc(1)	8114.69	>sp|P02787|TRFE_HUMAN Serotransferrin OS=Homo sapiens OX=9606 GN=TF PE=1 SV=3
E.AALAVPN[+3147.115]ASHFFSWNN[+2295.824]YTFSD..W	HexNAc(6)Hex(11)Fuc(1),HexNAc(5)Hex(7)Fuc(1)	8171.36	>sp|P00738|HPT_HUMAN Haptoglobin OS=Homo sapiens OX=9606 GN=HP PE=1 SV=1
K.NLFLN[+3424.352]HSEN[+2535.983]ATAKD..I	HexNAc(7)Hex(7)Fuc(1)NeuAc(2),HexNAc(6)Hex(5)Fuc(1)NeuAc(1)	8202.7	>sp|Q86VB7|C163A_HUMAN Scavenger receptor cysteine-rich type 1 protein M130 OS=Homo sapiens OX=9606 GN=CD163 PE=1 SV=2
E.LQAN[+2860.088]VSAQEPGFAEVLPN[+2385.977]LTVQE..M	HexNAc(6)Hex(7)Fuc(1)NeuAc(1),HexNAc(5)Hex(4)NeuAc(2)	8209.84	>sp|P00738|HPT_HUMAN Haptoglobin OS=Homo sapiens OX=9606 GN=HP PE=1 SV=1
D.QQQN[+3448.243]LTEQFLN[+2876.083]R..S	HexNAc(9)Hex(10),HexNAc(6)Hex(8)NeuAc(1)	8212.44	>sp|P00738|HPT_HUMAN Haptoglobin OS=Homo sapiens OX=9606 GN=HP PE=1 SV=1
K.NLFLN[+3343.411]HSEN[+2759.005]ATAKD..I	HexNAc(6)Hex(7)NeuAc(3),HexNAc(8)Hex(7)	8344.78	>sp|Q2TBF2|WSCD2_HUMAN WSC domain-containing protein 2 OS=Homo sapiens OX=9606 GN=WSCD2 PE=2 SV=2
D.ANYYSN[+2393.873]ATTNEQGLAQFSIN[+2332.903]TTSISVNK..L	HexNAc(7)Hex(6),HexNAc(5)Hex(5)Fuc(1)NeuAc(1)	8361.75	>sp|Q8TD90|MAGE2_HUMAN Melanoma-associated antigen E2 OS=Homo sapiens OX=9606 GN=MAGEE2 PE=2 SV=1
D.ANYYSN[+2657.009]ATTNEQGLAQFSIN[+2069.767]TTSISVNK..L	HexNAc(5)Hex(7)Fuc(1)NeuAc(1),HexNAc(7)Hex(4)	8361.75	>sp|P06681|CO2_HUMAN Complement C2 OS=Homo sapiens OX=9606 GN=C2 PE=1 SV=2
K.VC[+57.021]QDC[+57.021]PLLAPLN[+1702.581]DTRVVHAAKAALAAFNAQNN[+1704.635]GSNFQLE..E	HexNAc(2)Hex(8),HexNAc(6)Hex(3)	8384	>sp|Q7Z442|PK1L2_HUMAN Polycystic kidney disease protein 1-like 2 OS=Homo sapiens OX=9606 GN=PKD1L2 PE=1 SV=5
K.NLFLN[+3943.642]HSEN[+2393.873]ATAK..D	HexNAc(6)Hex(7)Fuc(1)NeuAc(4),HexNAc(7)Hex(6)	8394.76	>sp|Q8TD90|MAGE2_HUMAN Melanoma-associated antigen E2 OS=Homo sapiens OX=9606 GN=MAGEE2 PE=2 SV=1
E.C[+57.021]LPQHAM[+15.995]FGN[+3079.163]DTITC[+57.021]TTHGN[+2332.903]WTK..L	HexNAc(7)Hex(8)NeuAc(1),HexNAc(5)Hex(5)Fuc(1)NeuAc(1)	8716.77	>sp|O94813|SLIT2_HUMAN Slit homolog 2 protein OS=Homo sapiens OX=9606 GN=SLIT2 PE=1 SV=1
R.DTAVFEC[+57.021]LPQHAMFGN[+1565.560]DTITC[+57.021]TTHGN[+3124.337]WTK..L	HexNAc(3)Hex(5)Fuc(1),HexNAc(5)Hex(6)Fuc(1)NeuAc(3)	8781.07	>sp|O94967|WDR47_HUMAN WD repeat-containing protein 47 OS=Homo sapiens OX=9606 GN=WDR47 PE=1 SV=1
K.VC[+57.021]QDC[+57.021]PLLAPLN[+1967.771]DTRVVHAAKAALAAFNAQNN[+2026.687]GSNFQLE..E	HexNAc(4)Hex(4)Fuc(1)NeuAc(1),HexNAc(2)Hex(10)	8971.24	>sp|Q9NYM4|GPR83_HUMAN Probable G-protein coupled receptor 83 OS=Homo sapiens OX=9606 GN=GPR83 PE=2 SV=2
K.VC[+57.021]QDC[+57.021]PLLAPLN[+2026.687]DTRVVHAAKAALAAFNAQNN[+2024.793]GSNFQLE..E	HexNAc(2)Hex(10),HexNAc(5)Hex(4)NeuAc(1)	9028.26	>sp|P01861|IGHG4_HUMAN Immunoglobulin heavy constant gamma 4 OS=Homo sapiens OX=9606 GN=IGHG4 PE=1 SV=1
R.AVNFN[+2174.798]GSAGTPVTFNENGDAPGRYDIFQYQITN[+2457.877]K..S	HexNAc(6)Hex(5)Fuc(1),HexNAc(5)Hex(8)Fuc(1)	9077.13	>sp|P02763|A1AG1_HUMAN Alpha-1-acid glycoprotein 1 OS=Homo sapiens OX=9606 GN=ORM1 PE=1 SV=1
D.QQQN[+3075.215]LTEQFLN[+4146.721]R..S	HexNAc(6)Hex(7)NeuAc(2),HexNAc(7)Hex(7)Fuc(1)NeuAc(4)	9110.05	>sp|P02787|TRFE_HUMAN Serotransferrin OS=Homo sapiens OX=9606 GN=TF PE=1 SV=3
E.ALFELHN[+1967.771]ISVADSAN[+2596.952]YSC[+57.021]VYVDLKPPFGGSAPSER..L	HexNAc(4)Hex(4)Fuc(1)NeuAc(1),HexNAc(8)Hex(6)	9184.35	>sp|P02763|A1AG1_HUMAN Alpha-1-acid glycoprotein 1 OS=Homo sapiens OX=9606 GN=ORM1 PE=1 SV=1
E.ALFELHN[+1942.740]ISVADSAN[+2621.984]YSC[+57.021]VYVDLKPPFGGSAPSER..L	HexNAc(3)Hex(6)NeuAc(1),HexNAc(9)Hex(4)Fuc(1)	9184.35	>sp|P06681|CO2_HUMAN Complement C2 OS=Homo sapiens OX=9606 GN=C2 PE=1 SV=2
K.VC[+57.021]QDC[+57.021]PLLAPLN[+1866.688]DTRVVHAAKAALAAFNAQNN[+2352.846]GSNFQLE..E	HexNAc(6)Hex(4),HexNAc(6)Hex(7)	9196.31	>sp|P06681|CO2_HUMAN Complement C2 OS=Homo sapiens OX=9606 GN=C2 PE=1 SV=2
R.VYKPSAGN[+2864.036]NSLYRDTAVFEC[+57.021]LPQHAMFGN[+2336.851]D..T	HexNAc(7)Hex(8)Fuc(1),HexNAc(6)Hex(6)Fuc(1)	9341.15	>sp|O75094|SLIT3_HUMAN Slit homolog 3 protein OS=Homo sapiens OX=9606 GN=SLIT3 PE=2 SV=3
K.MVSHHN[+3022.141]LTTGATLINEQWLLTTAKNLFLN[+2028.740]HSE..N	HexNAc(6)Hex(8)Fuc(1)NeuAc(1),HexNAc(6)Hex(5)	9353.34	>sp|Q8TCN5|ZN507_HUMAN Zinc finger protein 507 OS=Homo sapiens OX=9606 GN=ZNF507 PE=1 SV=2
R.AVNFN[+2876.083]GSAGTPVTFNENGDAPGRYDIFQYQITN[+2393.873]K..S	HexNAc(6)Hex(8)NeuAc(1),HexNAc(7)Hex(6)	9714.41	>sp|Q8WUJ3|CEMIP_HUMAN Cell migration-inducing and hyaluronan-binding protein OS=Homo sapiens OX=9606 GN=CEMIP PE=1 SV=2
E.FSSSGPVN[+4377.639]VSDKITFMC[+57.021]NDHYILKGSN[+2028.740]R..S	HexNAc(11)Hex(11)NeuAc(1),HexNAc(6)Hex(5)	10477.7	>sp|P01042|KNG1_HUMAN Kininogen-1 OS=Homo sapiens OX=9606 GN=KNG1 PE=1 SV=2
E.SHPN[+1702.581]ATFSAVGE..A	HexNAc(2)Hex(8)	3517.66	>sp|P02763|A1AG1_HUMAN Alpha-1-acid glycoprotein 1 OS=Homo sapiens OX=9606 GN=ORM1 PE=1 SV=1
R.QQQHLFGSN[+1768.640]VTD..C	HexNAc(4)Hex(5)Fuc(1)	3740.8	>sp|P02787|TRFE_HUMAN Serotransferrin OS=Homo sapiens OX=9606 GN=TF PE=1 SV=3
R.SWPAVGN[+2024.793]C[+57.021]SSALR..W	HexNAc(5)Hex(4)NeuAc(1)	3957.89	>sp|P11464|PSG1_HUMAN Pregnancy-specific beta-1-glycoprotein 1 OS=Homo sapiens OX=9606 GN=PSG1 PE=1 SV=1
E.GAIYPDN[+2475.926]TTD..F	HexNAc(9)Hex(4)	4211	>sp|P06681|CO2_HUMAN Complement C2 OS=Homo sapiens OX=9606 GN=C2 PE=1 SV=2
K.ALPQPQN[+1983.766]VTSLLGC[+57.021]TH..-	HexNAc(4)Hex(5)NeuAc(1)	4248.07	>sp|Q86W47|KCMB4_HUMAN Calcium-activated potassium channel subunit beta-4 OS=Homo sapiens OX=9606 GN=KCNMB4 PE=1 SV=2
K.MVSHHN[+1983.766]LTTGATLINE..Q	HexNAc(4)Hex(5)NeuAc(1)	4320.14	>sp|P11464|PSG1_HUMAN Pregnancy-specific beta-1-glycoprotein 1 OS=Homo sapiens OX=9606 GN=PSG1 PE=1 SV=1
K.M[+15.995]VSHHN[+2110.793]LTTGATLINE..Q	HexNAc(8)Hex(3)	4463.16	>sp|Q7Z442|PK1L2_HUMAN Polycystic kidney disease protein 1-like 2 OS=Homo sapiens OX=9606 GN=PKD1L2 PE=1 SV=5
R.GLTFQQN[+1942.740]ASSMC[+57.021]VPDQD..T	HexNAc(3)Hex(6)NeuAc(1)	4509.15	>sp|P02787|TRFE_HUMAN Serotransferrin OS=Homo sapiens OX=9606 GN=TF PE=1 SV=3
K.ALPQPQN[+2307.872]VTSLLGC[+57.021]TH..-	HexNAc(4)Hex(7)NeuAc(1)	4572.18	>sp|O94967|WDR47_HUMAN WD repeat-containing protein 47 OS=Homo sapiens OX=9606 GN=WDR47 PE=1 SV=1
K.ALPQPQN[+2344.950]VTSLLGC[+57.021]TH..-	HexNAc(4)Hex(5)NeuAc(2)	4609.26	>sp|O94967|WDR47_HUMAN WD repeat-containing protein 47 OS=Homo sapiens OX=9606 GN=WDR47 PE=1 SV=1
K.ALPQPQN[+2344.950]VTSLLGC[+57.021]TH..-	HexNAc(4)Hex(5)NeuAc(2)	4609.26	>sp|P02787|TRFE_HUMAN Serotransferrin OS=Homo sapiens OX=9606 GN=TF PE=1 SV=3
E.ATFPVHQPGN[+2211.877]YSC[+57.021]SYR..T	HexNAc(6)Hex(3)Fuc(1)NeuAc(1)	4624.15	>sp|P00738|HPT_HUMAN Haptoglobin OS=Homo sapiens OX=9606 GN=HP PE=1 SV=1
K.MVSHHN[+2344.950]LTTGATLINE..Q	HexNAc(4)Hex(5)NeuAc(2)	4681.33	>sp|P00738|HPT_HUMAN Haptoglobin OS=Homo sapiens OX=9606 GN=HP PE=1 SV=1
K.MVSHHN[+2344.950]LTTGATLINE..Q	HexNAc(4)Hex(5)NeuAc(2)	4681.33	>sp|Q9NYM4|GPR83_HUMAN Probable G-protein coupled receptor 83 OS=Homo sapiens OX=9606 GN=GPR83 PE=2 SV=2
R.SWPAVGN[+2759.005]C[+57.021]SSALR..W	HexNAc(8)Hex(7)	4692.1	>sp|P04217|A1BG_HUMAN Alpha-1B-glycoprotein OS=Homo sapiens OX=9606 GN=A1BG PE=1 SV=4
K.ALPQPQN[+2491.008]VTSLLGC[+57.021]TH..-	HexNAc(4)Hex(5)Fuc(1)NeuAc(2)	4755.32	>sp|P04217|A1BG_HUMAN Alpha-1B-glycoprotein OS=Homo sapiens OX=9606 GN=A1BG PE=1 SV=4
R.GGSSGWSGGLAQN[+2186.845]RSTITYR..S	HexNAc(5)Hex(5)NeuAc(1)	4770.27	>sp|P00738|HPT_HUMAN Haptoglobin OS=Homo sapiens OX=9606 GN=HP PE=1 SV=1
E.ATFPVHQPGN[+1298.476]YSC[+57.021]SYRTDGEGALSE..P	HexNAc(4)Hex(3)	4780.38	>sp|P0DOX6|IGM_HUMAN Immunoglobulin mu heavy chain OS=Homo sapiens OX=9606 PE=1 SV=2
K.AALAAAQYKSSN[+2188.740]ASETE..P	HexNAc(2)Hex(11)	4798.33	>sp|P01009|A1AT_HUMAN Alpha-1-antitrypsin OS=Homo sapiens OX=9606 GN=SERPINA1 PE=1 SV=3
E.ATFPVHQPGN[+2434.899]YSC[+57.021]SYR..T	HexNAc(8)Hex(5)	4847.18	>sp|P01023|A2MG_HUMAN Alpha-2-macroglobulin OS=Homo sapiens OX=9606 GN=A2M PE=1 SV=3
E.ATFPVHQPGN[+2149.767]YSC[+57.021]SYRTD..G	HexNAc(5)Hex(7)	4848.21	>sp|P00738|HPT_HUMAN Haptoglobin OS=Homo sapiens OX=9606 GN=HP PE=1 SV=1
K.MVSHHN[+2573.062]LTTGATLINE..Q	HexNAc(6)Hex(3)Fuc(1)NeuAc(2)	4909.44	>sp|Q9NZW4|DSPP_HUMAN Dentin sialophosphoprotein OS=Homo sapiens OX=9606 GN=DSPP PE=1 SV=2
K.MVSHHN[+2573.062]LTTGATLINE..Q	HexNAc(6)Hex(3)Fuc(1)NeuAc(2)	4909.44	>sp|P02790|HEMO_HUMAN Hemopexin OS=Homo sapiens OX=9606 GN=HPX PE=1 SV=2
R.SWPAVGN[+2475.926]C[+57.021]SSALRWLGR..Y	HexNAc(9)Hex(4)	4921.31	>sp|Q9NZW4|DSPP_HUMAN Dentin sialophosphoprotein OS=Homo sapiens OX=9606 GN=DSPP PE=1 SV=2
K.ALPQPQN[+2710.083]VTSLLGC[+57.021]TH..-	HexNAc(5)Hex(6)NeuAc(2)	4974.39	>sp|O94967|WDR47_HUMAN WD repeat-containing protein 47 OS=Homo sapiens OX=9606 GN=WDR47 PE=1 SV=1
R.AQLLQGLGFN[+2555.925]LTERSE..T	HexNAc(7)Hex(7)	5000.46	>sp|P00738|HPT_HUMAN Haptoglobin OS=Homo sapiens OX=9606 GN=HP PE=1 SV=1
K.MVSHHN[+2710.083]LTTGATLINE..Q	HexNAc(5)Hex(6)NeuAc(2)	5046.46	>sp|Q9H2X0|CHRD_HUMAN Chordin OS=Homo sapiens OX=9606 GN=CHRD PE=1 SV=2
K.IQATNTWLFLSSC[+57.021]NGN[+1850.693]ETSLWD..C	HexNAc(6)Hex(3)Fuc(1)	5076.46	>sp|Q8TD90|MAGE2_HUMAN Melanoma-associated antigen E2 OS=Homo sapiens OX=9606 GN=MAGEE2 PE=2 SV=1
R.QQQHLFGSN[+1983.766]VTDC[+57.021]SGNFC[+57.021]LFR..S	HexNAc(4)Hex(5)NeuAc(1)	5097.41	>sp|Q9NZW4|DSPP_HUMAN Dentin sialophosphoprotein OS=Homo sapiens OX=9606 GN=DSPP PE=1 SV=2
K.IQATN[+3022.141]VSEAEC[+57.021]D..M	HexNAc(6)Hex(8)Fuc(1)NeuAc(1)	5097.4	>sp|P00738|HPT_HUMAN Haptoglobin OS=Homo sapiens OX=9606 GN=HP PE=1 SV=1
R.LAGKPTHIN[+2088.797]VSVVM[+15.995]AEADGTC[+57.021]..Y	HexNAc(3)Hex(6)Fuc(1)NeuAc(1)	5172.63	>sp|O94967|WDR47_HUMAN WD repeat-containing protein 47 OS=Homo sapiens OX=9606 GN=WDR47 PE=1 SV=1
R.LAGKPTHVN[+2694.088]VSVVMAE..V	HexNAc(5)Hex(5)Fuc(1)NeuAc(2)	5173.66	>sp|P01023|A2MG_HUMAN Alpha-2-macroglobulin OS=Homo sapiens OX=9606 GN=A2M PE=1 SV=3
R.LAGKPTHVN[+2698.035]VSVVMAE..V	HexNAc(6)Hex(6)Fuc(1)NeuAc(1)	5177.6	>sp|P01023|A2MG_HUMAN Alpha-2-macroglobulin OS=Homo sapiens OX=9606 GN=A2M PE=1 SV=3
K.AALAAFNAQNN[+2186.845]GSNFQLEEISR..A	HexNAc(5)Hex(5)NeuAc(1)	5220.6	>sp|Q8TCN5|ZN507_HUMAN Zinc finger protein 507 OS=Homo sapiens OX=9606 GN=ZNF507 PE=1 SV=2
K.AALAAFNAQNN[+2190.793]GSNFQLEEISR..A	HexNAc(6)Hex(6)	5224.55	>sp|P01023|A2MG_HUMAN Alpha-2-macroglobulin OS=Homo sapiens OX=9606 GN=A2M PE=1 SV=3
R.QQQHLFGSN[+1825.661]VTDC[+57.021]SGNFC[+57.021]LFRSE..T	HexNAc(5)Hex(5)	5225.47	>sp|Q8TD90|MAGE2_HUMAN Melanoma-associated antigen E2 OS=Homo sapiens OX=9606 GN=MAGEE2 PE=2 SV=1
E.ATFPVHQPGN[+2555.925]YSC[+57.021]SYRTD..G	HexNAc(7)Hex(7)	5254.37	>sp|P00738|HPT_HUMAN Haptoglobin OS=Homo sapiens OX=9606 GN=HP PE=1 SV=1
R.GLTFQQN[+2256.851]ASSMC[+57.021]VPDQDTAIR..V	HexNAc(8)Hex(3)Fuc(1)	5264.53	>sp|P00738|HPT_HUMAN Haptoglobin OS=Homo sapiens OX=9606 GN=HP PE=1 SV=1
R.HGIQYFNN[+2307.872]NTQHSSLFMLNE..V	HexNAc(4)Hex(7)NeuAc(1)	5300.48	>sp|P00738|HPT_HUMAN Haptoglobin OS=Homo sapiens OX=9606 GN=HP PE=1 SV=1
R.QQQHLFGSN[+2186.845]VTDC[+57.021]SGNFC[+57.021]LFR..S	HexNAc(5)Hex(5)NeuAc(1)	5300.49	>sp|P00738|HPT_HUMAN Haptoglobin OS=Homo sapiens OX=9606 GN=HP PE=1 SV=1
E.IQATFFYFTPN[+2800.031]KTE..D	HexNAc(9)Hex(6)	5334.56	>sp|P04217|A1BG_HUMAN Alpha-1B-glycoprotein OS=Homo sapiens OX=9606 GN=A1BG PE=1 SV=4
K.ALPQPQN[+3075.215]VTSLLGC[+57.021]TH..-	HexNAc(6)Hex(7)NeuAc(2)	5339.52	>sp|Q9H2X0|CHRD_HUMAN Chordin OS=Homo sapiens OX=9606 GN=CHRD PE=1 SV=2
R.AQLLQGLGFN[+2619.930]LTERSETE..I	HexNAc(5)Hex(9)Fuc(1)	5364.64	>sp|O43286|B4GT5_HUMAN Beta-1,4-galactosyltransferase 5 OS=Homo sapiens OX=9606 GN=B4GALT5 PE=1 SV=1
R.QQQHLFGSN[+1967.771]VTDC[+57.021]SGNFC[+57.021]LFRSE..T	HexNAc(4)Hex(4)Fuc(1)NeuAc(1)	5367.58	>sp|P02749|APOH_HUMAN Beta-2-glycoprotein 1 OS=Homo sapiens OX=9606 GN=APOH PE=1 SV=3
E.IQATFFYFTPN[+2657.009]KTED..T	HexNAc(5)Hex(7)Fuc(1)NeuAc(1)	5376.65	>sp|P00738|HPT_HUMAN Haptoglobin OS=Homo sapiens OX=9606 GN=HP PE=1 SV=1
K.AALAAFNAQNN[+2348.898]GSNFQLEEISR..A	HexNAc(5)Hex(6)NeuAc(1)	5382.66	>sp|P02787|TRFE_HUMAN Serotransferrin OS=Homo sapiens OX=9606 GN=TF PE=1 SV=3
D.GINN[+2856.141]YTC[+57.021]LC[+57.021]PPEYTGE..L	HexNAc(5)Hex(6)Fuc(1)NeuAc(2)	5412.53	>sp|P02763|A1AG1_HUMAN Alpha-1-acid glycoprotein 1 OS=Homo sapiens OX=9606 GN=ORM1 PE=1 SV=1
R.QQQHLFGSN[+2053.772]VTDC[+57.021]SGNFC[+57.021]LFRSE..T	HexNAc(7)Hex(3)Fuc(1)	5453.58	>sp|P01023|A2MG_HUMAN Alpha-2-macroglobulin OS=Homo sapiens OX=9606 GN=A2M PE=1 SV=3
R.QQQHLFGSN[+2344.950]VTDC[+57.021]SGNFC[+57.021]LFR..S	HexNAc(4)Hex(5)NeuAc(2)	5458.59	>sp|P01023|A2MG_HUMAN Alpha-2-macroglobulin OS=Homo sapiens OX=9606 GN=A2M PE=1 SV=3
R.QQQHLFGSN[+2344.950]VTDC[+57.021]SGNFC[+57.021]LFR..S	HexNAc(4)Hex(5)NeuAc(2)	5458.59	>sp|P00738|HPT_HUMAN Haptoglobin OS=Homo sapiens OX=9606 GN=HP PE=1 SV=1
D.SAN[+2272.846]YSC[+57.021]VYVDLKPPFGGSAPSE..R	HexNAc(8)Hex(4)	5515.7	>sp|P00738|HPT_HUMAN Haptoglobin OS=Homo sapiens OX=9606 GN=HP PE=1 SV=1
K.AALAAAQYKSSN[+2913.162]ASETE..P	HexNAc(6)Hex(6)NeuAc(2)	5522.75	>sp|P00738|HPT_HUMAN Haptoglobin OS=Homo sapiens OX=9606 GN=HP PE=1 SV=1
E.SLLKPLAN[+2311.819]VTLTC[+57.021]QAHLETPD..F	HexNAc(5)Hex(8)	5530.81	>sp|P00738|HPT_HUMAN Haptoglobin OS=Homo sapiens OX=9606 GN=HP PE=1 SV=1
K.AALAAFNAQNN[+2555.925]GSNFQLEEISR..A	HexNAc(7)Hex(7)	5589.68	>sp|P00738|HPT_HUMAN Haptoglobin OS=Homo sapiens OX=9606 GN=HP PE=1 SV=1
R.QQQHLFGSN[+2491.008]VTDC[+57.021]SGNFC[+57.021]LFR..S	HexNAc(4)Hex(5)Fuc(1)NeuAc(2)	5604.65	>sp|Q9NYM4|GPR83_HUMAN Probable G-protein coupled receptor 83 OS=Homo sapiens OX=9606 GN=GPR83 PE=2 SV=2
R.QQQHLFGSN[+2491.008]VTDC[+57.021]SGNFC[+57.021]LFR..S	HexNAc(4)Hex(5)Fuc(1)NeuAc(2)	5604.65	>sp|P00738|HPT_HUMAN Haptoglobin OS=Homo sapiens OX=9606 GN=HP PE=1 SV=1
R.QQQHLFGSN[+2494.956]VTDC[+57.021]SGNFC[+57.021]LFR..S	HexNAc(5)Hex(6)Fuc(1)NeuAc(1)	5608.6	>sp|Q9H2X0|CHRD_HUMAN Chordin OS=Homo sapiens OX=9606 GN=CHRD PE=1 SV=2
E.IQATFFYFTPN[+3022.141]KTED..T	HexNAc(6)Hex(8)Fuc(1)NeuAc(1)	5741.79	>sp|O94967|WDR47_HUMAN WD repeat-containing protein 47 OS=Homo sapiens OX=9606 GN=WDR47 PE=1 SV=1
R.QDQC[+57.021]IYN[+3229.168]TTYLNVQR..E	HexNAc(8)Hex(9)Fuc(1)	5743.58	>sp|P00738|HPT_HUMAN Haptoglobin OS=Homo sapiens OX=9606 GN=HP PE=1 SV=1
R.IQATSLSGN[+2457.877]GSWTDPVFFYVQAK..T	HexNAc(5)Hex(8)Fuc(1)	5801.81	>sp|P20742|PZP_HUMAN Pregnancy zone protein OS=Homo sapiens OX=9606 GN=PZP PE=1 SV=4
E.GLNMN[+3854.601]LSSNSAK..K	HexNAc(7)Hex(8)Fuc(1)NeuAc(3)	5847.8	>sp|P20742|PZP_HUMAN Pregnancy zone protein OS=Homo sapiens OX=9606 GN=PZP PE=1 SV=4
K.YTGN[+2860.088]ASALFILPDQDKM[+15.995]E..E	HexNAc(6)Hex(7)Fuc(1)NeuAc(1)	5856.91	>sp|P02765|FETUA_HUMAN Alpha-2-HS-glycoprotein OS=Homo sapiens OX=9606 GN=AHSG PE=1 SV=2
R.QQQHLFGSN[+2555.925]VTDC[+57.021]SGNFC[+57.021]LFRSE..T	HexNAc(7)Hex(7)	5955.73	>sp|P00738|HPT_HUMAN Haptoglobin OS=Homo sapiens OX=9606 GN=HP PE=1 SV=1
R.QQQHLFGSN[+2555.925]VTDC[+57.021]SGNFC[+57.021]LFRSE..T	HexNAc(7)Hex(7)	5955.73	>sp|P02749|APOH_HUMAN Beta-2-glycoprotein 1 OS=Homo sapiens OX=9606 GN=APOH PE=1 SV=3
R.QQQHLFGSN[+3984.668]VTD..C	HexNAc(7)Hex(6)Fuc(1)NeuAc(4)	5956.83	>sp|P02749|APOH_HUMAN Beta-2-glycoprotein 1 OS=Homo sapiens OX=9606 GN=APOH PE=1 SV=3
R.QQQHLFGSN[+2698.035]VTDC[+57.021]SGNFC[+57.021]LFRSE..T	HexNAc(6)Hex(6)Fuc(1)NeuAc(1)	6097.84	>sp|P02765|FETUA_HUMAN Alpha-2-HS-glycoprotein OS=Homo sapiens OX=9606 GN=AHSG PE=1 SV=2
R.QQQHLFGSN[+2701.983]VTDC[+57.021]SGNFC[+57.021]LFRSE..T	HexNAc(7)Hex(7)Fuc(1)	6101.79	>sp|P02765|FETUA_HUMAN Alpha-2-HS-glycoprotein OS=Homo sapiens OX=9606 GN=AHSG PE=1 SV=2
R.QQQHLFGSN[+2701.983]VTDC[+57.021]SGNFC[+57.021]LFRSE..T	HexNAc(7)Hex(7)Fuc(1)	6101.79	>sp|O00222|GRM8_HUMAN Metabotropic glutamate receptor 8 OS=Homo sapiens OX=9606 GN=GRM8 PE=1 SV=2
E.IQATFFYFTPN[+3448.243]KTED..T	HexNAc(9)Hex(10)	6167.89	>sp|O94967|WDR47_HUMAN WD repeat-containing protein 47 OS=Homo sapiens OX=9606 GN=WDR47 PE=1 SV=1
D.LQATEAN[+3545.378]C[+57.021]TVLSVQQIGE..V	HexNAc(6)Hex(9)Fuc(1)NeuAc(2)	6174.95	>sp|P04217|A1BG_HUMAN Alpha-1B-glycoprotein OS=Homo sapiens OX=9606 GN=A1BG PE=1 SV=4
R.QQQHLFGSN[+4219.733]VTD..C	HexNAc(8)Hex(9)Fuc(1)NeuAc(3)	6191.89	>sp|P04217|A1BG_HUMAN Alpha-1B-glycoprotein OS=Homo sapiens OX=9606 GN=A1BG PE=1 SV=4
K.YTGN[+3022.141]ASALFILPDQDKM[+15.995]EE..V	HexNAc(6)Hex(8)Fuc(1)NeuAc(1)	6218.09	>sp|P02765|FETUA_HUMAN Alpha-2-HS-glycoprotein OS=Homo sapiens OX=9606 GN=AHSG PE=1 SV=2
K.YTGN[+3221.273]ASALFILPDQDKM[+15.995]E..E	HexNAc(6)Hex(7)Fuc(1)NeuAc(2)	6218.09	>sp|P02749|APOH_HUMAN Beta-2-glycoprotein 1 OS=Homo sapiens OX=9606 GN=APOH PE=1 SV=3
K.YTGN[+3586.405]ASALFILPDQDK..M	HexNAc(7)Hex(8)Fuc(1)NeuAc(2)	6237.06	>sp|P00738|HPT_HUMAN Haptoglobin OS=Homo sapiens OX=9606 GN=HP PE=1 SV=1
R.QQQHLFGSN[+2539.930]VTDC[+57.021]SGNFC[+57.021]LFRSETK..D	HexNAc(7)Hex(6)Fuc(1)	6398.05	>sp|O00222|GRM8_HUMAN Metabotropic glutamate receptor 8 OS=Homo sapiens OX=9606 GN=GRM8 PE=1 SV=2
R.QQQHLFGSN[+2539.930]VTDC[+57.021]SGNFC[+57.021]LFRSETK..D	HexNAc(7)Hex(6)Fuc(1)	6398.05	>sp|P20851|C4BPB_HUMAN C4b-binding protein beta chain OS=Homo sapiens OX=9606 GN=C4BPB PE=1 SV=1

## Sheet: Table S6
Table S6 clinical information of human serum
Cohort1	Total
Number of patients	90
Age
Mean, years (STD)	53.16 (14.76)
range	9-82
Stage
healthy controls	23 (25.56%)
HBV	24 (26.67%)
CIR	22 (24.44%)
HCC	21 (23.33%)
Cohort2	Total
Number of patients	45
Age
Mean, years (STD)	47.24 (15.41)
range	9-77
Stage
healthy controls	11 (24.44%)
HBV	12 (26.67%)
CIR	11 (24.44%)
HCC	11 (24.44%)

## Sheet: Table S7
Table S7 The identified intact N-glycosylation from 90 IgG from human serum
Peptide	Protein	Glycan	[M+H]+
EEQFNSTFR	IgG2	HexNAc(5)Hex(5)Fuc(1)	3568.68
EEQFNSTFR	IgG2	HexNAc(4)Hex(4)Fuc(1)	3203.55
EEQFNSTFR	IgG2	HexNAc(4)Hex(3)Fuc(1)	3041.49
EEQYNSTYR	IgG1	HexNAc(4)Hex(5)Fuc(1)	3397.59
EEQYNSTYR	IgG1	HexNAc(4)Hex(3)Fuc(1)	3073.48
EEQYNSTYR	IgG1	HexNAc(3)Hex(4)Fuc(1)	3032.46
EEQFNSTFR	IgG2	HexNAc(4)Hex(5)Fuc(2)	3511.66
EEQFNSTFR	IgG2	HexNAc(5)Hex(4)Fuc(1)NeuAc(1)	3767.81
EEQYNSTYR	IgG1	HexNAc(4)Hex(4)Fuc(1)	3235.53
EEQFNSTFR	IgG2	HexNAc(4)Hex(6)Fuc(1)	3527.65
EEQYNSTYR	IgG1	HexNAc(5)Hex(4)	3292.56
EEQYNSTFR	IgG3	HexNAc(4)Hex(5)Fuc(1)	3381.59
EEQYNSTYR	IgG1	HexNAc(5)Hex(3)	3130.5
EEQYNSTYR	IgG1	HexNAc(5)Hex(3)Fuc(1)	3276.56
EEQFNSTFR	IgG2	HexNAc(4)Hex(4)	3057.49
EEQYNSTYR	IgG1	HexNAc(4)Hex(4)Fuc(1)NeuAc(1)	3596.72
EEQYNSTYR	IgG1	HexNAc(3)Hex(3)Fuc(1)	2870.4
EEQYNSTYR	IgG1	HexNAc(5)Hex(5)	3454.61
EEQFNSTFR	IgG2	HexNAc(5)Hex(3)Fuc(1)	3244.57
EEQYNSTFR	IgG3	HexNAc(4)Hex(3)Fuc(1)	3057.49
EEQFNSTFR	IgG2	HexNAc(4)Hex(4)Fuc(1)NeuAc(1)	3564.73
EEQYNSTFR	IgG3	HexNAc(4)Hex(4)Fuc(1)NeuAc(1)	3580.72
EEQYNSTYR	IgG1	HexNAc(5)Hex(4)Fuc(1)	3438.61
EEQFNSTYR	IgG4	HexNAc(4)Hex(4)Fuc(1)NeuAc(1)	3580.72
EEQYNSTYR	IgG1	HexNAc(4)Hex(5)Fuc(2)	3543.65
EEQFNSTFR	IgG2	HexNAc(5)Hex(5)Fuc(2)	3714.74
EEQFNSTFR	IgG2	HexNAc(3)Hex(4)Fuc(1)NeuAc(1)	3361.65
EEQYNSTYR	IgG1	HexNAc(6)Hex(3)	3333.58
EEQFNSTYR	IgG4	HexNAc(5)Hex(4)	3276.56
EEQYNSTFR	IgG3	HexNAc(4)Hex(5)Fuc(1)NeuAc(1)	3742.78
EEQYNSTYR	IgG1	HexNAc(3)Hex(6)	3210.5
EEQYNSTYR	IgG1	HexNAc(5)Hex(5)Fuc(1)NeuAc(1)	3961.85
EEQYNSTYR	IgG1	HexNAc(4)Hex(6)Fuc(1)	3559.64
EEQFNSTYR	IgG4	HexNAc(5)Hex(5)Fuc(1)	3584.67
EEQYNSTYR	IgG1	HexNAc(5)Hex(5)Fuc(1)	3600.67
EEQYNSTYR	IgG1	HexNAc(4)Hex(5)	3251.53
EEQYNSTYR	IgG1	HexNAc(5)Hex(4)NeuAc(1)	3653.74
EEQYNSTFR	IgG3	HexNAc(4)Hex(5)NeuAc(1)	3596.72
EEQYNSTYR	IgG1	HexNAc(5)Hex(5)Fuc(2)	3746.73
EEQFNSTYR	IgG4	HexNAc(4)Hex(3)Fuc(1)	3057.49
EEQYNSTYR	IgG1	HexNAc(4)Hex(4)	3089.48
EEQYNSTYR	IgG1	HexNAc(4)Hex(3)	2927.42
EEQFNSTFR	IgG2	HexNAc(4)Hex(3)Fuc(3)	3333.61
EEQYNSTFR	IgG3	HexNAc(4)Hex(4)NeuAc(2)	3795.85
EEQYNSTYR	IgG1	HexNAc(5)Hex(4)Fuc(1)NeuAc(1)	3799.8
EEQFNSTYR	IgG4	HexNAc(4)Hex(5)NeuAc(1)	3596.72
EEQYNSTYR	IgG1	HexNAc(5)Hex(4)Fuc(2)	3584.67
EEQYNSTYR	IgG1	HexNAc(4)Hex(5)Fuc(3)	3689.7
EEQYNSTFR	IgG3	HexNAc(6)Hex(3)Fuc(1)	3463.65
EEQYNSTYR	IgG1	HexNAc(6)Hex(3)Fuc(1)NeuAc(1)	3840.83
EEQFNSTFR	IgG2	HexNAc(6)Hex(4)NeuAc(1)	3824.83
EEQYNSTYR	IgG1	HexNAc(4)Hex(3)Fuc(2)	3219.54
EEQYNSTFR	IgG3	HexNAc(4)Hex(7)	3559.64
EEQYNSTYR	IgG1	HexNAc(4)Hex(6)	3413.58
EEQFNSTYR	IgG4	HexNAc(4)Hex(3)Fuc(3)	3349.6
EEQFNSTYR	IgG4	HexNAc(4)Hex(5)Fuc(1)NeuAc(1)	3742.78
EEQFNSTYR	IgG4	HexNAc(2)Hex(10)	3639.64
EEQFNSTYR	IgG4	HexNAc(5)Hex(5)	3438.61
EEQFNSTFR	IgG2	HexNAc(4)Hex(5)Fuc(1)	3365.6
EEQFNSTFR	IgG2	HexNAc(5)Hex(5)Fuc(1)NeuAc(1)	3929.86
EEQYNSTFR	IgG3	HexNAc(5)Hex(4)	3276.56
EEQFNSTFR	IgG2	HexNAc(5)Hex(5)	3422.62
EEQFNSTFR	IgG2	HexNAc(5)Hex(6)	3584.67
EEQFNSTFR	IgG2	HexNAc(4)Hex(5)	3219.54
EEQYNSTFR	IgG3	HexNAc(4)Hex(4)	3073.48
EEQYNSTYR	IgG1	HexNAc(7)Hex(12)Fuc(1)NeuAc(4)	6585.93
EEQYNSTYR	IgG1	HexNAc(5)Hex(5)NeuAc(1)	3815.79
EEQFNSTFR	IgG2	HexNAc(4)Hex(5)Fuc(1)NeuAc(2)	4087.97
EEQYNSTYR	IgG1	HexNAc(4)Hex(5)Fuc(1)NeuAc(1)	3758.77
EEQYNSTYR	IgG1	HexNAc(4)Hex(5)NeuAc(1)	3612.71
EEQYNSTFR	IgG3	HexNAc(4)Hex(5)	3235.53
EEQFNSTFR	IgG2	HexNAc(3)Hex(5)Fuc(1)	3162.52
EEQYNSTFR	IgG3	HexNAc(3)Hex(4)Fuc(1)	3016.46
EEQFNSTFR	IgG2	HexNAc(4)Hex(6)	3381.59
EEQFNSTFR	IgG2	HexNAc(5)Hex(4)	3260.57
EEQYNSTYR	IgG1	HexNAc(6)Hex(3)Fuc(1)	3479.64
EEQFNSTYR	IgG4	HexNAc(5)Hex(3)Fuc(1)	3260.57
EEQYNSTFR	IgG3	HexNAc(5)Hex(3)Fuc(1)	3260.57
EEQFNSTFR	IgG2	HexNAc(4)Hex(5)Fuc(1)NeuAc(1)	3726.78
EEQFNSTFR	IgG2	HexNAc(2)Hex(6)	2975.43
EEQFNSTYR	IgG4	HexNAc(3)Hex(5)NeuAc(1)	3393.64
EEQFNSTYR	IgG4	HexNAc(3)Hex(5)NeuAc(2)	3754.82
EEQFNSTYR	IgG4	HexNAc(4)Hex(3)Fuc(1)NeuAc(1)	3418.67
EEQYNSTFR	IgG3	HexNAc(4)Hex(4)Fuc(1)	3219.54
EEQYNSTYR	IgG1	HexNAc(3)Hex(6)Fuc(1)NeuAc(1)	3717.75
EEQYNSTYR	IgG1	HexNAc(3)Hex(5)Fuc(1)	3194.51
EEQFNSTYR	IgG4	HexNAc(4)Hex(4)Fuc(1)	3219.54
EEQFNSTFR	IgG2	HexNAc(3)Hex(5)Fuc(1)NeuAc(1)	3523.7
EEQYNSTYR	IgG1	HexNAc(3)Hex(4)Fuc(1)NeuAc(1)	3393.64
EEQYNSTYR	IgG1	HexNAc(4)Hex(5)Fuc(1)NeuAc(2)	4119.96
EEQFNSTFR	IgG2	HexNAc(4)Hex(5)NeuAc(1)	3580.72
EEQYNSTYR	IgG1	HexNAc(4)Hex(6)NeuAc(1)	3774.77
EEQYNSTYR	IgG1	HexNAc(3)Hex(6)NeuAc(2)	3932.87
EEQFNSTFR	IgG2	HexNAc(5)Hex(4)Fuc(1)	3406.62
EEQYNSTYR	IgG1	HexNAc(6)Hex(4)NeuAc(1)	3856.82
EEQFNSTFR	IgG2	HexNAc(5)Hex(4)NeuAc(1)	3621.75
EEQYNSTYR	IgG1	HexNAc(3)Hex(5)NeuAc(2)	3770.82
EEQFNSTYR	IgG4	HexNAc(5)Hex(4)Fuc(1)NeuAc(1)	3783.8
EEQYNSTYR	IgG1	HexNAc(4)Hex(6)Fuc(1)NeuAc(1)	3920.83
EEQFNSTFR	IgG2	HexNAc(3)Hex(6)Fuc(1)NeuAc(1)	3685.76
EEQFNSTYR	IgG4	HexNAc(5)Hex(4)Fuc(1)	3422.62
EEQYNSTYR	IgG1	HexNAc(3)Hex(5)Fuc(1)NeuAc(1)	3555.69
EEQYNSTYR	IgG1	HexNAc(4)Hex(4)NeuAc(1)	3450.66
EEQYNSTFR	IgG3	HexNAc(5)Hex(5)Fuc(1)	3584.67
EEQYNSTYR	IgG1	HexNAc(7)Hex(5)	3860.77
EEQFNSTFR	IgG2	HexNAc(3)Hex(3)Fuc(1)	2838.41
EEQYNSTYR	IgG1	HexNAc(4)Hex(7)	3575.64
EEQYNSTYR	IgG1	HexNAc(6)Hex(4)Fuc(1)	3641.69
EEQFNSTYR	IgG4	HexNAc(4)Hex(3)NeuAc(1)	3272.61
EEQFNSTYR	IgG4	HexNAc(4)Hex(5)Fuc(1)NeuAc(2)	4103.96
EEQYNSTFR	IgG3	HexNAc(5)Hex(4)NeuAc(2)	3998.93
EEQFNSTYR	IgG4	HexNAc(4)Hex(4)	3073.48
EEQFNSTFR	IgG2	HexNAc(4)Hex(6)Fuc(1)NeuAc(1)	3888.84
EEQYNSTYR	IgG1	HexNAc(2)Hex(9)	3493.58
EEQYNSTYR	IgG1	HexNAc(4)Hex(3)Fuc(3)	3365.6
EEQYNSTFR	IgG3	HexNAc(5)Hex(5)Fuc(1)NeuAc(1)	3945.86
EEQFNSTFR	IgG2	HexNAc(6)Hex(4)Fuc(1)	3609.7
EEQYNSTFR	IgG3	HexNAc(4)Hex(3)	2911.43
EEQFNSTFR	IgG2	HexNAc(2)Hex(10)	3623.65
EEQYNSTFR	IgG3	HexNAc(4)Hex(6)	3397.59
EEQYNSTYR	IgG1	HexNAc(4)Hex(6)NeuAc(2)	4135.95
EEQFNSTFR	IgG2	HexNAc(4)Hex(3)Fuc(2)	3187.55
EEQFNSTYR	IgG4	HexNAc(3)Hex(4)Fuc(1)	3016.46
EEQYNSTFR	IgG3	HexNAc(5)Hex(4)Fuc(1)	3422.62
EEQYNSTYR	IgG1	HexNAc(3)Hex(8)NeuAc(1)	3895.79
EEQYNSTYR	IgG1	HexNAc(4)Hex(5)NeuAc(2)	3973.9
EEQFNSTYR	IgG4	HexNAc(5)Hex(3)	3114.51
EEQFNSTFR	IgG2	HexNAc(6)Hex(3)Fuc(1)NeuAc(1)	3808.84
EEQFNSTYR	IgG4	HexNAc(3)Hex(4)NeuAc(1)	3231.59
EEQFNSTFR	IgG2	HexNAc(5)Hex(4)Fuc(2)	3434.67
EEQFNSTYR	IgG4	HexNAc(4)Hex(4)NeuAc(1)	3434.67
EEQFNSTYR	IgG4	HexNAc(3)Hex(3)Fuc(1)	2854.41
EEQYNSTYR	IgG1	HexNAc(5)Hex(4)Fuc(2)NeuAc(1)	3945.86
EEQFNSTYR	IgG4	HexNAc(4)Hex(5)	3235.53
EEQFNSTYR	IgG4	HexNAc(5)Hex(5)Fuc(1)NeuAc(1)	3945.86
EEQFNSTYR	IgG4	HexNAc(2)Hex(8)	3315.53
EEQYNSTFR	IgG3	HexNAc(4)Hex(6)Fuc(1)NeuAc(1)	3904.83
EEQYNSTFR	IgG3	HexNAc(3)Hex(4)NeuAc(1)	3231.59
EEQYNSTFR	IgG3	HexNAc(5)Hex(4)Fuc(1)NeuAc(1)	3783.8
EEQYNSTYR	IgG1	HexNAc(2)Hex(8)	3331.53
EEQYNSTFR	IgG3	HexNAc(3)Hex(4)Fuc(1)NeuAc(1)	3377.65
EEQFNSTYR	IgG4	HexNAc(5)Hex(4)NeuAc(2)	3998.93
EEQYNSTYR	IgG1	HexNAc(2)Hex(5)	2845.37
EEQYNSTFR	IgG3	HexNAc(3)Hex(3)Fuc(1)NeuAc(1)	3215.59
EEQFNSTYR	IgG4	HexNAc(6)Hex(3)Fuc(1)	3463.65
EEQYNSTFR	IgG3	HexNAc(5)Hex(3)	3114.51
EEQFNSTFR	IgG2	HexNAc(6)Hex(3)Fuc(1)	3447.65
EEQYNSTFR	IgG3	HexNAc(3)Hex(5)Fuc(1)	3178.51
EEQYNSTYR	IgG1	HexNAc(5)Hex(6)Fuc(1)	3762.72
EEQFNSTFR	IgG2	HexNAc(7)Hex(5)	3828.78
EEQFNSTYR	IgG4	HexNAc(4)Hex(5)Fuc(1)	3381.59
EEQFNSTYR	IgG4	HexNAc(3)Hex(3)	2708.35
EEQFNSTFR	IgG2	HexNAc(4)Hex(6)NeuAc(1)	3742.78
EEQYNSTFR	IgG3	HexNAc(6)Hex(4)Fuc(1)	3625.7
EEQYNSTFR	IgG3	HexNAc(5)Hex(6)	3600.67
EEQFNSTFR	IgG2	HexNAc(3)Hex(4)NeuAc(2)	3576.78
EEQYNSTYR	IgG1	HexNAc(3)Hex(4)NeuAc(1)	3247.58
EEQYNSTFR	IgG3	HexNAc(6)Hex(3)	3317.59
EEQFNSTYR	IgG4	HexNAc(4)Hex(6)	3397.59
EEQYNSTYR	IgG1	HexNAc(2)Hex(7)	3169.48
EEQYNSTFR	IgG3	HexNAc(4)Hex(3)Fuc(1)NeuAc(1)	3418.67
EEQFNSTYR	IgG4	HexNAc(3)Hex(4)	2870.4
EEQFNSTFR	IgG2	HexNAc(3)Hex(4)Fuc(1)	3000.47
EEQYNSTFR	IgG3	HexNAc(3)Hex(6)Fuc(1)	3340.57
EEQYNSTYR	IgG1	HexNAc(5)Hex(7)Fuc(1)	3924.77
EEQYNSTFR	IgG3	HexNAc(4)Hex(3)Fuc(3)	3349.6
EEQFNSTFR	IgG2	HexNAc(4)Hex(7)	3543.65
EEQYNSTYR	IgG1	HexNAc(3)Hex(5)NeuAc(1)	3409.64
EEQFNSTYR	IgG4	HexNAc(4)Hex(3)	2911.43
EEQFNSTYR	IgG4	HexNAc(4)Hex(6)NeuAc(1)	3758.77
EEQYNSTFR	IgG3	HexNAc(4)Hex(6)NeuAc(1)	3758.77
EEQFNSTFR	IgG2	HexNAc(3)Hex(6)Fuc(1)	3324.57
EEQFNSTYR	IgG4	HexNAc(5)Hex(5)Fuc(2)NeuAc(1)	4091.91
EEQFNSTYR	IgG4	HexNAc(5)Hex(4)NeuAc(1)	3637.75
EEQYNSTYR	IgG1	HexNAc(4)Hex(3)Fuc(1)NeuAc(1)	3434.67
EEQFNSTYR	IgG4	HexNAc(6)Hex(3)	3317.59
EEQFNSTFR	IgG2	HexNAc(4)Hex(3)	2895.43
EEQFNSTFR	IgG2	HexNAc(4)Hex(4)NeuAc(1)	3418.67
EEQYNSTFR	IgG3	HexNAc(5)Hex(5)Fuc(2)	3730.73
EEQFNSTFR	IgG2	HexNAc(3)Hex(4)Fuc(2)	3146.52
EEQYNSTFR	IgG3	HexNAc(3)Hex(5)NeuAc(1)	3393.64
EEQFNSTFR	IgG2	HexNAc(5)Hex(4)NeuAc(2)	3982.94
EEQFNSTYR	IgG4	HexNAc(4)Hex(7)	3559.64
EEQYNSTFR	IgG3	HexNAc(3)Hex(7)Fuc(1)	3502.62
EEQYNSTYR	IgG1	HexNAc(5)Hex(6)	3616.66
EEQFNSTFR	IgG2	HexNAc(3)Hex(6)	3178.51
EEQYNSTYR	IgG1	HexNAc(5)Hex(5)Fuc(1)NeuAc(2)	4323.04
EEQYNSTYR	IgG1	HexNAc(3)Hex(3)NeuAc(1)	3085.53
EEQFNSTFR	IgG2	HexNAc(5)Hex(3)	3098.51
EEQFNSTFR	IgG2	HexNAc(3)Hex(6)NeuAc(1)	3539.7
EEQYNSTYR	IgG1	HexNAc(3)Hex(4)NeuAc(2)	3608.77
EEQYNSTFR	IgG3	HexNAc(5)Hex(5)	3438.61
EEQYNSTYR	IgG1	HexNAc(3)Hex(3)Fuc(1)NeuAc(1)	3231.59
EEQYNSTYR	IgG1	HexNAc(4)Hex(4)Fuc(3)	3527.65
EEQYNSTFR	IgG3	HexNAc(3)Hex(6)NeuAc(2)	3916.88
EEQYNSTFR	IgG3	HexNAc(5)Hex(6)Fuc(1)	3746.73
EEQFNSTYR	IgG4	HexNAc(2)Hex(7)	3153.48
EEQFNSTFR	IgG2	HexNAc(2)Hex(12)	3947.75
EEQFNSTFR	IgG2	HexNAc(4)Hex(4)Fuc(3)	3495.66
EEQFNSTFR	IgG2	HexNAc(4)Hex(5)NeuAc(2)	3941.91
EEQYNSTYR	IgG1	HexNAc(2)Hex(12)	3979.74
EEQFNSTFR	IgG2	HexNAc(3)Hex(4)	2854.41
EEQFNSTYR	IgG4	HexNAc(4)Hex(5)Fuc(3)	3673.71
EEQYNSTYR	IgG1	HexNAc(2)Hex(10)	3655.64
EEQFNSTFR	IgG2	HexNAc(5)Hex(7)Fuc(1)	3892.78
EEQYNSTFR	IgG3	HexNAc(5)Hex(4)Fuc(2)	3568.68
EEQFNSTFR	IgG2	HexNAc(5)Hex(6)Fuc(1)NeuAc(1)	4091.91
EEQYNSTFR	IgG3	HexNAc(3)Hex(7)Fuc(1)NeuAc(1)	3863.8
EEQFNSTYR	IgG4	HexNAc(5)Hex(6)Fuc(1)	3746.73
EEQYNSTFR	IgG3	HexNAc(3)Hex(5)NeuAc(2)	3754.82
EEQFNSTYR	IgG4	HexNAc(6)Hex(4)Fuc(1)	3625.7
EEQFNSTYR	IgG4	HexNAc(4)Hex(4)NeuAc(2)	3795.85
EEQFNSTYR	IgG4	HexNAc(6)Hex(3)Fuc(1)NeuAc(1)	3824.83
EEQFNSTYR	IgG4	HexNAc(4)Hex(4)Fuc(3)	3511.66
EEQFNSTYR	IgG4	HexNAc(5)Hex(4)Fuc(2)NeuAc(1)	3929.86
EEQFNSTYR	IgG4	HexNAc(5)Hex(4)Fuc(2)	3568.68
EEQFNSTYR	IgG4	HexNAc(5)Hex(6)NeuAc(1)	3961.85
EEQYNSTFR	IgG3	HexNAc(5)Hex(6)NeuAc(1)	3961.85
EEQFNSTYR	IgG4	HexNAc(5)Hex(6)	3600.67
EEQFNSTFR	IgG2	HexNAc(6)Hex(3)	3301.59
EEQFNSTYR	IgG4	HexNAc(3)Hex(6)NeuAc(1)	3555.69
EEQYNSTFR	IgG3	HexNAc(3)Hex(6)	3194.51
EEQYNSTYR	IgG1	HexNAc(3)Hex(6)NeuAc(1)	3194.51
EEQYNSTFR	IgG3	HexNAc(3)Hex(5)Fuc(1)NeuAc(1)	3539.7
EEQYNSTFR	IgG3	HexNAc(3)Hex(4)	2870.4
EEQFNSTYR	IgG4	HexNAc(3)Hex(6)	3194.51
EEQFNSTYR	IgG4	HexNAc(6)Hex(4)NeuAc(1)	3194.51
EEQFNSTYR	IgG4	HexNAc(3)Hex(7)NeuAc(1)	3717.75
EEQYNSTFR	IgG3	HexNAc(5)Hex(4)NeuAc(1)	3637.75
EEQFNSTYR	IgG4	HexNAc(3)Hex(6)Fuc(1)	3340.57
EEQFNSTFR	IgG2	HexNAc(3)Hex(6)NeuAc(2)	3900.88
EEQYNSTFR	IgG3	HexNAc(4)Hex(6)Fuc(1)	3543.65
EEQFNSTYR	IgG4	HexNAc(4)Hex(6)Fuc(1)	3543.65
EEQFNSTFR	IgG2	HexNAc(5)Hex(4)Fuc(2)NeuAc(1)	3913.87
EEQFNSTFR	IgG2	HexNAc(4)Hex(3)NeuAc(1)	3256.62
EEQYNSTFR	IgG3	HexNAc(4)Hex(5)Fuc(3)	3673.71
EEQFNSTYR	IgG4	HexNAc(4)Hex(6)Fuc(1)NeuAc(1)	3904.83
EEQFNSTYR	IgG4	HexNAc(3)Hex(6)NeuAc(2)	3916.88
EEQYNSTFR	IgG3	HexNAc(4)Hex(4)Fuc(3)	3511.66
EEQFNSTYR	IgG4	HexNAc(3)Hex(5)	3032.46
EEQYNSTYR	IgG1	HexNAc(4)Hex(4)NeuAc(2)	3811.85
EEQYNSTFR	IgG3	HexNAc(4)Hex(5)Fuc(2)	3527.65
EEQYNSTFR	IgG3	HexNAc(4)Hex(3)NeuAc(1)	3272.61
EEQFNSTYR	IgG4	HexNAc(4)Hex(6)NeuAc(2)	4119.96
EEQFNSTYR	IgG4	HexNAc(3)Hex(3)Fuc(1)NeuAc(1)	3215.59
EEQFNSTYR	IgG4	HexNAc(7)Hex(5)	3844.77
EEQFNSTYR	IgG4	HexNAc(3)Hex(5)Fuc(1)NeuAc(1)	3539.7
EEQFNSTFR	IgG2	HexNAc(5)Hex(5)NeuAc(1)	3783.8
EEQYNSTYR	IgG1	HexNAc(3)Hex(7)Fuc(1)	3518.61
EEQFNSTFR	IgG2	HexNAc(4)Hex(4)NeuAc(2)	3779.86
EEQFNSTFR	IgG2	HexNAc(3)Hex(5)NeuAc(1)	3377.65
EEQYNSTFR	IgG3	HexNAc(6)Hex(3)Fuc(1)NeuAc(1)	3824.83
EEQYNSTYR	IgG1	HexNAc(2)Hex(3)Fuc(1)	2667.32
EEQYNSTFR	IgG3	HexNAc(4)Hex(4)NeuAc(1)	3434.67
EEQFNSTYR	IgG4	HexNAc(2)Hex(9)	3477.59
EEQFNSTYR	IgG4	HexNAc(5)Hex(5)Fuc(2)	3730.73
EEQYNSTFR	IgG3	HexNAc(3)Hex(7)NeuAc(2)	4078.93
EEQFNSTFR	IgG2	HexNAc(4)Hex(5)Fuc(2)NeuAc(2)	4234.02
EEQFNSTYR	IgG4	HexNAc(4)Hex(3)Fuc(2)	3203.55
EEQFNSTFR	IgG2	HexNAc(2)Hex(11)	3785.7
EEQYNSTFR	IgG3	HexNAc(4)Hex(3)Fuc(2)	3203.55
EEQFNSTYR	IgG4	HexNAc(4)Hex(5)Fuc(2)	3527.65
EEQFNSTFR	IgG2	HexNAc(3)Hex(4)NeuAc(1)	3215.59
EEQYNSTFR	IgG3	HexNAc(3)Hex(4)NeuAc(2)	3592.77
EEQYNSTFR	IgG3	HexNAc(3)Hex(7)NeuAc(1)	3717.75
EEQFNSTYR	IgG4	HexNAc(3)Hex(5)Fuc(1)	3178.51
EEQYNSTFR	IgG3	HexNAc(5)Hex(5)NeuAc(1)	3799.8
EEQYNSTFR	IgG3	HexNAc(3)Hex(6)NeuAc(1)	3555.69
EEQFNSTYR	IgG4	HexNAc(3)Hex(4)NeuAc(2)	3592.77
EEQFNSTYR	IgG4	HexNAc(4)Hex(7)NeuAc(1)	3920.83
EEQYNSTFR	IgG3	HexNAc(4)Hex(7)NeuAc(1)	3920.83
EEQFNSTYR	IgG4	HexNAc(5)Hex(7)Fuc(1)	3908.78
EEQFNSTYR	IgG4	HexNAc(5)Hex(5)NeuAc(1)	3799.8
EEQFNSTFR	IgG2	HexNAc(3)Hex(9)Fuc(2)	3956.79
EEQYNSTFR	IgG3	HexNAc(3)Hex(3)Fuc(1)NeuAc(2)	3576.78
EEQFNSTFR	IgG2	HexNAc(4)Hex(7)NeuAc(1)	3904.83
EEQYNSTFR	IgG3	HexNAc(6)Hex(4)NeuAc(1)	3840.83
EEQFNSTFR	IgG2	HexNAc(5)Hex(6)NeuAc(1)	3945.86
EEQYNSTYR	IgG1	HexNAc(3)Hex(6)Fuc(1)	3356.56
EEQFNSTFR	IgG2	HexNAc(3)Hex(5)NeuAc(2)	3738.83
EEQFNSTFR	IgG2	HexNAc(2)Hex(7)	3137.49
EEQYNSTFR	IgG3	HexNAc(3)Hex(5)	3032.46
EEQFNSTFR	IgG2	HexNAc(5)Hex(6)Fuc(1)	3730.73
EEQYNSTYR	IgG1	HexNAc(3)Hex(5)	3048.45
EEQFNSTYR	IgG4	HexNAc(5)Hex(4)Fuc(2)NeuAc(2)	4291.05
EEQFNSTFR	IgG2	HexNAc(3)Hex(7)Fuc(1)NeuAc(1)	3847.81
EEQFNSTYR	IgG4	HexNAc(3)Hex(7)Fuc(1)	3502.62
EEQFNSTFR	IgG2	HexNAc(2)Hex(8)	3299.54
EEQFNSTYR	IgG4	HexNAc(3)Hex(7)NeuAc(2)	4078.93
EEQYNSTFR	IgG3	HexNAc(4)Hex(5)Fuc(1)NeuAc(2)	4103.96
EEQFNSTYR	IgG4	HexNAc(3)Hex(6)Fuc(1)NeuAc(1)	3701.75
EEQFNSTYR	IgG4	HexNAc(3)Hex(4)Fuc(1)NeuAc(1)	3377.64
EEQYNSTFR	IgG3	HexNAc(5)Hex(6)NeuAc(2)	4323.04
EEQYNSTYR	IgG1	HexNAc(3)Hex(7)NeuAc(1)	3733.74
EEQYNSTFR	IgG3	HexNAc(2)Hex(11)	3801.69
EEQFNSTFR	IgG2	HexNAc(5)Hex(5)Fuc(1)NeuAc(2)	4291.05
EEQYNSTYR	IgG1	HexNAc(4)Hex(3)NeuAc(1)	3218.52
EEQYNSTFR	IgG3	HexNAc(2)Hex(7)	3153.48
EEQYNSTYR	IgG1	HexNAc(3)Hex(4)	2886.4
EEQFNSTFR	IgG2	HexNAc(5)Hex(7)Fuc(1)NeuAc(1)	4253.97
EEQFNSTYR	IgG4	HexNAc(5)Hex(6)Fuc(2)NeuAc(3)	4976.34
EEQYNSTYR	IgG1	HexNAc(5)Hex(5)Fuc(2)NeuAc(1)	4107.91
EEQFNSTFR	IgG2	HexNAc(2)Hex(5)	2813.38
EEQYNSTYR	IgG1	HexNAc(3)Hex(3)Fuc(1)NeuAc(2)	3592.77
EEQYNSTYR	IgG1	HexNAc(5)Hex(6)NeuAc(2)	4339.03
EEQYNSTYR	IgG1	HexNAc(4)Hex(5)Fuc(2)NeuAc(2)	4266.02
EEQFNSTFR	IgG2	HexNAc(5)Hex(6)Fuc(1)NeuAc(2)	4453.1
EEQYNSTFR	IgG3	HexNAc(4)Hex(5)NeuAc(2)	3957.9
EEQFNSTFR	IgG2	HexNAc(3)Hex(3)Fuc(1)NeuAc(2)	3560.78
EEQYNSTYR	IgG1	HexNAc(2)Hex(11)	3817.69
EEQYNSTFR	IgG3	HexNAc(4)Hex(6)Fuc(3)NeuAc(1)	4196.95
EEQFNSTYR	IgG4	HexNAc(5)Hex(6)NeuAc(2)	4323.04
EEQYNSTFR	IgG3	HexNAc(2)Hex(7)	3153.48

## Sheet: Table S8
Table S8 The quantified intact N-glycosylation from 90 IgG from human serum
Peptide	Protein	Glycan	[M+H]+	1	2	3	4	5	6	7	8	9	10	11	12	13	14	15	16	17	18	19	20	21	22	23	24	25	26	27	28	29	30	31	32	33	34	35	36	37	38	39	40	41	42	43	44	45	46
				HC	HC	HC	HC	HC	HC	HC	HC	HC	HC	HC	HC	HC	HC	HC	HC	HC	HC	HC	HC	HC	HC	HC	HBV	HBV	HBV	HBV	HBV	HBV	HBV	HBV	HBV	HBV	HBV	HBV	HBV	HBV	HBV	HBV	HBV	HBV	HBV	HBV	HBV	HBV	HBV
EEQYNSTFR	IgG3	HexNAc(4)Hex(4)Fuc(1)	3219.54	1.28843	1.48341	1.36893	0.785317	1.24493	1.50644	0.978205	0.862392	0.851031	0.0883346	0.489851	2.23059	0.353123	1.03382	0.107244	0.668329	1.21114	1.0762	1.61466	0.465127	0.260313	1.75291	1.66541	0.712589	1.88884	1.29431	1.44886	1.14992	1.27616	1.04182	0.6597	1.15633	0.93542	0.940502	1.36199	1.55204	1.66915	0.907737	0.264212	1.14677	1.76916	0.12581	1.99972	1.90198	1.42328	1.67645
EEQYNSTYR	IgG1	HexNAc(5)Hex(5)Fuc(1)	3600.67	0.791904	1.25206	1.17047	0.898394	1.19728	1.11444	1.27193	0.773792	1.35978	0.0800519	0.946585	1.28102	1.00366	1.00422	1.22496	1.4486	0.575658	1.22002	1.61571	0.469106	1.13798	1.00837	1.74359	2.02977	1.4133	2.10396	1.33447	1.06191	1.60637	2.04943	0.901105	1.09053	1.39931	2.08307	0.772799	1.1452	1.18899	0.417772	1.16166	0.976876	1.43646	1.46776	2.38945	1.95071	2.49825	1.5674
EEQYNSTYR	IgG1	HexNAc(4)Hex(4)	3089.48	1.26401	0.768069	1.29383	1.36478	0.736757	1.41674	1.2719	0.785577	1.56836	0.11781	0.630702	0.941171	0.863708	1.233	0.405329	0.516086	0.852509	1.15839	1.52752	1.15111	0.5552	0.662976	1.03071	0.905402	1.35451	0.927413	1.46003	1.10177	1.14036	1.2006	0.780341	0.689057	1.03548	2.24512	1.48754	1.42961	2.00103	0.809063	0.777395	0.645697	0.885557	1.27405	0.776151	0.851095	1.27188	2.12734
EEQYNSTYR	IgG1	HexNAc(4)Hex(4)Fuc(1)NeuAc(1)	3596.72	0.943472	1.23157	1.47433	0.712562	1.08497	1.3089	0.635613	1.22685	1.51063	0.0730738	0.899606	1.09405	1.31424	0.66589	0.490795	0.665799	0.462647	0.936785	1.00586	1.22969	0.755829	0.753787	0.913291	1.36842	0.987781	1.00996	0.966518	1.35797	1.51968	1.33388	1.5795	1.44027	1.6636	2.24399	1.04954	1.32628	1.11375	0.673791	0.773513	0.631256	0.947901	1.05491	1.48208	1.15434	1.66923	1.78897
EEQFNSTFR	IgG2	HexNAc(5)Hex(5)Fuc(2)	3714.74	1.42533	1.34849	1.08287	0.6956	0.627121	1.08662	0.573861	0.675387	0.882598	0.134948	1.02696	1.1471	1.45411	0.949625	1.70989	1.59563	1.32249	1.21638	1.45983	0.650261	1.27549	1.32372	1.75448	1.1949	2.20433	1.23672	1.09496	1.51613	1.65939	0.892352	0.549514	1.18007	0.525859	1.56551	0.741487	1.41112	1.19123	0.172913	0.777673	1.11671	1.63537	1.15976	1.81591	2.10339	2.51398	1.70033
EEQFNSTYR	IgG4	HexNAc(3)Hex(4)	2870.4	0.554955	0.963938	1.41307	0.558021	0.994465	1.44832	1.04603	1.08169	0.980215	0.0328944	0.798627	0.724231	0.662901	0.711146	0.520685	0.490975	0.752021	0.910912	0.860734	0.952141	0.952141	0.952141	0.952141	1.05738	0.717486	1.14943	0.676124	1.06845	1.45172	1.09442	1.48734	0.819156	2.15035	2.61515	1.80952	0.911906	0.965968	1.88095	0.658035	0.764409	0.896963	1.20374	1.20374	1.20374	1.20374	1.20374
EEQYNSTYR	IgG1	HexNAc(5)Hex(6)	3616.66	0.86513	1.12486	1.25184	0.76195	1.42263	0.826499	1.187	1.187	1.187	1.187	0.801962	0.884012	1.02343	0.958211	1.187	1.187	0.668085	0.574757	1.84771	0.775146	1.13431	1.187	1.187	0.917397	1.691	1.14797	2.61216	1.40016	1.40016	1.40016	1.40016	1.40016	1.40016	1.84913	0.818835	1.1249	1.03428	1.40016	1.40016	0.764338	1.34061	0.799731	2.11754	1.43358	1.40016	1.40016
EEQFNSTFR	IgG2	HexNAc(5)Hex(5)Fuc(1)	3568.68	1.36518	1.21314	1.82111	1.11899	1.05387	1.24833	1.22215	1.14393	0.742312	0.0755581	2.63399	1.77563	1.08427	2.1009	2.52729	1.63105	1.1108	1.12629	0.937574	0.396367	1.43412	2.3729	2.05504	0.843238	2.24903	1.87604	1.6855	1.47715	1.35814	0.935639	0.458989	1.59048	0.90823	0.980496	0.690424	0.425054	1.13342	0.165376	0.976963	1.38816	2.00457	1.42025	0.747991	2.58345	1.82586	1.4221
EEQYNSTFR	IgG3	HexNAc(5)Hex(6)Fuc(1)	3746.73	2.06189	2.67153	0.492377	0.54882	0.660653	0.922843	1.04524	0.583904	1.2189	1.2189	0.992446	1.22071	1.16335	1.25083	1.2189	1.2189	0.727481	1.04485	1.49259	0.663146	0.786549	1.0536	2.093	2.37925	3.84821	1.72966	1.0537	0.819207	1.49872	1.74427	1.42992	1.42992	1.42992	1.2873	0.90719	0.922434	1.10586	1.42992	1.42992	0.508003	0.851297	0.754155	0.697363	1.21483	2.42328	3.52178
EEQFNSTFR	IgG2	HexNAc(4)Hex(6)Fuc(1)	3527.65	1.13312	1.25494	1.85678	0.736523	1.17474	1.34903	1.08075	1.41997	0.99603	0.0990123	1.49558	1.2794	1.13997	1.68273	1.64342	1.7093	0.818837	0.935313	1.06915	0.768048	1.15574	2.3532	1.90044	0.984073	1.40254	1.51312	1.14367	1.27129	1.15581	0.797146	0.775856	1.36155	1.10558	1.02403	0.795988	0.782665	1.08313	0.775838	1.05524	0.969636	1.32531	1.44776	0.882322	1.76373	1.9779	1.57516
EEQFNSTYR	IgG4	HexNAc(4)Hex(5)NeuAc(1)	3596.72	0.834886	1.2914	1.11353	0.797014	1.26861	1.14578	1.91634	0.475171	0.535587	0.0460681	1.14203	1.08869	1.20813	0.82594	0.675657	0.698555	1.02962	1.02512	1.70999	0.630463	1.24211	0.668399	2.30571	0.804121	1.03342	1.20366	1.0586	0.684361	1.80185	1.25135	0.0970235	0.512931	0.650021	0.747181	0.851687	1.12993	1.10684	0.654373	0.729547	0.587872	1.83906	0.346514	1.11765	0.955737	1.11604	0.988462
EEQYNSTFR	IgG3	HexNAc(3)Hex(5)NeuAc(2)	3754.82	0.743249	0.994835	1.48435	0.268289	0.870751	1.16955	1.11263	0.51787	0.7428	0.0735656	0.975642	0.975642	0.630394	0.795669	0.975642	0.975642	0.885179	1.15156	1.72177	0.975642	0.975642	0.97359	1.86411	0.945808	1.05748	1.07963	0.559809	0.723055	0.867207	1.01165	0.839806	0.963131	1.03549	0.954288	0.954288	1.10508	0.673438	0.954288	0.954288	0.713463	1.33497	0.954288	0.954288	0.954288	3.06585	1.98332
EEQYNSTYR	IgG1	HexNAc(4)Hex(3)Fuc(2)	3219.54	0.938288	1.20478	1.39987	0.676519	1.04607	1.45227	1.04438	1.19213	1.21938	11.3349	1.44206	1.11396	1.05079	0.712029	0.443998	0.5677	0.678363	1.03885	1.80478	1.42378	1.42378	1.42378	1.42378	1.34899	0.928101	1.05682	1.10069	1.27949	1.51044	1.07046	1.34597	1.21169	1.61625	1.37558	0.860092	1.26147	1.3227	0.751338	0.728785	0.809369	1.09129	1.46519	1.46519	1.46519	1.46519	1.46519
EEQFNSTFR	IgG2	HexNAc(4)Hex(4)Fuc(1)NeuAc(1)	3564.73	1.1707	1.22545	2.20877	1.0923	1.37308	1.34166	1.03176	1.83618	0.814051	0.0943131	2.14664	1.76339	1.2768	1.64741	1.4251	1.18904	0.653818	1.14813	1.09125	1.06969	1.13529	1.76746	1.57709	0.607774	1.27932	1.29415	1.3852	1.55452	1.18907	0.63695	0.724089	1.41839	0.941018	0.767285	0.719771	0.637049	0.950397	0.325738	0.843248	0.82339	1.60404	1.11925	0.614039	1.46964	1.37317	1.99607
EEQYNSTYR	IgG1	HexNAc(5)Hex(4)	3292.56	0.647763	0.920101	1.16766	0.450451	1.08572	1.30533	0.848694	0.596721	1.95513	0.138802	0.602289	0.970029	0.616731	0.340822	0.671285	0.794943	1.13711	0.678808	1.69775	0.91657	1.07597	1.76145	3.50276	0.59633	0.683911	1.14998	1.04548	1.3166	0.926506	3.14557	0.311261	1.21314	1.38467	1.4285	0.700666	1.17814	0.95838	0.309692	1.07603	0.958309	0.655496	0.584795	0.912458	1.61486	0.889481	3.1435
EEQFNSTYR	IgG4	HexNAc(4)Hex(4)Fuc(3)	3511.66	0.757923	0.934432	1.1914	0.530714	0.64624	1.91424	0.752439	0.752439	0.543453	4.82011	0.729641	1.04158	0.473383	0.490548	0.60778	0.580365	0.876764	0.79902	1.11465	1.16861	0.550819	0.624807	0.970354	0.94833	0.817591	1.28663	0.967101	1.10759	1.10759	1.10759	0.496805	0.267358	1.38124	2.3854	1.73589	0.790256	0.588883	0.636726	0.713699	0.625566	0.934931	1.30544	0.67257	1.02237	0.86477	1.34863
EEQFNSTYR	IgG4	HexNAc(5)Hex(4)Fuc(2)	3568.68	0.623287	0.990343	0.841886	0.844708	1.29066	1.12163	1.06123	1.07408	0.920016	0.920016	0.445311	1.13408	1.20911	1.05716	0.727332	0.71823	0.963521	1.50533	1.69632	0.920016	0.920016	0.736012	1.36922	0.572832	0.63915	1.11891	0.928513	0.993111	0.97173	2.07761	1.09591	1.09591	1.09591	1.75493	0.559186	1.41421	0.734627	0.278695	0.431339	0.694779	1.33644	1.09591	1.09591	1.09591	1.62841	1.10198
EEQYNSTYR	IgG1	HexNAc(5)Hex(4)Fuc(1)	3438.61	0.901623	1.14318	1.46283	0.323046	0.762919	1.40589	1.09636	0.908894	1.53398	0.0302408	0.629129	1.18315	0.939382	0.740753	1.39041	1.39041	0.726008	0.747401	1.57566	0.8261	0.829831	0.761954	1.2885	1.32482	1.36755	1.59687	1.23435	1.26167	1.20898	1.64903	1.56722	0.92511	1.25766	2.25116	1.02076	1.29266	1.2311	1.76373	1.76373	0.833275	0.954033	1.27374	1.38174	1.61487	1.88095	1.96255
EEQYNSTFR	IgG3	HexNAc(5)Hex(6)NeuAc(1)	3961.85	1.56061	1.74846	1.55563	0.839463	1.12087	0.956999	1.21545	0.806575	1.29108	0.0929268	1.03264	1.57333	1.33238	0.997371	0.884441	1.31541	0.832941	1.45536	1.43549	0.601707	1.29372	1.27054	1.27054	1.61977	2.86083	1.85173	1.07471	1.28991	1.68516	2.20415	0.966924	1.19201	1.33054	1.8157	0.631106	1.20008	0.981775	0.464274	0.813181	0.825617	1.54315	1.31687	2.77465	1.84666	1.42858	1.42858
EEQFNSTYR	IgG4	HexNAc(4)Hex(5)	3235.53	0.774331	1.08895	1.52586	1.05284	0.906175	1.14875	1.34175	0.771049	1.20317	0.0836175	0.323075	0.989494	0.72161	1.68281	0.491549	0.644267	1.0473	0.981018	2.47659	1.0281	0.698619	0.639995	3.98951	1.32538	0.89977	0.870028	1.72788	0.8167	1.46321	0.91297	1.06053	1.03599	1.41705	1.67442	0.896006	1.72967	1.72622	0.562407	0.909399	0.863803	1.42898	1.02403	1.41572	1.29364	0.727057	1.7087
EEQYNSTFR	IgG3	HexNAc(6)Hex(3)Fuc(1)	3463.65	0.655949	0.965907	1.30318	0.433932	0.731785	1.05939	1.05023	1.05023	1.1111	0.0826518	1.05023	1.05023	1.05023	1.05023	1.05023	1.05023	0.460185	0.621596	1.11533	1.05285	1.41509	1.05023	1.05023	0.991891	0.933233	1.01952	0.767746	0.850714	0.850714	0.850714	0.824911	0.906245	1.70031	0.850714	0.850714	0.850714	0.850714	0.850714	0.850714	0.501692	0.664091	1.29198	0.963722	2.11491	0.850714	0.850714
EEQFNSTYR	IgG4	HexNAc(5)Hex(5)	3438.61	0.529353	1.11237	1.1187	0.565192	0.767255	1.33595	0.972113	0.679327	0.706016	0.0662558	0.82231	1.16945	0.936059	0.936059	0.936059	0.936059	1.08329	0.903542	1.66528	0.616738	0.552881	1.67791	1.92564	0.943886	1.19516	1.43195	0.992597	1.07509	1.07884	1.70278	0.625396	0.707801	1.21874	2.2188	1.13429	1.14003	1.14003	1.14003	1.14003	0.97314	0.956107	0.500005	1.0523	2.39498	2.34925	1.4359
EEQFNSTYR	IgG4	HexNAc(4)Hex(3)Fuc(3)	3349.6	1.08257	1.17868	0.952519	0.356703	0.41823	1.26274	0.862858	0.49725	1.07595	0.104455	0.868207	1.11139	0.318333	0.291582	1.22318	1.22318	1.02176	1.36892	0.982272	0.657965	1.42248	1.66065	1.99428	0.633595	1.6337	0.797011	0.702095	0.815827	1.05005	2.05851	0.705318	1.09233	0.644475	2.0696	1.13766	0.635575	0.558414	1.61677	1.61677	1.12196	1.65176	0.925504	1.06019	1.92477	1.8524	2.23372
EEQYNSTYR	IgG1	HexNAc(5)Hex(5)Fuc(2)	3746.73	1.82044	2.179	0.435188	0.54882	0.660653	0.922843	1.14994	0.525708	1.35584	1.35584	1.35584	1.35584	1.62673	1.54071	1.35584	1.35584	0.905783	1.33296	1.73458	0.498781	1.83269	1.02639	1.88168	1.92043	3.27405	1.72966	1.0537	0.998694	1.29077	2.12558	1.69399	1.69399	1.69399	1.69399	1.69399	1.31155	1.67286	1.69399	1.69399	0.559763	1.12727	0.921278	2.10029	2.5454	2.24703	3.52476
EEQYNSTFR	IgG3	HexNAc(4)Hex(4)NeuAc(2)	3795.85	1.19164	1.03351	1.60903	1.2035	1.27945	1.11515	0.910093	0.741499	1.38174	0.0762261	1.47605	1.20821	1.43616	1.43616	1.44841	1.11411	1.04014	1.51134	0.917882	1.08776	0.661648	1.43616	1.43616	1.11598	1.14489	2.01538	1.43935	1.43748	0.964882	0.867921	0.404415	0.653866	2.52819	1.09069	0.554301	1.13769	1.13769	0.526366	1.09953	1.09984	1.90086	1.19032	1.52689	1.92879	1.13769	1.13769
EEQYNSTYR	IgG1	HexNAc(5)Hex(5)Fuc(1)NeuAc(1)	3961.85	1.25153	1.46007	1.37509	0.894184	1.09288	1.11043	1.17661	0.906783	1.25675	0.112433	1.06543	1.55554	1.29897	0.954869	0.884441	1.31541	0.775169	1.3992	1.42631	0.646228	1.09337	1.27365	1.27365	1.44734	2.1814	1.78901	1.12595	1.2029	1.56911	2.08547	1.01797	1.22579	1.34114	1.86234	0.707571	1.13333	1.02594	0.464274	0.813181	0.800706	1.5076	1.23532	2.42515	1.72132	1.60792	1.60792
EEQYNSTFR	IgG3	HexNAc(6)Hex(4)Fuc(1)	3625.7	0.643632	0.842869	1.15769	1.66409	1.091	1.05311	1.18651	0.919711	1.2077	0.2096	0.862196	1.01794	1.3536	0.954627	1.05092	1.05092	0.761083	1.13146	1.25151	0.751026	1.51822	1.50257	2.27444	0.594622	0.913292	1.17783	1.21171	1.10243	1.6751	2.05225	0.698502	1.48602	1.58875	2.11492	0.512946	1.16986	1.11106	1.12489	1.12489	1.04511	1.10821	1.48944	2.14603	1.21134	2.60277	2.07784
EEQFNSTYR	IgG4	HexNAc(5)Hex(4)	3276.56	0.672503	0.644196	1.09912	0.498801	0.732534	1.20967	0.868218	0.570477	1.42531	0.0487107	0.504676	1.3324	0.451968	0.492501	0.338533	0.584434	1.83024	0.566676	1.48119	0.929004	0.496803	2.88139	2.71404	0.576423	1.10956	0.931062	0.963361	1.42493	0.882979	1.82177	1.38049	0.701951	1.13161	1.40607	1.8249	1.36361	0.852265	0.421426	0.916334	1.30823	0.688202	0.680618	0.600137	1.56147	1.23297	3.45264
EEQYNSTYR	IgG1	HexNAc(4)Hex(3)	2927.42	0.447967	0.472198	1.74877	0.566231	0.335911	1.98585	0.661373	0.582347	1.68346	0.129783	0.2418	0.792645	0.350736	0.752959	0.369417	0.406358	0.971588	0.703385	2.30929	0.950935	0.82812	0.821681	0.821681	0.469214	1.10137	0.455126	1.29025	1.22725	0.589704	1.21701	0.855598	0.906907	0.955176	2.81016	0.96735	1.51457	1.76738	0.714856	0.933953	0.397695	0.64705	0.493309	0.837064	1.54137	0.98536	0.98536
EEQYNSTYR	IgG1	HexNAc(5)Hex(4)Fuc(2)	3584.67	1.3986	1.15623	1.23848	0.877284	0.867865	1.45183	1.261	0.629517	1.22599	0.0906051	0.348134	1.82686	0.665238	1.11484	0.883119	1.13148	1.22612	0.857356	2.06275	0.56462	1.26163	1.37617	1.9144	1.46814	2.02681	1.55385	1.34332	0.968391	1.73282	1.40857	0.388162	1.15643	1.15215	1.95902	0.822325	1.38451	1.27469	0.405837	1.04377	0.797476	1.43509	0.74913	0.938411	1.5519	1.70212	2.05082
EEQYNSTYR	IgG1	HexNAc(5)Hex(3)	3130.5	0.620137	0.679238	0.933329	0.355755	0.654612	1.62404	0.833645	0.701477	1.47739	0.0855291	0.453457	0.939578	0.592417	0.574706	0.35624	0.520514	1.28735	0.446319	1.3954	1.11422	0.563861	1.88765	2.71939	0.529914	0.460474	0.811874	1.14894	1.58166	0.846885	2.92647	0.510954	0.773061	1.34185	2.08805	0.951731	1.29174	1.34358	0.422001	0.971864	0.735309	0.47723	0.480473	0.356502	1.16118	0.715849	4.60996
EEQFNSTFR	IgG2	HexNAc(5)Hex(4)Fuc(2)	3434.67	0.944504	1.24755	1.26181	0.729929	1.06501	1.03811	0.918438	0.844256	0.724109	0.0661223	0.887482	1.01542	0.98589	1.00295	1.08279	0.941483	0.73879	1.30732	1.02804	0.90643	1.10285	1.44748	1.64143	1.2264	0.965557	1.14973	1.08394	0.92069	0.944428	1.18238	0.519818	0.799916	0.837707	2.21857	0.841345	0.983762	1.04671	0.657761	0.819007	1.03723	1.15827	0.996705	1.2079	1.87897	1.72688	1.92956
EEQYNSTYR	IgG1	HexNAc(4)Hex(6)	3413.58	1.24622	1.63785	1.55975	0.825325	1.55306	1.065	1.22522	0.966449	1.08435	0.112401	0.970948	1.16289	1.14676	1.02516	1.47963	1.21162	0.66099	1.56437	1.22657	0.737818	0.943201	1.17675	1.85965	1.5885	1.46783	1.33415	1.07638	1.00325	2.02637	1.69757	0.743749	1.07834	1.4593	2.34895	0.863646	1.23671	1.37017	0.695676	1.10296	1.11919	1.40143	1.29752	2.6848	1.78074	2.48998	1.58494
EEQFNSTFR	IgG2	HexNAc(4)Hex(5)NeuAc(1)	3580.72	1.60948	0.898476	1.18074	1.46694	0.683239	0.790203	1.02605	0.941714	0.774197	0.0790215	0.869377	1.62706	1.4601	2.01201	1.91741	0.781074	1.08842	1.22036	1.62611	0.632816	2.43344	1.02718	3.08503	1.30935	1.57128	1.45596	1.22219	1.14246	1.07877	1.02225	0.812098	1.47093	0.962912	1.09267	0.895446	0.818874	1.14798	0.476305	0.832109	0.83639	1.60419	0.58781	1.20382	1.42408	1.19449	1.21906
EEQYNSTYR	IgG1	HexNAc(5)Hex(3)Fuc(1)	3276.56	0.401205	0.623595	1.17914	0.16217	0.609614	1.70506	0.906807	0.918677	0.877134	0.0107894	0.53844	1.08706	0.299382	0.645711	0.159598	0.577014	0.588137	0.686971	1.04528	0.807174	0.525135	0.577299	1.14975	1.03999	0.962072	1.1887	0.902982	1.4131	1.05136	1.50427	1.83544	0.628612	1.25386	2.30378	1.90407	1.32946	0.779079	0.661586	0.741245	0.575521	0.828688	1.37866	0.602407	0.916092	1.23871	2.06351
EEQFNSTYR	IgG4	HexNAc(5)Hex(6)Fuc(1)	3746.73	1.75097	2.06218	0.474306	0.712396	1.03175	1.12315	0.728943	0.549617	0.849263	0.144312	1.13413	1.13413	1.94577	1.74663	0.535308	0.545857	0.902254	1.31817	1.72493	0.476191	1.83561	1.03917	1.98596	1.79274	3.17356	1.42723	1.00647	0.885015	1.0825	2.5353	0.556415	0.923849	0.423832	1.46061	1.46061	1.40696	1.87684	0.735304	0.702981	0.601531	1.1137	0.945283	2.18176	2.71606	2.3599	3.31276
EEQFNSTFR	IgG2	HexNAc(4)Hex(3)Fuc(2)	3187.55	1.28295	1.51418	1.36557	0.818139	1.37025	1.47823	0.933658	0.984891	1.46439	1.46439	0.84824	1.2053	1.26101	1.01293	0.742869	0.683434	0.838743	1.4936	1.22788	1.46439	1.46439	1.46439	1.46439	1.64691	1.06437	1.32068	1.23266	1.03411	1.28048	1.20225	1.36899	1.36899	1.36899	2.05018	0.7629	1.16385	1.2281	0.667102	0.923714	0.984667	1.24179	1.36899	1.36899	1.36899	1.36899	1.36899
EEQYNSTFR	IgG3	HexNAc(4)Hex(5)Fuc(1)NeuAc(1)	3742.78	3.54473	2.23464	0.859128	1.79404	2.10616	1.95443	1.81106	0.319644	0.579642	0.0648441	0.209816	2.49508	0.286109	1.33322	0.45006	0.784788	1.23894	1.6009	2.02515	0.360019	0.328892	0.435089	1.84059	0.569267	3.96402	1.7139	1.66214	0.49222	1.95025	1.86043	0.0867833	1.31798	0.710946	1.33099	0.913594	1.35436	1.36109	0.990856	0.497132	1.31109	2.39478	0.299952	4.58492	2.31568	0.991112	2.6998
EEQFNSTFR	IgG2	HexNAc(3)Hex(4)Fuc(1)NeuAc(1)	3361.65	1.05019	1.16259	2.40391	0.379468	0.528057	1.15013	1.17209	1.17209	0.963872	0.0980829	1.16237	1.38789	0.918494	1.49124	0.877403	0.953927	0.641595	0.703145	1.53467	1.17209	1.17209	1.17209	1.17209	0.683256	1.00305	0.593612	0.816361	1.02596	1.02596	1.02596	0.789329	0.990995	1.13166	1.43558	0.969238	0.774613	0.897029	0.604139	0.791781	0.654833	0.937525	1.02596	1.02596	1.02596	1.02596	1.02596
EEQFNSTFR	IgG2	HexNAc(4)Hex(4)	3057.49	0.550589	0.75632	1.1855	0.358212	0.331467	0.862029	1.1679	0.525213	1.41685	0.123399	1.46275	1.25005	2.13447	3.12385	1.73293	0.70367	1.24181	1.38207	2.65083	1.37684	1.37684	1.23947	2.75509	0.288724	0.80249	0.669929	1.08883	0.701741	0.952306	0.490904	0.673983	1.06465	0.901752	0.915111	1.27325	1.41447	2.4352	0.66928	0.647105	0.765722	0.795729	0.84031	0.84031	0.84031	1.27882	1.2827
EEQYNSTYR	IgG1	HexNAc(4)Hex(5)Fuc(1)	3397.59	1.06596	1.65452	1.39948	1.13313	2.1212	1.24664	1.14745	0.911655	1.37113	0.052107	1.02731	1.09171	1.16257	0.997325	1.258	1.04873	0.673117	1.60556	1.27959	0.709686	0.963659	1.28283	1.98473	1.67774	1.22657	1.7189	1.27769	0.9435	2.12037	1.83383	0.704867	1.36521	1.73979	2.36418	0.742237	1.23781	1.36781	0.750277	1.10484	1.14322	1.44889	1.26269	2.75366	1.80952	2.81251	1.7083
EEQFNSTYR	IgG4	HexNAc(6)Hex(3)Fuc(1)	3463.65	0.655949	0.965907	1.30318	0.52491	0.905738	1.18577	0.332185	0.315235	1.1111	0.0826518	0.949908	0.949908	1.08744	0.871297	0.474667	0.48231	0.327636	0.496656	1.02246	0.949908	0.949908	0.949908	0.949908	0.991891	0.933233	1.04678	0.783834	0.356048	0.570289	1.38711	0.824911	0.906245	1.70031	0.745199	0.745199	0.984012	1.17598	0.324984	0.531187	0.369029	0.495354	0.745199	0.745199	0.745199	0.745199	0.745199
EEQFNSTYR	IgG4	HexNAc(3)Hex(6)NeuAc(1)	3555.69	1.1311	1.35878	1.304	1.24156	1.73874	1.10283	1.16232	0.890236	1.0686	0.0933412	0.962879	1.32145	1.15765	0.973033	1.20624	1.11971	0.739761	1.22231	1.24289	0.806408	0.800622	1.33755	1.33755	1.34053	0.967255	1.68877	1.15544	0.914861	1.43594	1.72781	0.554599	1.2057	1.48031	2.14867	0.75198	1.21817	1.08628	0.749119	0.984864	0.753308	1.63071	0.669475	1.35049	1.89828	1.31088	1.31088
EEQYNSTFR	IgG3	HexNAc(4)Hex(3)Fuc(1)	3057.49	0.452458	2.05798	0.58891	0.43487	0.768858	2.44681	1.45058	0.186921	0.459044	0.0399534	0.130106	1.40864	0.0840011	0.556665	0.044622	0.643171	0.699076	0.875785	1.15454	0.552583	0.297505	0.852645	0.852645	0.190288	3.18492	1.2727	1.28868	0.474144	0.51223	1.2141	0.221961	0.628137	0.475659	0.585599	1.81474	1.35652	1.07445	1.07679	0.442194	1.02854	0.97878	0.159437	0.795193	0.992075	1.0704	1.0704
EEQYNSTYR	IgG1	HexNAc(4)Hex(4)Fuc(1)	3235.53	0.829549	1.27304	1.55488	0.739672	1.16666	1.40226	0.951285	1.16526	1.45514	0.100816	0.862116	0.974324	1.03231	0.716091	0.598912	0.669936	0.564182	0.886193	1.19701	1.10195	0.725492	1.07369	1.20784	1.53665	0.924561	1.15073	1.08091	1.1992	1.69801	1.36445	1.32599	1.22793	1.58419	2.58398	1.0823	1.30327	1.28343	0.716977	0.88338	0.768458	0.920154	1.04824	1.4241	1.31355	1.85395	2.00333
[truncated: 117 more rows]
[truncated: 44 more columns]

## Sheet: Table S9
Table S9 Differentially expressed intact N-glycopeptides in liver diseases
Peptide	Glycan	Protein	Type	FC	p value	U/D	A	A	A	A	A	A	A	A	A	A	A	A	A	A	A	A	A	A	A	A	A	A	A	B	B	B	B	B	B	B	B	B	B	B	B	B	B	B	B	B	B	B	B
[truncated: 115 more rows]
[truncated: 4 more columns]

## Sheet: Table S10
Table S10 the mFuzz results about quantified glycoppetides from IgG
Peptide	Protein	Glycan	Cluster
EEQYNSTYR	IgG1	HexNAc(5)Hex(6)	Cluster 1
EEQYNSTFR	IgG3	HexNAc(3)Hex(5)NeuAc(2)	Cluster 1
[truncated: 160 more rows]

## Sheet: Table S11
Table S11 Differentially expressed intact N-glycopeptides in liver diseases
[truncated: 7 more rows]

[truncated: 3 more sheets: Sheet2, Table S12, Table S13]
